# Supplementary material for: Diversity and genetic architecture of agro-morphological traits in a core collection of European traditional tomato
Source: J Exp Bot. 2023 Aug 1;74(18):5896–916. doi: 10.1093/jxb/erad306 (PMC10540738; doi:10.1093/jxb/erad306)
Supplement: erad306_suppl_Supplementary_tables_S1-S12 [file erad306_suppl_supplementary_tables_s1-s12.xlsx]

## Sheet: Table S1
Supplementary Table S1. Field cultivation conditions for each location
Name	UNITUS_TCC_summer16	PERELLO_TCC_summer16	HUJI_TCC&PCC_summer17	INRA_TCC_summer17
Description	Phenotypic characterization of core colections	Phenotypic characterization of core colections	Phenotypic characterization of core colections	Phenotypic characterization of core colections
Collection phenotyped	TRADITOM Core Collection + Modern collection I	TRADITOM Core Collection + Modern collection I	TRADITOM Core Collection + LSL Core Collection+ Color Core Collection+Modern collection I&II	TRADITOM Core Collection + Modern collection I
Type of traits phenotyped	PCS, AP, IC, FCQ,AQ	PCS, AP, IC, FCQ, AQ	PCS, AP, IC, FCQ, AQ	PCS, AP, IC, FCQ, AQ
Treatment	Standard watering	Standard watering	Standard watering	Standard watering
Ripening stage for metabolomics analysis	Red Ripe	Red Ripe; Br; Br+7; Br+10	Br; Br+7; Br+10	Red ripe
owner	traditom	traditom	traditom	traditom
Country	Italy	Spain	Israel	France
Region	UNITUS - Tuscia	Valencia	Central Israel	Avignon
Field name	Tuscia University	PERELLÓ	Hatsav	INRA
Cultivation type	Open field	Greenhouse	Greenhouse	Mesh tunnel
Year	2016	2016	2017	2017
Number of plants per accession	4	8	8	3
Surface (m2)	540	820		480
Number of days of culture	148	120		143
Temperature max.	32.4533	36.64		42.95
Temperature min.	13.5067	3.07		4.6
Temperature mean	22.3667	20.44		23.4
Relative humidity mean	64.14	68.05		64.5
Relative humidity max.	94.9133	99.07		23.1
Relative humidity min.	26.2793	20.73		100
Watering	local irrigation	Local irrigation		Local irrigation
Total irrigation volume	5000	4652		3401
Rainfall	6	522.7		0
Daily global solar radiation (Mean Rs)	22.9	11.63		?
Daily global solar radiation (Total Rs)	160.4	1419.63		?
Reference crop evapotranspiration (Mean Eto)	4.14	4.97		4.16
Reference crop evapotranspiration (Total Eto)	28.96	606.89		474
kg ha-1 N	50	220		267
kg ha-1 P2O5	30	50		70
kg ha-1 K2O	50	290		217
UTM X	259895	734328		649833
UTM Y	4701217	4351811.6		4867329
Mode of cultivation (brief description)	Plantlets at the 5-6th true leaf stage were transplanted 60 cm apart in continuos double rows (single row spaced 50 cm, double rows spaced 100 cm). Plants were grown with two stems, tied to tutors weekly. Axillary shoots were removed weekly. Fertilization was applied at transplanting. A single treatment with Cupravit (15 days after transplanting) and a single treatment with CaCl2 to control bloss…	Plants were cultivated under greenhouse. Just after transplant plants were watered by flood irrigation. Next watering (by drip irrigation) took place three weeks after transplant; subsequent waterings (by drip irrigation) were made according to the needs of the plants. weeds were removed manually and phytosanitary treatments were made when needed.		Transplantation took place 30 days after sowing. Plants were spaced by 40cm in 6 row of 56m each. Irrigation was managed according to plant needs. Axillary shoots were removed to maintain only one stem per plant. Localised treatments against dust mites and powdery mildew were applied after first symptom obervations.
Plant pruning	yes	yes		yes
Number of stems by plant	2	1		1
Organic matter content (%)	1.71	2.3
pH	6.43	8.11
EC (dS/m)		0.35
USDA Soil texture classe	Typic Xerofluvent	Loamy sand		clayey and silty
Clay (<0.002mm) (%)	14	8.85
Fine silt (0.002 to 0.02 mm) (%)	18	0
Silt (0.02 to 0.05 mm) (%)		5
Total sand (0.05 to 2 mm) (%)	68	86.15

## Sheet: Table S2
Supplementary Table S2. Traits studied and respective abbreviations. The groups of traits and the quantitative and qualitative nature of the traits is indicated. When traits were recorded as scores scale, the score value and its meaning is indicated.
Trait	Symbol	Scores
Number of commercial fruits on trusses 1st to 4th.	FN1.4c
Number of non-commercial fruits on trusses 1st to 4th.	FN1.4nc
Mean fruit weight (g) on trusses 1st to 4th	FW1.4
Mean of commercial fruit weight (g) trusses 1st to 4th	FW1.4c
Total number of fruits on trusses 1st to 4th.	TNF1.4
Total number of fruits per plant.	TNFP
Commercial yield on trusses 1st to 4th (kg/plant)	Yield1.4c
Non commercial yield on trusses 1st to 4th (kg/plant)	Yield1.4nc
Total yield on trusses 1st to 4th (kg/plant)	YIELD1.4T
Total estimated yield per plant (kg/plant)	EstYIELD
Easiness of fruit to detach from the pedicel	EAS	1, very easy/ 3, easy/ 5, intermediate/7,difficult
Fruit size homogeneity	FSH	1, extremely variable/ 3, low/ 5, intermediate/ 7, high
Fruit set sequence	FSS	1, very poor/ 3, poor/ 5, intermediate/ 7, good/ 9, very good
Flowering earliness:Number of days to from sowing until 50% of plants have at least one open flower in a uniform growing environment	FLOW
Ripening earliness:Number of days from sowing until 50% of plants have at least one ripe fruit.	RIP
Ripening uniformity of the whole plot	RUN
Fruit external colour	FEC	1, yellow/ 2, orange/ 3, pink/ 4, red/ 5, purple/ 6, brown/ 7,green
CIELAB fruit external color coordinate a	fec.a*
CIELAB fruit external color coordinate b	fec.b*
CIELAB fruit external color chroma	fec.C*
CIELAB fruit external color Hue angle	fec.H
CIELAB fruit external color coordinate L	fec.L*
Fruit firmness	FIRM
Green shoulder	GSH	1, uniform/ 2, light green/ 3, medium green/ 4, dark green
Fruit predominant shape	FPS	1, flat/ 2, rectangular/ 3, elipsoid/ 4, obovoid/ 5, round/ 6,oxheart/ 7, long/ 8, heart/9, bell pepper
Irregular transversal section	ITS	1, round/ 2, angular/ 3, irregular/ 4, highly irregular
Fruit fasciation	FAS	1, absent/ 3, slight; less than 5% of fruits affected/ 5, intermediate;between 5% and 20%/ 7, severe; more than 20%
Puffiness appearance	PUF	1, absent/ 3, slight/ 5, intermediate/ 7, severe
Blossom-end rot	VER	1, absent/ 3, slight; less than 5% of fruits affected/ 5, intermediate;between 5% and 20%/ 7, severe; more than 20%
Presence and incidence of concentric cracking	CCRACK	1, absent/ 3, scarced; less than 5% of fruits affected/ 5, intermediate; between 5% and 20%/ 7, abundant; more than 20%
Presence and incidence or radial cracking	RCRACK	1, absent/ 3, scarced; less than 5% of fruits affected/ 5, intermediate; between 5% and 20%/ 7, abundant; more than 20%
Growth habit	GH	1, determinate/ 2, semideterminate/ 3, indeterminate
Macrocalix	MC	1, absence/ 2, presence
Foliage density	FOL	1, very sparse/ 3, sparse/ 5, intermediate/ 7, dense
Ribbing at calyx end	RCE	1, very weak/ 3, weak/ 5, intermediate/7,strong

## Sheet: Table S3
Supplementary Table S3. Passport data for accessions included in this work.
Accession	Institute code	Accession number	Collecting number	Collecting institute code	Donor Institute code	Donor accession number	Code of duplicates in other genebank	Code of the genebank holder of the duplicate	EU SOL code	Local name	Traditional location	Collecting site	Province	Region	Country	Latitude	Longitude	Altitude	Biological status of accession	Collecting source	Acquisition date	Collecting date	Varietal type	Use	Morphotype	rank1 (Blanca et.al 2022)	rank2(Banca et al 2022)
TRBA0500	Univ Illes Balears	UIB0042	1-42	Univ Illes Balears						Cirereta Menorca		Menorca	Menorca	Illes Balears	ESP	39.9496	4.11045		300	22	2007	2007	Cherry	Fresh	Cherry	vintage
TRBA0750	Univ Illes Balears	UIB0068	2-20	Univ Illes Balears								Artà	Mallorca	Illes Balears	ESP	39.6947	3.35092		300	22	2008	2008	Ramellet	LSL	Ramellet	vintage	Lsl Ramellet
TRBA1020	Univ Illes Balears	UIB0096	2-48	Univ Illes Balears								Llubí	Mallorca	Illes Balears	ESP	39.6994	3.00631		300	22	2008	2008	not ascribable	unclassified	Flat	modern_lsl_and_processing
TRBA1480	Univ Illes Balears	UIB0142	2-93	Univ Illes Balears								Formentera	Formentera	Illes Balears	ESP	38.6964	1.45314		300	22	2008	2008	not ascribable	unclassified	not ascribable	vintage	Ita Small
TRBA1490	Univ Illes Balears	UIB0143	2-93b	Univ Illes Balears								Formentera	Formentera	Illes Balears	ESP	38.6964	1.45314		300	22	2008	2008	not ascribable	unclassified	not ascribable	vintage	Ita Small
TRBA1500	Univ Illes Balears	UIB0144	2-94	Univ Illes Balears								Campos	Mallorca	Illes Balears	ESP	39.4326	3.01877		300	30	2008	2008	Cherry	Fresh	Cherry	vintage	Lsl Ramellet
TRBA1510	Univ Illes Balears	UIB0145	2-95	Univ Illes Balears								Ses Salines	Mallorca	Illes Balears	ESP	39.3385	3.05303		300	22	2008	2008	Ramellet	LSL	Ramellet	vintage	Lsl Ramellet
TRBA1550	Univ Illes Balears	UIB0149	3-4	Univ Illes Balears						Pepper tomato		Porreres	Mallorca	Illes Balears	ESP	39.5149	3.02388		300	30	2008	2008	Pebrot	Fresh/Processing	Long Pepper
TRBA1600	Univ Illes Balears	UIB0155	3-M2	Univ Illes Balears	Banco Semillas Agricultura Ecológica Menorca					Big tomato		Menorca	Menorca	Illes Balears	ESP	39.9496	4.11045		300	40	2008	2008	Marmande	Fresh	Flat	SLC_Peru_MA
TRBA1610	Univ Illes Balears	UIB0156	3-M3	Univ Illes Balears	Banco Semillas Agricultura Ecológica Menorca							Menorca	Menorca	Illes Balears	ESP	39.9496	4.11045		300	40	2008	2008	Cherry	Fresh	Cherry	SLC_Peru_MA
TRBA1690	Univ Illes Balears	UIB0165	4-16	Univ Illes Balears	Jardí Botànic de Sóller							Santa Margalida	Mallorca	Illes Balears	ESP	39.702	3.10397		300	40	2008	2008	Ramellet	LSL	Ramellet	vintage	Lsl Ramellet
TRBA1740	Univ Illes Balears	UIB0170	4-21	Univ Illes Balears	Jardí Botànic de Sóller					Unknown		Eivissa	Eivissa	Illes Balears	ESP	39.02	1.48215		300	40	2008	2008	Ramellet?	LSL	Ramellet
TRBA1760	Univ Illes Balears	UIB0172	4-23	Univ Illes Balears	Jardí Botànic de Sóller					Plum tomato		Sóller	Mallorca	Illes Balears	ESP	39.7671	2.71579		300	40	2008	2008	Plum/Pruna	Processing	Pear-plum
TRBA1770	Univ Illes Balears	UIB0173	4-24	Univ Illes Balears	Jardí Botànic de Sóller					Unknown		Montuïri	Mallorca	Illes Balears	ESP	39.5679	2.98193		300	40	2008	2008	Pera/Roma	Processing	Pear-plum
TRBA1800	Univ Illes Balears	UIB0176	4-27	Univ Illes Balears	Jardí Botànic de Sóller					Early tomato		Menorca	Menorca	Illes Balears	ESP	39.9496	4.11045		300	40	2008	2008	not ascribable	unclassified	Flat	vintage	Marmande
TRBA1870	Univ Illes Balears	UIB0184	4-35	Univ Illes Balears	Jardí Botànic de Sóller							not applicable	not applicable	Illes Balears	ESP				300	40	2008	2008	Pera/Roma	Processing	Pear-plum
TRBA1930	Univ Illes Balears	UIB0191	5-1	Univ Illes Balears						Cor de bou		not applicable	not applicable	Illes Balears	ESP				300	22	2008	2008	Cor de bou	Fresh	Heart-like	vintage	Cor De Bou
TRBA1940	Univ Illes Balears	UIB0192	5-2	Univ Illes Balears						Cor de bou		Formentera	Formentera	Illes Balears	ESP	38.6964	1.45314		300	22	2008	2008	Cor de bou	Fresh	Heart-like
TRBA1980	Univ Illes Balears	UIB0196	5-6	Univ Illes Balears								Porreres	Mallorca	Illes Balears	ESP	39.5149	3.02388		300	22	2008	2008	Pera/Roma	Processing	Pear-plum	modern_lsl_and_processing
TRBA1990	Univ Illes Balears	UIB0197	5-7	Univ Illes Balears						Tres cantos		Formentera	Formentera	Illes Balears	ESP	38.6964	1.45314		300	22	2008	2008	Palosanto-pometa	Fresh	Round
TRBA2000	Univ Illes Balears	UIB0198	5-8	Univ Illes Balears						Cor de bou		not applicable	not applicable	Illes Balears	ESP				300	22	2008	2008	Cor de bou	Fresh	Piriforme-liguria
TRCA0010	FMA01	LC433	LC433							Pera Girona		not applicable	Girona	Catalunya	ESP	41.9794	2.82143						Pera de Girona	Fresh	Piriforme-liguria	vintage
TRCA0020	FMA01	LC95	LC95							Montserrat		not applicable	Barcelona	Catalunya	ESP	41.3851	2.1734						Montserrat	Fresh	Ribbed	vintage	Montserrat
TRCA0160	FMA01	BGV002038	C-L-15	ESP026						Tomate palo santo		Jesús y María	Tarragona	Catalunya	ESP	40.7194	0.708002	12	300	26	1984	1984	Palosanto-pometa	Fresh	Round
TRCA0230	FMA01	BGV002242	C-L-219	FMA01						Tomate palo santo		El Vendrell	Tarragona	Catalunya	ESP	41.2197	1.53431	52	300	26	1989	1988	Palosanto-pometa	Fresh	Round	vintage	Palosanto Pometa 1
TRCA0460	FMA01	LC49	LC49	FMA01						Tomate cherry		Argentona	Barcelona	Catalunya	ESP	41.5532	2.40085	88	300	40		1989	Cherry	Fresh	Cherry	SLC_Peru_MA
TRCA0530	FMA01	LC96	LC96	FMA01						Tomàquet Montserrat Buit		Gavet de la Conca	Lleida	Catalunya	ESP	42.1229	0.921021	421	300	40			Montserrat	Fresh	Ribbed	vintage	Montserrat
TRCA0670	FMA01	LC160	LC160	FMA01						Pera Girona		Riudellots de la Selva	Girona	Catalunya	ESP	41.901	2.80262	98	300	40		2006	Pera de Girona	Fresh	Piriforme-liguria
TRCA0690	FMA01	LC166	LC166	FMA01						Pera Girona		Llavaneres	Barcelona	Catalunya	ESP	41.5794	2.48515		300	40		2006	Pera de Girona	Fresh	Piriforme-liguria	vintage	Pera Girona
TRCA0700	FMA01	LC167	LC167	FMA01						Pera Girona		Llagostera	Girona	Catalunya	ESP	41.8265	2.89313	160	300	40		2006	Pera de Girona	Fresh	Piriforme-liguria	vintage	Pera Girona
TRCA0790	FMA01	LC196	LC196	FMA01						Montserrat gegant		Figueres	Girona	Catalunya	ESP	42.2655	2.95811	39	300	40		2006	Montserrat	Fresh	Ribbed	vintage	Montserrat
TRCA0810	FMA01	LC203	LC203	FMA01						Montserrat		Cabanes	Girona	Catalunya	ESP	42.3064	2.96756	26	300	40		2006	Montserrat	Fresh	Ribbed
TRCA0910	FMA01	LC325	LC325	FMA01						Montserrat		Llançà	Girona	Catalunya	ESP	42.3616	3.14503	4	300	40		2007	Montserrat	Fresh	Ribbed	vintage
TRCA0920	FMA01	LC328	LC328	FMA01						Pera Girona		Cassà de la Selva	Girona	Catalunya	ESP	41.8863	2.87517	137	300	40		2007	Pera de Girona	Fresh	Piriforme-liguria	vintage	Pera Girona
TRCA0940	FMA01	LC334	LC334	FMA01						transicio M-PG		Fornells de la Selva	Girona	Catalunya	ESP	41.9312	2.8116	102	300	40		2007	Montserrat	Fresh	Ribbed	vintage	Pera Girona
TRCA0950	FMA01	LC335	LC335	FMA01						d'amanir		Bescanó	Girona	Catalunya	ESP	41.9658	2.74003	102	300	40		2007	d'amanir	Fresh	Beef	vintage
TRCA1080	FMA01	LC413	LC413	FMA01						Tres Cantos		Rubí	Barcelona	Catalunya	ESP	41.4971	2.03492	123	300	40		2008	Palosanto-pometa	Fresh	Round	vintage	Palosanto Pometa 2
TRCA1110	FMA01	LC427	LC427	FMA01						Pometa		not applicable	not applicable	Catalunya	ESP				300	40		2010	Palosanto-pometa	Fresh	Round	vintage	Palosanto Pometa 2
TRCA1140	FMA01	LC435	LC435	FMA01						Pebrot o bitxo		Sant Joan les Fonts	Girona	Catalunya	ESP	42.2122	2.51142	342	300	40		2011	Pebrot	Fresh/Processing	Long Pepper
TRCA1210	FMA01	FMA10	FMA10	FMA01						Tomàquet Cor de Bou		La Llacuna	Barcelona	Catalunya	ESP	41.4611	1.53055	615	300	40		2011	Cor de bou	Fresh	Heart-like	vintage	Cor De Bou
TRCA1220	FMA01	FMA101	FMA101	FMA01						Tomàquet del pebrot		Bot	Tarragona	Catalunya	ESP	41.0091	0.384841	286	300	40		2011	Pebrot	Fresh/Processing	Long Pepper	modern_fresh
TRCA1240	FMA01	FMA12	FMA12	FMA01						Tomàquet de Sant Joan		Sant Quintí de Mediona	Barcelona	Catalunya	ESP	41.4543	1.66149	326	300	40		2011	Sant Joan	Fresh	not ascribable	vintage
TRCA1400	FMA01	FMA46	FMA46	FMA01						Tomàquet de la Pera		El Pont d'Armentera	Tarragona	Catalunya	ESP	41.383	1.36287	349	300	40		2011	Pera de Girona	Fresh	Piriforme-liguria	vintage	Pimiento
TRCA1480	FMA01	FMA19	FMA19	FMA01						Tomàquet grossa		Sant Joan de Mediona	Barcelona	Catalunya	ESP	41.4768	1.61185	326	300	40		2011	Grossa	Fresh	Beef
TRCA1500	FMA01	FMA104	FMA104	FMA01						Tomàquet rosa		El Pinell de Brai	Tarragona	Catalunya	ESP	41.0162	0.514559	189	300	40		2011	Rosa	Fresh	not ascribable	vintage
TRIS0010	HUJI	DZ 52		HUJI					EA07177	Arava 25		not applicable	not applicable	not applicable	IL						2015	2012	cherry elongated	Fresh	cherry elongated	SPxSL
TRIS0020	HUJI	9457 cherry		HUJI						9457 cherry		not applicable	not applicable	not applicable	IL								cherry elongated	Fresh	cherry elongated	SPxSL
TRIS0030	HUJI	9466 jj		HUJI						9466 jj		not applicable	not applicable	not applicable	IL								not ascribable	Fresh	Round	modern_fresh
TRMO0010		T100534							EA00817	Marmande		not applicable	not applicable	not applicable	FRA								Marmande	Fresh	Flat	vintage	Marmande
TRMO0020		T100938							EA00866	Saint Pierre		not applicable	not applicable	not applicable	FRA								Saint Pierre	Fresh	Round	vintage	Palosanto Pometa 1
TRMO0030		T101774								Moneymaker		not applicable	not applicable	not applicable	FRA								Moneymaker	Fresh	Round	vintage
TRMO0040		T101948								Outre (Coeur de Boeuf)		not applicable	not applicable	not applicable	FRA								coeur de boeuf	Fresh	Heart-like	vintage	Cor De Bou
TRMO0110	FRA030	T100001							EA00788	Abondance		not applicable	not applicable	not applicable	FRA				300	21	1958		grosse	Fresh	Beef	modern_fresh
TRMO0120	FRA030	T100027		FRA065	F100027				EA00789	Améliorée de Montlhéry		Montlhéry	Essonne	Ile de France	FRA	48.6383	2.2715		300	21	1957		aplatis	Fresh	Flat	modern_lsl_and_processing
TRMO0130	FRA030	T100028		FRA030						Anabelle		not applicable	Avignon	PACA	FRA	43.9493	4.80553	31 m	400	40	1962		not ascribable	Fresh	Flat	modern_fresh
TRMO0150	FRA030	T100037		FRA030					EA00791	Apédice		not applicable	Avignon	PACA	FRA	43.9493	4.80553	31 m	400	40	1962		not ascribable	Fresh	Flat
TRMO0170	FRA030	T101768		FRA030					EA00793	Bargemont		not applicable	Var	PACA	FRA	43.4676	6.23759		300	21	1983		coeur de boeuf	Fresh	Heart-like	vintage	Cor De Bou
TRMO0270	FRA030	T100164							EA00799	Chemin		Paris	Paris	Ile de France	FRA	48.8566	2.35222		300	21	1962		not ascribable	Fresh	Round	vintage
TRMO0280	FRA030	T100190							EA00801	Comète		not applicable	not applicable	not applicable	FRA				300	21	1962		not ascribable	Fresh	Flat	vintage
TRMO0380	FRA030	T102018		FRA030						Gosse Rose		not applicable	not applicable	not applicable	FRA				300	21	1996		Russe	Fresh	Beef	vintage	Cor De Bou
TRMO0390	FRA030	T100436							EA00809	Jaune Demi Lisse		not applicable	not applicable	not applicable	FRA				300	21	1962		not ascribable	Fresh	Round	vintage	Marmande
TRMO0430	FRA030	T102044		FRA030						Laporte		not applicable	not applicable	not applicable	FRA				300	21	1990		Russe	Fresh	Beef	vintage
TRMO0510	FRA030	T101421							EA00818	Marmande Ancienne (1)		not applicable	not applicable	Aquitaine	FRA				300	21	1998		Marmande	Fresh	Flat	vintage
TRMO0570	FRA030	T100563		FRA091	F100563					Merveille des marchés sel. Blainco		not applicable	not applicable	not applicable	FRA				300	50	1962		Saint Pierre	Fresh	Round	vintage
TRMO0620	FRA030	_								Nemausae = B'		Montpellier	Nîmes	Languedoc-Roussillon	FRA	43.8075	4.32528	54 m	300	21			coeur de boeuf	Fresh	Heart-like	vintage	Cor De Bou
TRMO0740	FRA030	T102101		FRA016	F102101					Poire Jaune(4)		not applicable	not applicable	Ile de France	FRA				300	50	1977		cherry pearshaped	Fresh	cherry pearshaped
TRMO0760	FRA030	T101569		FRA030					EA00851	Poivron Jaune		not applicable	Nice	PACA	FRA	43.7102	7.26195	18 m	300	21	1992		Bell pepper	Fresh/Processing	Bell pepper	vintage	Bell Pepper
TRMO0790	FRA030	T100811		FRA030						Porphyre		not applicable	Avignon	PACA	FRA	43.9493	4.80553	31 m	400	40	1962		not ascribable	Fresh	Round	vintage
TRMO0800	FRA030	T100819		FRA080	F100819				EA00854	Précoce		not applicable	not applicable	not applicable	FRA				300	50	1962		not ascribable	Fresh	Flat
TRMO0850	FRA030	T101450		FRA016	F101450				EA00859	Reine des Précoces (2)		not applicable	not applicable	not applicable	Unknown				300	21	1971		not ascribable	Fresh	Flat	vintage	Marmande
TRMO0870	FRA030	T100901		FRA016	F100901				EA00861	Roi Humbert Jaune		not applicable	not applicable	not applicable	FRA				300	21	1966		Roi Humbert	Fresh/Processing	Pear-plum	vintage	Ita Small
TRMO1000	FRA030	T101036		FRA016	F101036				EA00869	Supermarmande		not applicable	not applicable	not applicable	FRA				300	50	1962		Marmande	Fresh	Flat	vintage	Marmande
TRMO1040	FRA030	_								Tomate Californienne		not applicable	Gironde	Acquitaine	FRA	44.8497	-0.450237	20 m	300	21	2014		Russe	Fresh	Beef	vintage
TRMO1050	FRA030	T103047								Tomate Corse		not applicable	Corse	Corse	FRA	42.0396	9.01289		300	21	2011		Corse	Fresh/Processing	Long Pepper	vintage	Pimiento
TRPA0130	Univ of Reggio Calabria	RC10003		Univ of Palermo						LINOSA	Linosa	Linosa	Agrigento	Sicilia	ITA	35.8661	12.8687		300	20	2000		Da Serbo	LSL	Da Serbo	vintage	Ita Small
TRPA0140	Univ of Reggio Calabria	RC10004		Univ of Palermo						PATATARO	Western Sicily	Buseto	Trapani	Sicilia	ITA	38.0021	12.7169		300	20	2000		Da Serbo	LSL	Da Serbo	vintage	Ita Small
TRPA0210	Univ of Reggio Calabria	RC10011		Univ of Palermo	Popolazione POP_20					PIZZ_SICULIANA	Western Sicily	Siculiana	Agrigento	Sicilia	ITA	37.3354	13.4217		300	20	2000		Piennolo	LSL	Da Serbo
TRPA0270	Univ of Reggio Calabria	RC10017		Univ of Palermo						SINACORI	Western Sicily	Monreale	Palermo	Sicilia	ITA	38.0815	13.289		300	20	2000		Da Serbo	LSL	Da Serbo
TRPA0361	Univ of Reggio Calabria	RC10026		Univ of Palermo						VILLALBA	Central Sicily	Villalba	Caltanissetta	Sicilia	ITA	37.6558	13.8455		300	20	2000		Da Serbo	LSL	Da Serbo
TRPO0020	ARCA2010									20 SMEC-3	DOP area San Marzano	Pomigliano d'Arco	Napoli	Campania	ITA	40.9101	14.3829	33	300	20	2015	2015	San Marzano	Fresh/Processing	cylindrical elongated	vintage	San Marzano
TRPO0170	ARCA2010	K 01								Kiros	DOP area San Marzano	Acerra	Napoli	Campania	ITA	40.9441	14.3714	26	500	40	2015		San Marzano	Fresh/Processing	cylindrical elongated	modern_processing
TRPO0200	ARCA2010									pomodoro 1 (Literno 1)	Caserta province	Villa Literno	Caserta	Campania	ITA	41.0129	14.0765	10	300	20	2015	2015	Pera/Roma	Processing	Pear-plum	modern_processing
TRPO0210	ARCA2010									pomodoro 2 (Literno 2)	Caserta province	Villa Literno	Caserta	Campania	ITA	41.0129	14.0765	10	300	20	2015	2015	Pera/Roma	Processing	Pear-plum	modern_processing
TRPO0310	CNR-IBBR PORTICI	SR-20				SR-20				990P	campania	not applicable	Bari	Campania	ITA	41.1099	14.8475		300	20			Da Serbo	LSL	Da serbo	vintage	Ita Grc
TRPO0540	CNR-IBBR PORTICI				CNR-IVALSA	IVALSA -19				Locale di Salina 5	Sicilia	Isole Eolie	Messina	Sicilia	ITA	38.4937	14.9272						Da Serbo	LSL	Da serbo
TRPO1000	CNR-IBBR PORTICI	LYC0444	259	DEU146	DEU146	LYC0444			EA01655			Roccella Ionica	Reggio Calabria	Calabria	ITA	38.3268	16.4057		300	99	1951	1950	not ascribable	unclassified	Flat
TRPO1050	CNR-IBBR PORTICI	LYC0450	456	DEU146	DEU146	LYC0450			EA01660	San Marzano		Istituto Tecnico Agrario Cosenza, Süditalien	Cosenza	Calabria	ITA	39.3136	16.2416		300	99	1951	1950	San Marzano	Fresh/Processing	cylindrical elongated	vintage
TRPO1160	CNR-IBBR PORTICI	LYC1742	12561 B	DEU146	DEU146	LYC1742			EA01671			Linosa	Agrigento	Sicilia	ITA	35.8661	12.8687	30	300	99	1994	1994	not ascribable	unclassified	not ascribable	modern_processing
TRPO1340	CNR-IBBR PORTICI	LYC1886	13135	DEU146	DEU146	LYC1886			EA01691	pumecettu, pomodori a bottigietta		Calasetta	Carbonia-Iglesias	Sardegna	ITA	39.1098	8.36929	25	300	99	1998	1998	not ascribable	Processing	Pear-plum
TRPO1450	CNR-IBBR PORTICI	LYC1898	12958	DEU146	DEU146	LYC1898			EA01703			Lipari	Messina	Sicilia	ITA	38.4937	14.9272	60	300	99	1997	1997	not ascribable	unclassified	not ascribable	modern_processing
TRPO1510	CNR-IBBR PORTICI	LYC1907	13225	DEU146	DEU146	LYC1907			EA01709			Ventotene	Latina	Lazio	ITA	40.7983	13.4321		300	99	1999	1999	not ascribable	unclassified	Round	SPxSL
TRPO1590	CNR-IBBR PORTICI	LYC1915	13323	DEU146	DEU146	LYC1915			EA01717			Grassera	Livorno	Toscana	ITA	43.5485	10.3106		300	99	1999	1999	not ascribable	unclassified	Heart-like	modern_processing
TRPO1720	CNR-IBBR PORTICI	LYC 2456	10564	DEU146	DEU146	LYC 2456			EA01733			Palazzo Adriano	Palermo	Sicilia	ITA	37.6815	13.3791	600	300	99	1986	1985	not ascribable	unclassified	Round	vintage	Ita Small
TRPO1990	CNR-IBBR PORTICI	LYC 3095	7564	DEU146	DEU146	LYC 3095			EA01760			Teora	Avellino	Campania	ITA	40.8527	15.2576	720	300	99	1982	1981	not ascribable	unclassified	Flat	vintage	Ita Small
TRPO2000	CNR-IBBR PORTICI	LYC 3096	T 765	DEU146	DEU146	LYC 3096			EA01761			Laviano	Salerno	Campania	ITA	40.7853	15.3056	600	300	99	1982	1981	not ascribable	unclassified	Round
TRPO2060	CNR-IBBR PORTICI	LYC 3227	9470	DEU146	DEU146	LYC 3227			EA01767			Fardella	Potenza	Basilicata	ITA	40.1133	16.1696	700	300	99	1985	1983	not ascribable	unclassified	long
TRPO2120	CNR-IBBR PORTICI	LYC 3232	9596	DEU146	DEU146	LYC 3232			EA03260	tondo lischio rosso		Celico	Cosenza	Calabria	ITA	39.3094	16.3387	650	300	99	1985	1983	not ascribable	Fresh	Round	vintage	Marmande
TRPO2330	CNR-IBBR PORTICI	LYC 3364	10843	DEU146	DEU146	LYC 3364			EA01794			Serracapriola	Foggia	Puglia	ITA	41.8086	15.1599	270	300	99	1988	1987	not ascribable	unclassified	not ascribable	modern_fresh
TRPO2360	CNR-IBBR PORTICI	LYC 3399	8372	DEU146	DEU146	LYC 3399			EA01797			Moschiano	Avellino	Campania	ITA	40.8728	14.6763	450	300	99	1989	1988	not ascribable	unclassified	Round
TRPO2430	CNR-IBBR PORTICI	LYC 3405	8576	DEU146	DEU146	LYC 3405			EA01804	pomodoro d'inverno		Cannole	Lecce	Puglia	ITA	40.1664	18.3661	20	300	99	1989	1988	Da Serbo	LSL	Da serbo	vintage	Lsl Da Serbo
TRPO2520	CNR-IBBR PORTICI	LYC 3484	11671	DEU146	DEU146	LYC 3484			EA01813			Trelli	Udine	Friuli-Venezia Giulia	ITA	46.4967	13.101	820	300	99	1990	1990	not ascribable	unclassified	not ascribable	vintage	Ita Ellipsoid
TRPO2540	CNR-IBBR PORTICI	LYC 3544	11723	DEU146	DEU146	LYC 3544			EA01815			Tollegno	Biella	Piemonte	ITA	45.5916	8.05226	520	300	99	1991	1991	not ascribable	unclassified	Heart-like	vintage	Cor De Bou
TRPO2630	CNR-IBBR PORTICI	LYC 3632	12145	DEU146	DEU146	LYC 3632			EA03454	Mondo duro		San Pasquale	Sassari	Sardegna	ITA	41.1689	9.2764	180	300	99	1993	1993	not ascribable	unclassified	not ascribable
TRPO2650	CNR-IBBR PORTICI	LYC 3634	12241	DEU146	DEU146	LYC 3634			EA01825			Senorbi	Cagliari	Sardegna	ITA	39.5323	9.13085		300	99	1993	1993	not ascribable	unclassified	Round
TRPO2670	CNR-IBBR PORTICI	LYC 3925	12507	DEU146	DEU146	LYC 3925			EA01827			Tracino	Trapani	Sicilia	ITA	36.797	12.0445	200	300	23	1994	1994	not ascribable	unclassified	not ascribable	modern_processing
TRPO2680	CNR-IBBR PORTICI	LYC 3926	12508	DEU146	DEU146	LYC 3926			EA01828			Tracino	Trapani	Sicilia	ITA	36.797	12.0445	200	300	99	1994	1994	not ascribable	unclassified	Round	vintage	Lsl Heart
TRTH0010										Areti		ELGO-DEMETER	THESSALONIKI	Central Macedonia	GRC	40.6401	22.9444		500	40			Areti	Fresh	Flat	modern_fresh
TRTH0020										Makedonia		ELGO-DEMETER	THESSALONIKI	Central Macedonia	GRC	40.6401	22.9444		500	40			Makedonia	Fresh	Flat	vintage	Palosanto Pometa 1
TRTH0030										Santorini		ELGO-DEMETER	THESSALONIKI	Central Macedonia	GRC	40.6401	22.9444		500	40			Santorini	Fresh	Flat	vintage	Ita Grc
TRTH0140	GRC005	ANP-193/07		GRC005						ALMA		MARMARA	PAROS ISL	South Aegean	GRC	37.0512	25.2465		300	20		2007	Alma	Fresh	Flat	modern_fresh
TRTH0190	GRC005	ANP-179/07		GRC005								AG.ANNA	NAXOS ISL.	South Aegean	GRC	37.0685	25.3561		300	20		2007	not ascribable	Fresh/Processing	Flat	vintage	Grc
TRTH0220	GRC005	AO-023/07		GRC005								KELI AG. ANDREAS	AG. OROS	Central Macedonia	GRC	40.6212	23.1918	251	300	20		2007	not ascribable	Fresh	Flat	modern_fresh
TRTH0280										ARETI		ELGO-DEMETER	THESSALONIKI	Central Macedonia	GRC	40.6401	22.9444		500	40			Areti	Fresh	Flat	modern_fresh
TRTH0400	GRC005	GRC058/05		GRC005						FILLOTO		VLAMARI	SAMOS ISL.	North Aegean	GRC	37.7534	26.9838		300	20		2005	not ascribable	Processing	not ascribable	modern_processing
TRTH0470	GRC005	KD-086/07		GRC005						GRAN-SASO ITALIAS		AG.SILLAS	KAVALA	East Macedonia and Thrace	GRC	40.9416	24.3786	37	300	20		2007	not ascribable	Fresh	Pear-plum	vintage	Liguria
TRTH0600	GRC005	GRC1113A/04		GRC005								ITEA	FOKIDA	Central Greece	GRC	38.4325	22.426	3	300	20		2004	not ascribable	Fresh	Flat	modern_fresh
TRTH0630	GRC005	GRC1388/04		GRC005								ATHAMANIO	ARTA	Epirus	GRC	39.375	21.2165	796	300	20		2004	not ascribable	Fresh	Flat	vintage
TRTH0710	GRC005	GRC488/04		GRC005								AG.MARINA	CHANIA	Crete	GRC	35.5172	23.9255	29	300	20		2004	not ascribable	Fresh	Flat	modern_fresh
TRTH0810										ILIDA		ELGO-DEMETER	THESSALONIKI	Central Macedonia	GRC	40.6401	22.9444		500	40			not ascribable	Fresh/Processing	Round	modern_processing
TRTH0900	GRC005	IS-074/07		GRC005								KOUNIADI	IKARIA ISL.	North Aegean	GRC	37.584	26.0359	491	300	20		2007	not ascribable	Fresh	Flat	modern_fresh
TRTH0940	GRC005	IS-145/07		GRC005								KAMARES	SAMOS ISL.	North Aegean	GRC	37.7606	27.0088	117	300	20		2007	not ascribable	Fresh/Processing	Flat	vintage	Ita Small
TRTH1070	GRC005	K-118/06		GRC005						KARAMPOLA		EXARXOS	GREVENA	West Macedonia	GRC	40.0134	21.1891	711	300	20		2006	KARAMPOLA	Fresh	Round
TRTH1110	GRC005	P-070a/06		GRC005						KARAMPOLA		RODAKI	MESSINIA	Peloponnese	GRC	37.1425	21.9522	75	300	20		2006	KARAMPOLA	Fresh	Round	modern_fresh
TRTH1130	GRC005	ANP-135/07		GRC005						KARDIA		KECHROKAMPOS	KAVALA	East Macedonia and Thrace	GRC	41.1574	24.6364	43	300	20		2007	KARDIA	Fresh	Heart-like
TRTH1460										KYTHIRA		ELGO-DEMETER	THESSALONIKI	Central Macedonia	GRC	40.6401	22.9444		300	40			KYTHIRA	Fresh/Processing	Flat	vintage	Marmande
TRTH1470	GRC005	LKK-089/07		GRC005						LAGINATI		MASTICHARI	KOS ISL.	South Aegean	GRC	36.8496	27.0757	30	300	20		2007	LAGINATI	unclassified	not ascribable
TRTH1700										MAKEDONIA		ELGO-DEMETER	THESSALONIKI	Central Macedonia	GRC	40.6401	22.9444		500	40			Makedonia	Fresh	Flat	vintage	Palosanto Pometa 1
TRTH1770	GRC005	MFS-001/07		GRC005								PLAKES	MILOS ISL.	South Aegean	GRC	36.7439	24.4226		300	20		2007	not ascribable	unclassified	not ascribable
TRTH1930	GRC005	GRC073/05		GRC005						MPOYRNELI		BARBATO	IKARIA ISL.	North Aegean	GRC	37.5967	26.1123	503	300	20		2005	MPOYRNELI	Processing	Pear-plum
TRTH2150	GRC005	MFS-006/07		GRC005						ROUSIKO		APOLONIA	MILOS ISL.	South Aegean	GRC	36.6914	24.3936	3	300	20		2007	ROUSIKO	Fresh/Processing	Pear-plum	vintage
TRTH2190										ROZ EXOHIS		ELGO-DEMETER	THESSALONIKI	Central Macedonia	GRC	40.6401	22.9444		300	40			ROZ EXOHIS	Fresh	Flat	vintage
TRTH2490	GRC005	GRC034/05		GRC005						STROGILI MEGALI		PASTRA	CEFALONIA ISL.	Ionian Islands	GRC	38.1754	20.5692	269	300	20		2005	STROGILI	Fresh	Round	modern_fresh
TRTH2510	GRC005	GRC033/05-2		GRC005						STROGILI MIKRH		ELGO-DEMETER	THESSALONIKI	Central Macedonia	GRC	40.6401	22.9444	269	300	40		2005	STROGILI	Fresh	Round	modern_fresh
TRTH2700	GRC005	X-118/06		GRC005						TOMATAKI MILOUDIA		KONTOPOULI	LEMNOS ISL	North Aegean	GRC	39.9274	25.3329	40	300	20		2006	TOMATAKI	Fresh	Cherry	vintage
TRTH2720	GRC005	GRC026/08		GRC005						TOMATAKI		MEGALOCHORI	SANTORINI ISL.	South Aegean	GRC	36.3758	25.4317		300	20		2008	TOMATAKI	Fresh?	Cherry	vintage	Ita Grc
TRTH2780	GRC005	GRC 055/07		GRC005						VRAONA PINK		not applicable	ATTIKA	Attica	GRC	38.0458	23.8585		300	20		2007	VRAONA	unclassified	not ascribable
TRTH2830	GRC005	X-051/06		GRC005								MESTA	CHIOS ISL.	North Aegean	GRC	38.3682	26.131	126	300	20		2006	not ascribable	unclassified	not ascribable	modern_fresh
TRVA0010	ESP026	BGV005643		ESP026						Muchamiel		Orihuela	Alicante	Comunitat Valenciana	ESP	38.0856	-0.948005		300				Muchamiel	Fresh	Flat	vintage	Muchamiel
TRVA0020			PE1							Valenciano		El Perelló	València	Comunitat Valenciana	ESP	39.2761	-0.278477		300				Valenciano	Fresh	Heart-like	vintage	Valenciano
TRVA0150	ESP026	BGV000110	A-L-20	ESP026						Tomate gordo morado		Rueda de Jalón	Zaragoza	Aragón	ESP	41.6334	-1.27406	301	300	26	1985	1985	Marmande	Fresh	Flat	vintage
TRVA0170	ESP026	BGV000902	AN-L-3	ESP026						Tomate de la estrella		Castro del Río	Córdoba	Andalucía	ESP	37.6887	-4.47956		300	26	1984	1984	Beef semideterminado	Fresh	Beef	modern_processing
TRVA0240	ESP026	BGV000934	AN-L-35	ESP026						Tomate corriente		Benaocaz	Cádiz	Andalucía	ESP	36.7014	-5.42203	793	300	26	1984	1984	Marmande	Fresh	Flat	vintage	Palosanto Pometa 1
TRVA0260	ESP026	BGV000942	AN-L-43	ESP026						Tomate roteño		Rota	Cádiz	Andalucía	ESP	36.6237	-6.36014	9	300	26	1984	1984	Roteño	Fresh	Round	modern_fresh
TRVA0270	ESP026	BGV000954	AN-L-55	ESP026						Tomate gordo borondo		Alcalá la Real	Jaén	Andalucía	ESP	37.4645	-3.9241	900	300	26	1984	1984	not ascribable	Fresh	Beef	vintage
TRVA0300	ESP026	BGV000973	AN-L-74	ESP026						Tomate caqui		Santa Fé	Granada	Andalucía	ESP	37.1879	-3.72024	580	300	26	1985	1985	Caqui	Fresh	Round	modern_fresh
TRVA0330	ESP026	BGV000999	AN-L-100	ESP026						Tomate negro de Siles		Siles	Jaén	Andalucía	ESP	38.389	-2.58111	1300	300	26	1984	1984	Marmande	Fresh	Flat	vintage
TRVA0350	ESP026	BGV001002	AN-L-103/2	ESP026					EA04006	Tomate		Ribera del río Nicoba	Huelva	Andalucía	ESP	37.3424	-6.88874	35	300	22	1985	1985	not ascribable	Fresh	Beef	modern_fresh
TRVA0380	ESP026	BGV001029	AN-L-130	ESP026						Tomate		Laujar de Andarax	Almería	Andalucía	ESP	36.9937	-2.89675	950	300	22	1997	1997	Pimiento	Fresh/Processing	Long Pepper	vintage	Pimiento
TRVA0390	ESP026	BGV001030	AN-L-131	ESP026						Tomate de conserva		Laujar de Andarax	Almería	Andalucía	ESP	36.9937	-2.89675	950	300	22	1997	1997	Pera/Roma	Processing	Pear-plum	modern_processing
TRVA0400	ESP026	BGV001031	AN-L-132/2	ESP026						Tomate de San Pedro		Laujar de Andarax	Almería	Andalucía	ESP	36.9937	-2.89675	950	300	22	1997	1997	Saint Pierre	Fresh	Round	modern_fresh
TRVA0410	ESP026	BGV001053	AN-L-154	ESP026						Tomate de perilla		Mecina Bombarón	Granada	Andalucía	ESP	36.9808	-3.15581	881	300	22	1997	1997	cherry pearshaped	Fresh	cherry pearshaped	vintage
TRVA0510	ESP026	BGV001572	B-L-42	ESP026					EA04035			Sa Pobla	Mallorca	Illes Balears	ESP	39.7697	3.02508			30	2004	2004	Cherry	Fresh	Cherry	SLC_Peru_MA
TRVA0540	ESP026	BGV002047	C-L-24	ESP026						Tomate de Alcañiz;bombilla		Lloá	Tarragona	Catalunya	ESP	41.1858	0.748825	219	300	26	1984	1984	cherry pearshaped	Fresh	cherry pearshaped	modern_lsl_and_processing
TRVA0590	ESP026	BGV002097	C-L-74	ESP026						Tomate de entremes		Montiró	Girona	Catalunya	ESP	42.1549	3.06983	7	300	26	1985	1985	cherry pearshaped	Fresh	cherry pearshaped	SLC_Peru_MA
TRVA0850	ESP026	BGV003059	CA-L-78	ESP026					EA04077	Tomatillo		La Caleta	El Hierro	Islas Canárias	ESP	27.8035	-17.886				1990	1990	Cagon	Fresh	Cherry	SLC_Peru_MA
TRVA0890	ESP026	BGV003088	CA-L-107/1	ESP026						Tomate		Betancuria	Fuerteventura	Islas Canárias	ESP	28.4249	-14.0573		200	22	1998	1998	huevo de gallo	Processing	Pear-plum	SLC_Peru_MA
TRVA0900	ESP026	BGV003098	CA-L-117	ESP026						Tomate cagón		El Estanquillo	La Gomera	Islas Canárias	ESP	28.1493	-17.2041	300	200	61		2004	Cagon	Fresh	Cherry
TRVA0910	ESP026	BGV003130	CA-L-149	ESP026						Tomate		Lomo el Balo	La Gomera	Islas Canárias	ESP	28.1204	-17.3102	453				2004	Canario	Fresh	Round	modern_fresh
TRVA0920	ESP026	BGV003132	CA-L-151	ESP026						Tomate cagón grande		Valle Gran Rey	La Gomera	Islas Canárias	ESP	28.085	-17.3339	20				2004	Cagon	Fresh	Cherry	vintage
TRVA0980	ESP026	BGV003519	CL-L-41	ESP026						Tomate		Alaejos	Valladolid	Castilla y León	ESP	41.307	-5.21753			40	1998	1997	not ascribable	Fresh	Beef	vintage	Palosanto Pometa 1
TRVA1010	ESP026	BGV003866	CM-L-10	ESP026						Tomate alimonado		Villatoya	Albacete	Castilla La Mancha	ESP	39.3233	-1.33728	450	300	22	1985	1985	not ascribable	Fresh	Flat	vintage
TRVA1040	ESP026	BGV003890	CM-L-34	ESP026						Tomate		Villaseca	Cuenca	Castilla La Mancha	ESP	40.3187	-2.21229	962	300	26	1985	1985	Marmande	Fresh	Flat	vintage
TRVA1080	ESP026	BGV003925	CM-L-69	ESP026						Tomate		Sigüenza	Guadalajara	Castilla La Mancha	ESP	41.0671	-2.64623	1049	300	26	2003	2003	not ascribable	Fresh	Beef	modern_fresh
TRVA1100	ESP026	BGV004123	E-L-4	ESP026						Tomate gordo rosa		Hoyos	Cáceres	Extremadura	ESP	40.1721	-6.72063	320	300	26	1984	1984	Marmande	Fresh	Flat	vintage
TRVA1120	ESP026	BGV004378	MU-L-2	ESP026						Tomate pimiento		Campo de Cartagena	Murcia	Murcia	ESP	37.6768	-1.02032	20	300	26	1984	1984	Pimiento	Fresh/Processing	Long Pepper	vintage	Pimiento
TRVA1170	ESP026	BGV004421	MU-L-45	ESP026						Tomate		Murcia	Murcia	Murcia	ESP	37.9922	-1.13065			99	1999	1999	Cherry	Fresh	Cherry	SPxSL
TRVA1180	ESP026	BGV004463	PV-L-2	ESP026						Tomate redondo		Lourdes	Bizkaia	País Vasco	ESP	43.2204	-2.69839						Cherry	Fresh	Cherry	SLC_Peru_MA
TRVA1300	ESP026	BGV005425	V-L-16	ESP026						Tomate		Jalón	Alacant	Comunitat Valenciana	ESP	38.7407	-0.011014	225	300	22	1984	1984	Marmande	Fresh	Flat	vintage
TRVA1410	ESP026	BGV005461	V-L-52	ESP026						Tomate de pimentón		Culla	Castelló	Comunitat Valenciana	ESP	40.3375	-0.164813	1200	300	22	1984	1984	pebrot?	unclassified	not ascribable	modern_processing
TRVA1750	ESP026	BGV005581	V-L-172	ESP026						Tomate de pruna		Yátova	València	Comunitat Valenciana	ESP	39.3839	-0.809167		300	22	1992	1992	Plum/Pruna	Fresh/Processing	Pear-plum	modern_processing
TRVA1770	ESP026	BGV005588	V-L-179	ESP026						Tomate de Celedonio		Cañada	Alacant	Comunitat Valenciana	ESP	38.6868	-0.824639		300	26	1992	1992	Pimiento	Fresh/Processing	Long Pepper	vintage
TRVA1790	ESP026	BGV005612	V-L-203	ESP026						Tomate		Moraira	Alacant	Comunitat Valenciana	ESP	38.6889	0.132534		300	22	1990	1990	De penjar	LSL	De penjar
TRVA1940	ESP026	BGV005654	V-L-245	ESP026						Tomate valenciano		Cullera	València	Comunitat Valenciana	ESP	39.1645	-0.252616		300	40	1999	1996	Valenciano	Fresh	Heart-like	vintage	Valenciano
TRVA1950	ESP026	BGV005655	V-L-246	ESP026						Tomate valenciano		Vinalesa	València	Comunitat Valenciana	ESP	39.5382	-0.370716		300	40	1999	1998	Valenciano	Fresh	Heart-like	vintage	Valenciano
TRVA2050	ESP026	BGV005670	V-L-261	ESP026						Tomate valenciano		Paterna	València	Comunitat Valenciana	ESP	39.5037	-0.443162		300	40	2000		Valenciano	Fresh	Heart-like
TRVA2060	ESP026	BGV005671	V-L-262	ESP026						Tomate valenciano		Llíria	València	Comunitat Valenciana	ESP	39.6274	-0.596856		300	26	2000	2000	Valenciano	Fresh	Heart-like	modern_fresh
TRVA2100	ESP026	BGV005699	V-L-290	ESP026						Tomate		Silla	València	Comunitat Valenciana	ESP	39.3627	-0.412006		999	22	2001	2000	not ascribable	Fresh	Round	modern_fresh
TRVA2120	ESP026	BGV005707	V-L-298	ESP026						Tomate valenciano		Paterna	València	Comunitat Valenciana	ESP	39.5037	-0.443162		300	30	2002	2002	Valenciano	Fresh	Heart-like	vintage	Valenciano
TRVA2130	ESP026	BGV005709	V-L-300	ESP026						Tomate muchamiel		Torrellano	Alacant	Comunitat Valenciana	ESP	38.2927	-0.586086	83	300	22	2001	2000	Muchamiel	Fresh	Flat	modern_fresh
TRVA2150	ESP026	BGV005718	V-L-309	ESP026						Tomate amarillo de Ademuz		Casas Altas	València	Comunitat Valenciana	ESP	40.0393	-1.26297		300	26	2001	2001	Amarillo	Fresh	Flat	vintage
TRVA2180	ESP026	BGV009555	TB-284	ESP026						Tomate valenciano apuntado mediano		Cobatillas	Murcia	Murcia	ESP	38.0562	-1.07717			40	1999		Valenciano	Fresh	Heart-like	vintage	Valenciano
TRVA2190	ESP026	BGV009558	TB-287	ESP026						Tomate huevo paloma mediano		Águilas	Murcia	Murcia	ESP	37.4119	-1.58261			40	1999		Cherry	Fresh	Cherry	SPxSL
TRVA2230	ESP026	BGV009792	CIDA-57	ESP026						Tomate americano		Los Cegarras	Murcia	Murcia	ESP	37.9851	-1.13023	705	300	26	1996	1996	Americano	Fresh	Beef	modern_fresh
TRVA2290	ESP026	BGV011857	VI94/2	ESP026						Tomate verde redondo pequeño		Calp	Alacant	Comunitat Valenciana	ESP	38.6436	0.045688	59	300	40	1999		not ascribable	Fresh	Round	modern_fresh
TRVA2420	ESP026	BGV012844	N-L-5	ESP026						Tomate morado tardío		Navarra	Navarra	Navarra	ESP	42.6954	-1.67607		300		2005	2005	Morado	Fresh	Purple-brown	vintage
TRVA2490	ESP026	BGV013965		ESP026						Tomate		Castellón de la Plana	Castelló	Comunitat Valenciana	ESP	39.9864	-0.051325		300	22	2006	2005	not ascribable	Fresh	Flat	vintage
TRVA2500	ESP026	BGV014181	LE-11	ESP026						Tomate moruno de El Avellanar		San Pablo de los Montes	Toledo	Castilla La Mancha	ESP	39.5416	-4.33211	963			2007	2004	Moruno	Fresh	Purple-brown	vintage
TRVA2520	ESP026	BGV014438	07-A21-02	ESP026						Tomate de pera		Tales	Castelló	Comunitat Valenciana	ESP	39.9449	-0.304278	353	300	22	2007	2007	Pera/Roma	Processing	Pear-plum	modern_fresh
TRVA2650	ESP026	BGV014993	V-L-235	ESP026						Tomate valenciano		L'Alcúdia	València	Comunitat Valenciana	ESP	39.1975	-0.504521		300	22	1997	1997	Valenciano	Fresh	Heart-like	vintage
TRVA2740	ESP026	BGV015615	TB-1123	ESP026						Tomate rizado		Liétor	Albacete	Castilla La Mancha	ESP	38.5417	-1.9533	671			2012	2010	cherry pearshaped	Fresh	cherry pearshaped
TRVA2980	ESP026		BUR1	ESP026						Plana		Burriana	Castelló	Comunitat Valenciana	ESP	39.8896	-0.08483		300				Aplastado	Fresh	Flat	vintage
TRVA2990	ESP026		CAMP1	ESP026						Plana		Camporrobles	València	Comunitat Valenciana	ESP	39.6472	-1.40362		300				Aplastado	Fresh	Flat	vintage
TRVA3010	ESP026		CC1	ESP026						Valenciana		Castellonet de la Conquesta	València	Comunitat Valenciana	ESP	38.9148	-0.263618		300				Valenciano	Fresh	Heart-like	vintage
TRVA3070	ESP026		MOR2	ESP026						Plana Rosada		Morella	Castelló	Comunitat Valenciana	ESP	40.6181	-0.101549		300				Aplastado	Fresh	Flat	vintage
TRVI0010	ITA067	V710148		ITA067						San Marzano	Campania	Bolsena	Viterbo	Latium	ITA	42.6442	11.9864	350	300	23	1994	1994	San Marzano	Fresh/Processing	cylindrical elongated	vintage	San Marzano
TRVI0020	ITA067	V710150		ITA067					EA01848	Monalbo		not applicable	not applicable	not applicable	Unknown				500	40	1995	1995	Moneymaker	Fresh	Round	vintage
TRVI0030	ITA067	V710171		ITA067						Ailsa Craig		not applicable	not applicable	not applicable	Unknown				500	40	2004	2004	Tondo picolo	Fresh	Cherry	vintage
TRVI0050	ITA067	V710314		ITA067						Pera Abruzzo	Abruzzo	not applicable	Teramo	Abruzzo	ITA	42.6594	13.6972	432	300	23	2008	2008	Liguria	Fresh	Piriforme-liguria	vintage	Liguria
TRVI0060	ITA067	V711278		ITA067						M82		not applicable	not applicable	not applicable	Unknown				500	40	2002	2002	Pera/Roma	Processing	Pear-plum	modern_processing
TRVI0140	ITA067	V710091		ITA067						Canestrino GRAVIR	Tuscany (Italy)	Pontedera	Pisa	Tuscany	ITA	43.6625	10.6364	14	300	23	1996	1996	Canestrino	Fresh	Piriforme-liguria	vintage	Liguria
TRVI0190	ITA067	V710098		ITA067					EA01846	Linosa	Sicily	Linosa	Agrigento	Sicilia	ITA	35.8661	12.8687		300	23	1995	1995	Da Serbo	LSL	Da serbo
TRVI0210	ITA067	V710103		ITA067						Yellow Pepper Bolsena		Bolsena	Viterbo	Latium	ITA	42.6442	11.9864	350	300	23	1995	1995	Bell pepper	Fresh/Processing	Bell pepper	vintage	Bell Pepper
TRVI0230	ITA067	V710109		ITA067						SUN-DRY Tomato	Latium	Viterbo	Viterbo	Latium	ITA	42.4207	12.1077	326	300	30	1977	1977	Pera/Roma	Processing	Pear-plum	modern_processing
TRVI0370	ITA067	V710137		ITA067					EA01841	CUOR DI BUE		not applicable	not applicable	not applicable	ITA				300	50	2001	2001	Cuor di bue	Fresh	Heart-like	vintage	Cor De Bou
TRVI0380	ITA067	V710142		ITA067						Scatolone di Bolsena	Bolsena	Bolsena	Viterbo	Latium	ITA	42.6442	11.9864	350	300	23	1995	1995	Scatolone di Bolsena	Fresh	Ribbed	vintage	Scatolone Di Bolsena
TRVI0500	ITA067	V710159	ANGRMO19	UNIVPM						Allungato	Marche	not applicable	not applicable	Marche	ITA				300	23	2002	2002	A corno	Fresh/Processing	Long Pepper	vintage	Pimiento
TRVI0580	ITA067	V710167		ITA067						Cuor di Bue		not applicable	not applicable	not applicable	ITA				300	30	2003	2003	Cuor di bue	Fresh	Heart-like	vintage	Cor De Bou
TRVI0630	ITA067	V710180		ITA067						Costoluto fiorentino	Tuscany (Italy)	not applicable	not applicable	Marche	ITA				300	23	2003	2004	Costoluto	Fresh	Ribbed	vintage
TRVI0640	ITA067	V710181		ITA067						Costoluto allungato		not applicable	not applicable	Marche	ITA				300	23	2004	2004	A corno	Fresh/Processing	Long Pepper	vintage
TRVI0870	ITA067	V710213		ITA067						Scatolone di Bolsena	Bolsena	Bolsena	Viterbo	Latium	ITA	42.6442	11.9864	350	300	23	1994	1994	Scatolone di Bolsena	Fresh	Ribbed	vintage	Ita Grc
TRVI0970	ITA067	V710231		ITA067						San Marzano Scatolato		Bolsena	Viterbo	Latium	ITA	42.6442	11.9864	350	300	23	1994	1994	San Marzano	Fresh/Processing	cylindrical elongated	modern_processing
TRVI1070	ITA067	V710243	3994	ITA363						Tondo conserva	Umbria	Castiglione del Lago	Perugia	Umbria	ITA	43.1264	12.0478	304	300	23	2003	1994	Pera/Roma	Processing	Pear-plum	modern_processing
TRVI1210	ITA067	V710261		ITA067						Canestrino (Pisa)	Pisa, Italy	Pisa	Pisa	Tuscany	ITA	43.7228	10.4017	4	300	30	2006	2006	Canestrino	Fresh	Piriforme-liguria	vintage	Liguria
TRVI1230	ITA067	V710265		ITA067						Canestrino (Pisa)	Pisa, Italy	Pisa	Pisa	Tuscany	ITA	43.7228	10.4017	4	300	30	2006	2006	Canestrino	Fresh	Piriforme-liguria	vintage	Liguria
TRVI1320	ITA067	V710285		ITA067						Cuor di Bue Albenga		not applicable	not applicable	not applicable	ITA				300	50	2007	2007	Liguria	Fresh	Piriforme-liguria	vintage	Liguria
TRVI1390	ITA067	V710304		ITA067						Ciliegino Mercato VT		Viterbo	Viterbo	Latium	ITA	42.4207	12.1077	326	300	30	1997	1997	Tondo picolo	Fresh	Cherry	SPxSL
TRVI1470	ITA067	V710312		ITA067						Ovoidale		Riva del Garda	Trento	Trentino Alto Adige	ITA	45.8892	10.8431	73	300	23	2001	2001	Ovale	Processing	Pear-plum	modern_processing
TRVI1560	ITA067	V710353		ITA067						Corbarino	Campania	not applicable	not applicable	not applicable	ITA				300	23	2010	2010	Corbarino	LSL/Processing	Da serbo	vintage	San Marzano
TRVI1600	ITA067	V710363		ITA067						Costoluto genovese	Ligury	not applicable	not applicable	not applicable	ITA				300	50	2010	2010	Costoluto	Fresh	Ribbed	vintage
TRVI1610	ITA067	V710364		ITA067						Costoluto di Parma	Emilia Romagna	not applicable	not applicable	not applicable	ITA				300	50	2010	2010	Costoluto	Fresh	Ribbed	vintage
TRVI1810	ITA067	V711256		ITA067						Bell pepper (URB1c)		Urbania	Pesaro e Urbino	Marche	ITA	43.655	12.5069	273	300	23	2000	2000	Bell pepper	Fresh/Processing	Bell pepper	vintage	Bell Pepper
TRVI1830	ITA067	V711258		ITA067						Bell pepper (URB1g-1)		Urbania	Pesaro e Urbino	Marche	ITA	43.655	12.5069	275	300	23	2000	2000	Bell pepper	Fresh/Processing	Bell pepper
TRVI1900	ITA067	V710339		ITA067						Ovale Ucraina	Ukraine	not applicable	not applicable	not applicable	UKR				300	50	2009	2009	Ovale	Processing	Pear-plum	vintage	Montserrat
TRVI1910	ITA067	V710340		ITA067						Ovale Ucraina	Ukraine	not applicable	not applicable	not applicable	UKR				300	50	2009	2009	Ovale	Processing	Pear-plum	modern_lsl_and_processing
TRVI1930	ITA067	V710367		ITA067						Geant d'Orembourg	France	not applicable	not applicable	not applicable	FRA				300	50	2010	2010	Russe	Fresh	Beef	modern_fresh
TRVI1940	ITA067	V710411		ITA067						Geant de Bordeaux	France	not applicable	not applicable	not applicable	FRA				300	50	2010	2010	Insalataro	Fresh	Beef	modern_fresh
TRVI1950	ITA067	V710433		ITA067						Sweet Israeli	Israel	not applicable	not applicable	not applicable	IL				300	50	2010	2010	Sweet Israeli	Fresh	Round	vintage

## Sheet: Table S4
Supplementary Table S4. Modern counterparts and their characteristics.
Name	Fruit size	Fruit shape	External Fruit color	Green shoulder	Varietal type (fresh market/processing/long shelf life)	Variety type (landrace group)	Collection type	Growth habit	Resistence	Company	To be used as a modern counterpart of	Notes	Cultivation info	Selected as modern counterpart	Type Fresh market/sald	Type LSL
73-252 con TSWV	medium	flat	red	uniform	fresh market	nd	cordon	nd	TSWV	Rijk Zwaan
74-220 con TSWV	small	nd	nd	nd	nd	canario	both	nd	TSWV	Rijk Zwaan
74-668 con TYLCV	large	nd	nd	nd	nd	nd	nd	nd	TYLCV	Rijk Zwaan
74-695 con TSWV	large	nd	nd	nd	nd	nd	nd	nd	TSWV	Rijk Zwaan
Anairis	large	flat	light red	light green	fresh market	beef	nd	indeterminate	ToMV, Va Vd, Fol:0,1 Cf:1-5, Ma Mi Mj, TSWV	Seminis-Monsanto	Is not a modern counterpart		The most used hybrid in Catalunya
Angelle	small	elongated	red	uniform	fresh market	cherry	cordon	nd	(US1-2) / Va, Vd / TMV: 0 / ToMV: 0-2/ TYLCV	Syngenta	cherry	good flavor,HIBRID MORE RELEVANT DPDV CULTURE/COMERCIALIZATION		cherry	Fresh counterpart
Arawak	large	rectangular/obovoid	red	nd	fresh market	Pera de Girona/liguria	nd	indeterminate	HR): V / Va: 0, Vd: 0 / ToMV: 0-2	Syngenta	Canestrino, Cuor di bue di Albenga x, Cor de bou rizat	low sensory quality	the most cultivated in France,	cor bou rizat	Fresh counterpart
Ateneo	medium	flat	orange?	nd	fresh market/LSL	nd	cordon	nd	HR:ToMV:0,1,2 / Fol: 0,1 / Va / Vd / TSWV /IR:TYLCV / Ma / Mi / Mj	Fitó		HIBRID MORE RELEVANT DPDV CULTURE/COMERCIALIZATION		penjar?		LSL counterpart
Aurea	large	rectangular/obovoid	red	uniform	fresh market	Pera de Girona/liguria	nd	indeterminate	F1	De Ruiter	Pera de Girona, Mezzo tempo ,Pera de Girona (TR_CA_001)			Liguria	Fresh counterpart
Basilea (SV 5847 TH)	large	nd	nd	nd	nd	nd	nd	nd	nd	Seminis-Monsanto
Borsalina	medium	rectangular/obovoid	orange	medium green	fresh market	Pera de Girona/liguria	nd	indeterminate	HR:Goes/Vd ( o Va/Vd)	Gautier	Pera de Girona	IMPORTANT		Liguria	Fresh counterpart
Caramba	large	flat	light red	light green	fresh market	beef	nd	indeterminate	ToMV:0-2/Ff:A-E/Fol:0,1/Va:0/Vd:0 IR:Ma/Mi/Mj	Seminis-Monsanto	Is not a modern counterpart	HIBRID MORE RELEVANT DPDV CULTURE/COMERCIALIZATION	The most used hybrid in Catalunya	beef	Fresh counterpart
Carson	large	nd	green	medium green	fresh market	nd	nd	nd	HR: ToMV/Ff:1-5/Va/Vd/Fol:0,1/For/IR:MaMiMj	Ezna Zaden
Cauralina	large	heart	red	nd	fresh market	Coeur de Boeuf	nd	nd	HR:ToMV/For/Fol:0	Gautier	Cuore di bue/cour de boeuf Maillane (TR_MO_045) (FR); Valenciana TR_VA_002 (SP)	iMPORTANT CULTIVADA, comparació valenciana	The most cultivated in France	Cor de bou/valenciana	Fresh counterpart
Climberley	medium	Round	red	uniform	fresh market	nd	nd	nd	HR = Ff: 1-5 / Fol: 1, 2 / For / ToMV: 0-2 / V	Syngenta	St Pierre (FR)	with a good potential for cluster type tomato	one of the most cultivated in France	round	Fresh counterpart
CLX 37847	large	nd	red	uniform	fresh market/LSL	nd	nd	nd	Blotchi, ToMV/Va:0/Vd:0/Fol:0,1/For/Ff:A,B,C,D,E y resistencia intermedia a TYLCV.	HM Clause				Beef?		LSL counterpart
Confetto	small	elongated	red	uniform	fresh market	cherry	single	nd	ToMV:0-2, Fol:0,1, Sbl	Rijk Zwaan
Cornabel	medium	long	red	nd	fresh market	Pepper	nd	indeterminate	HR : Fol : 0,1, V : 0.	Vilmorin	Pepper types, Allungato, Francescano			pepper	Fresh counterpart
Creativo	small	round	red	nd	fresh market	cherry	both	nd	HR): ToMV / Fol: 1,2 / Ff:A,B,C,D,E, IR): M / TYLCV	HM Clause		HIBRID MORE RELEVANT DPDV CULTURE/COMERCIALIZATION
Crovarese (TR_PO_067)	nd	ellipsoid	red	uniform	LSL	da serbo		indeterminate		Semiorto semeti/Topseed				da serbo		LSL counterpart
Dardo	small	elongated	red	uniform	LSL	mini San Marzano	cordon	indeterminate	(HR) ToMV: 0-2/ Fol: 0	ISI						LSL counterpart
Delicia	large	flat	red	dark green	fresh market	marmande	single	indeterminate	ToMV / Fol:1 (EU Fol:0)	HM Clause	Scatolone Bolsena, Costoluto fiorentino, Costoluto genovese, Stella	HIBRID MORE RELEVANT DPDV CULTURE/COMERCIALIZATION		marmande	Fresh counterpart
Delyca	medium	round	red	uniform	fresh market	canario	both	nd	ToMV:0-2/TSWV/Ff:B,D/Fol:0,1/Va:0/Vd:0 IR:TYLCV	Rijk Zwaan
Dolcetini	small	elongated	red	uniform	fresh market	cherry	single	nd	HR: ToMV/Fol: 1 – IR:Ss/ TYLCV.	HM Clause		HIBRID MORE RELEVANT DPDV CULTURE/COMERCIALIZATION
Dumas	medium	flat	red	dark green	fresh market	marmande	nd	indeterminate	HR: Ff: A-E / TMV: 0 / ToMV: 0-2.IR: TYLCV.	Syngenta		HIBRID MORE RELEVANT DPDV CULTURE/COMERCIALIZATION
Duratom	medium	round	red	nd	fresh market/LSL	nd	single	nd	HR:ToMV / TSWV / Fol:0,1 / Va / Vd /IR: TYLCV / Ma / Mi / Mj	Fitó		HIBRID MORE RELEVANT DPDV CULTURE/COMERCIALIZATION		round		LSL counterpart
Elstar	small	round	red	uniform	fresh market	Cocktail	nd	indeterminate	HR: ToMV/Ff:1-5/Va/V/Fol:0,1	Enza Zaden
Flavoriti	small	elongated	red	nd	fresh market	cherry	both	nd	HR:ToMV / FoI 0,1 -IR:TYLCV	HM Clause
Garance	large	Round	red	uniform	fresh market	nd	nd	nd	HR : Fol : 2, For, ToMV, PL, PsT, TSWV.	INRA	St Pierre (FR)	tasty fruits		round	Fresh counterpart
Genio	small	round	red	uniform	fresh market	cherry	cordon	nd	ToMV, Fol:1,2, M, TYLCV	HM Clause		HIBRID MORE RELEVANT DPDV CULTURE/COMERCIALIZATION
Gordini	large	nd	red	uniform	fresh market	nd	nd	indeterminate	ToMV, F1-2, V, Ma, Mi, Mj	Diamond seeds
Gourmandia	large	Oxheart	red	uniform	fresh market	Coeur de Boeuf	nd	nd	HR*: ToMV / Va:0 (US1) / Vd:0 (US1) Fol:1 (EU Fol:0) IR*: Ma / Mi / Mj	HM Clause	cour de boeuf	firmer and san aroma intensity than Cauralina
Gran Borghese	medium		red	uniform	LSL	da serbo "piennolo"		semideterminate		Four sementi	piennolo	good storability		piennolo		LSL counterpart
Gransol RZ	large	flat	red	uniform	fresh market	beef	nd	nd	HR): ToMV:0-2 / TSWV / Ff:A-E / Fol:0,1 / Sbl / Va:0 / Vd:0; IR): TYLCV / Ma,Mi,Mj	Rijk Zwaan	Marmande,beef			beef	Fresh counterpart
Granwest	small	elongated	red	uniform	fresh market	cherry	nd	nd	Hr: ToMV:0-2/ ToTV/ Fol:0,2 IR: TYLCV	Seminis-Monsanto
HB 06537N	medium	round	dark red	nd	LSL	de penjar	nd	indeterminate	HR:ToMV / TSWV / Fol:0,1 /Va / Vd; IR:TYLCV / Ma / Mi / Mj	Fitó	Penjar			penjar		LSL counterpart
Hyb F1 H1391	nd	Round	nd	nd	nd	nd	nd	nd	nd	INRA	St Pierre (FR)			round	Fresh counterpart
Juanita	small	elongated?	nd	nd	nd	cherry	nd	nd	nd	Seminis-Monsanto?
Kiros (TR_PO_017)	nd	long	red	light green	fresh market/processing/LSL	San Marzano		indeterminate	Fol 0,1. and Verticilium spp	ARCA 2010	San Marzano DOP	tolerant to water shortage		san marzano	Fresh counterpart	LSL counterpart
Kumato	medium	round	black	dark green	fresh market	nd	nd	nd	nd	Syngenta	Black plum, MARRÓ	the only green flesh variety from our collection		brown	Fresh counterpart
Lobello	small	elongated	red	uniform	fresh market	cherry	both	nd	(HR): V; Fol 1, 2; ToMV, (IR): MaMiMj	Diamond seeds
Lucente	medium	nd	dark orange?	nd	LSL	de penjar	cordon	nd	ToMV / TSWV / Ff: A-E / Fol:0, 1 / For / Vd.	Fitó				penjar		LSL counterpart
Lunaverde (74-687)	large	nd	nd	nd	nd	beef	nd	nd	HR): ToMV:0-2 / TSWV / Fol:0,1 / For / Va:0 / Vd:0;IR): TYLCV / Sbl / Ma, Mi,Mj	Rijk Zwaan
Manacor	medium	round/flat	pink	nd	LSL	de penjar	nd	indeterminate	HR): ToMV / Fol:0 / TSWV	Fitó	Penjar	IMPORTANT		penjar		LSL counterpart
Marbonne	large	flat	red	dark green	fresh market	Marmande	nd	nd	HR:ToMV/Fol:0	Gautier	marmande; Marmande TR_MO_001 (FR)		The most cultivated in France	marmande	Fresh counterpart
Marinda	large	Flat	red	dark green	fresh market	Marmande	nd	nd	nd	Nunhems	Scatolone Bolsena, Costoluto fiorentino, Costoluto genovese, Stella x	typical flattened ribbed tomato, there are others that represent this typology
Marmalindo	medium	flat	red	dark green	fresh market	marmande	nd	indeterminate	ToMV, Fol:0, Va, Vd, Ff-5	Nunhems	marmande; Marmande TR_MO_001 (FR)	IMPORTANT PERELLO, HIBRID MORE RELEVANT DPDV CULTURE/COMERCIALIZATION	firmer and san aroma intensity than Cauralina	marmande	Fresh counterpart
Marmandino one	medium	flat	red	dark green	fresh market	marmande	nd	indeterminate	ToMV, Fol:0,1	Nunhems	MARMANDE
Mascalzone	small	elongated	red? Orange?	uniform	fresh market/processing	mini San Marzano		determinate	(HR) TSWV/Pst:0/Fol:0,1/Va:0/Vd:0; (IR) Ma/Mi/Mj	ISI
Meneghino	large	nd	red	uniform	fresh market	Pera de Girona/liguria	nd	nd	HR:ToMV:0-2/Ff:A-E/For/Va:0/Vd:0; IR:Ma/Mi/Mj	Rijk Zwaan	Canestrino, Cuor di bue di Albenga
Micron	small	round	red	uniform	fresh market	cherry	both	determinate	(HR) Fol:0/Va:0/Vd:0	ISI		good resistance to overripening
Monterosa	large/medium	flat	pink	light green	fresh market/LSL	montserrat	nd	indeterminate	ToMV:0,1,2 / TSWV	Fito	Montserrat			Montserrat	Fresh counterpart	LSL counterpart
Monterrey	small	elongated	red	uniform	fresh market	cherry	both	indeterminate	HR: ToMV; Fol:0,1,2; For; Va:0; Vd:0	Nunhems
Nancy	small	round	red	uniform	fresh market	cherry	cordon	nd	HRToMV:0-2; IR:TYLCV/Ma/Mi/Mj	Rijk Zwaan
Palamós	medium	round/flat	light red	light green	LSL	de penjar	nd	indeterminate	HR:ToMV:0,1,2 / TSWV	Fitó	Penjar	IMPORTANT		penjar		LSL counterpart
Penny	small	ovale	red	uniform	fresh market	mini plum	both	determinate	(HR) ToMV:0-2/Fol:0/Va:0/Vd:0	ISI				mini plum	Fresh counterpart
Pixel	small	elongated	red	uniform	LSL	plum	both	indeterminate	(HR) ToMV: 0-2/ Fol: 0,1/Va:0/Vd:0	ISI						LSL counterpart
Pizzetto	small	elongated	red	uniform	LSL	da serbo "piennolo"		indeterminate		Lamboseeds	piennolo	good storability adapted to open field and greenhouse		piennolo		LSL counterpart
Poesía	small	flat	green	dark green	fresh market	marmande	nd	nd	ToMV, Vd: 0, Va: 0, Fol:0, For, TYLCV	HM Clause
Pozzano	small	elongated	red	uniform	fresh market/processing	San Marzano	nd	nd	ToMV:0-2/Va:0/Vd:0/Fol:0,1	Enza Zaden	San Marzano	represents an elongate type, there are others in the list, I think that at least 2/3 SM-like should be adopted		San Marzano	Fresh counterpart
Pradollano	large	round	green	nd	fresh market	beef	nd	nd	HR:ToMV:0-2/Ff:A- /Fol:0,1/For/Sbl/Va:0/Vd:0; IRTYLCV/Ma/Mi/Mj	Rijk Zwaan
RAF	medium	red	red	dark green	fresh market	marmande	nd	nd	Fol:1	HM Clause	Marmande	HIBRID MORE RELEVANT DPDV CULTURE/COMERCIALIZATION		marmande	Fresh counterpart
Ramyle	small	round	red	uniform	fresh market	canario	both	nd	HR: ToMV:0-2/TSWV/Ff:B,D/Fol:0,1/Va:0/Vd:0; IR:TYLCV/Ma/Mi/Mj	Rijk Zwaan		HIBRID MORE RELEVANT DPDV CULTURE/COMERCIALIZATION		canario	Fresh counterpart
Rebelion	medium	flat	red	dark green	fresh market	Marmande	nd	indeterminate	ToMV, V:0, Fol:0	Vilmorin	Marmande x	IMPORTANT CULTIVADA		marmande	Fresh counterpart
Red cherry	small	round	red	medium green	fresh market	cherry	single	nd	(HR): V; Fol: 0; TMV	Diamond seeds
Remo	small	ovoid	red	uniform	fresh market/processing/LSL	da serbo		indeterminate	ToMV / Vd:0 / Fol:2	Semiorto semeti/Topseed	vesuviana	good storability		vesuviana		LSL counterpart
Rikardo	large	flat	red	uniform	fresh market	nd	nd	indeterminate	IR / TOL.: V, F12, Tmv, N, Tswv, Tylcv	Akira seeds
Rosa di Sorento	large	heart?	pink	dark green	fresh market	Coeur de Boeuf	nd	nd	commercial selection	Semencoop	Pomodoro di Sorrento (IT) landrace 2			cor de bou/pink	Fresh counterpart
Sahel	large	elongated	red	uniform	nd	nd	nd	indeterminate	HR: ToMV: 0-2; Fol:1,2, V, For, S. IR: M.	Syngenta
Santawest	small	elongated	red	uniform	fresh market	cherry	nd	nd	Hr: Fol:0,1 Ir: TYLCV	Seminis-Monsanto		HIBRID MORE RELEVANT DPDV CULTURE/COMERCIALIZATION
SirElyan	medium	elongated	red	uniform	nd	San Marzano	nd	nd	IR : M. HR : ToMV, Vo, Fol : 0,1, TSWN.	Vilmorin
SV 8105 TJ	medium	elongated	red	uniform	nd	nd	nd	indeterminate	HR:Mi IR:Va: 0, Vd: 0 /Fol : 0,1/ToMV: 0/TSWV	Seminis-Monsanto
TM 006							single		ToMV, TYLCV, Ve, F2
TOI LS PAN	large	heart	pink	nd	fresh market	Coeur de Boeuf	nd	nd	nd	Lamboseeds	Pomodoro di Sorrento (TRPO0190)			cor de bou/pink	Fresh counterpart
Tomawak	medium	rectangular/obovoid	red/orange	uniform	fresh market	Pera de Girona/liguria	nd	indeterminate	HR: Fol: 0 / V / Va: 0, Vd: 0 / TMV: 0 / ToMV: 0-2 / For.	Syngenta	Canestrino, Cuor di bue di Albenga, COR DE BOU RIZAT	This is important to be adopted because it represents a clear breeding of traditional type. Nice fruit/plant, not so nice taste . low sensory quality		cor bou rizat	Fresh counterpart
Trilly	small	elongated	red	uniform	fresh market	mini San Marzano	nd	nd	HR): Va, Vd, Fol 0	ISI
Tudor	small	round	red	uniform	fresh market	cherry	cordon	indeterminate	(HR) ToMV: 0-2 / Fol: 0,1 (IR) Ma/Mi/Mj	ISI
TX 1983						marmande			ToMV, TYLCV,			raf type
TXP 1994		elongated				pera			ToMV, TSWV, TYLCV, Ve, F2			RIN
TY 12	large	round	pink	nd	fresh market	nd	nd	nd	HR:ToMV:0-2/Ff:A-E/Fol:0,1/For/Sbl/Va:0/Vd:0;IR:TYLCV/Ma/Mi/Mj	Rijk Zwaan	ROSA	important comparació color rosa		round/pink	Fresh counterpart
Valkirias	medium	nd	red	uniform	fresh market	nd	cordon	indeterminate	HR: ToMV: 0-2 / TMV: 0 / Fol: 0-1 / Ff: B, Ff: D / Vd / Va. IR:TYLCV.	Syngenta		HIBRID MORE RELEVANT DPDV CULTURE/COMERCIALIZATION
Visconti	large	flat	green	dark green	fresh market	nd	nd	nd	ToMV; Va; Vd; Fol:0, 1; TSWV, TYLCV	HM Clause		HIBRID MORE RELEVANT DPDV CULTURE/COMERCIALIZATION
Voluptuoso	large	rectangular/obovoid	red	uniform	fresh market/processing	Pera de Girona/liguria		indeterminate	HR: ToMV/ V / For	HM Clause	Liguria

## Sheet: Table S5
Supplementary Table S5. Phenotypic mean values per accession.
ID	ID2	Trial	Accession	Collection2	FW1.4c	FW1.4	FN1.4c	FN1.4nc	TNF1.4	Yield1.4c	Yield1.4nc	YIELD1.4T	TNFP	EstYIELD	EAS	FSS	FSH	FLOW	RIP	RUN	fec.L	fec.a	fec.b	fec.C	fec.H	GSH	PUF	FIRM	FAS	ITS	VER	CCRACK	RCRACK	FOL	GH	FPS	FEC	MC
1	HUTRBA0500	HU	TRBA0500	Traditional	35.2052	32.8835	23.3333	3	26.3333	0.820667	0.0466667	0.867333	58.3333	1.91841	3	9	NA	63	105	NA	45.3439	22.1123	36.8829	43.2254	59.0003	4	5	67.6667	1	2	1	1	1	5	3	3	4	1
250	INTRBA0500	IN	TRBA0500	Traditional	42.2667	42.2667	38.6667	0.333333	39	1.63431	0.0140889	1.6484	97.3333	4.11396	3	7	5	56	108	1	41.2468	26.2099	26.348	37.1995	45.0982	3	2	61.6667	1	NA	1	1	1	4	3	3	4	1
498	PETRBA0500	PE	TRBA0500	Traditional	27.927	27.927	44	0.333333	44.3333	1.22867	0	1.22867	75.6667	2.10479	3	9	7	54	98	8	32.1589	21.0317	12.3444	24.3988	30.8097	4	1	62.2	1	1	1	1	1	5	3	3	4	1
745	UNTRBA0500	UN	TRBA0500	Traditional	40.8809	39.4732	26.3333	2.33333	28.6667	1.07197	0.0486667	1.12063	86.6667	3.38926	3	7	3	56	104	3	38.295	29.5361	25.4361	39.0276	40.6166	4	5	53.4417	1	1	3	1	1	5	3	3	4	1
2	HUTRBA0750	HU	TRBA0750	Traditional	64.5111	54.6444	5.33333	1.66667	7	0.341333	0.0386667	0.38	7	0.38	5	3	NA	63	NA	NA	NA	NA	NA	NA	NA	2	1	NA	1	1	1	1	1	7	3	5	3	1
251	INTRBA0750	IN	TRBA0750	Traditional	101.733	101.733	9	0	9	0.9156	0	0.9156	12.3333	1.25471	1	3	5	62	127	1	48.9171	12.0265	21.8353	25.1515	60.5185	2	1	67.75	1	NA	1	1	1	7	3	5	3	1
499	PETRBA0750	PE	TRBA0750	Traditional	67.3179	67.3179	17.3333	0	17.3333	1.16033	0	1.16033	20	1.33903	5	7	7	69	107	11	40.3817	13.7922	13.0794	19.1291	43.6181	3	1	64.0833	1	1	1	1	1	7	3	5	3	1
746	UNTRBA0750	UN	TRBA0750	Traditional	60.784	55.8798	10.3333	3.66667	14	0.6256	0.163333	0.788933	34	1.91716	5	7	5	64	128	14	41.9161	19.2422	19.7011	27.6554	46.2392	3	1	61.9083	1	1	1	1	3	5	3	5	3	1
3	HUTRBA1020	HU	TRBA1020	Traditionalized	79.5815	68.6688	7	1.66667	8.66667	0.61	0.0333333	0.643333	8.66667	0.643333	5	5	NA	63	NA	NA	NA	NA	NA	NA	NA	2	1	NA	3	1	1	1	1	5	1	1	3	1
252	INTRBA1020	IN	TRBA1020	Traditionalized	153.35	153.35	6	0.666667	6.66667	0.9201	0.102233	1.02233	16	2.4536	3	5	5	61	127	0	53.5985	12.8384	24.9566	28.4236	62.3315	3	1	65.6667	2	NA	1	1	3	3	1	1	3	1
500	PETRBA1020	PE	TRBA1020	Traditionalized	85.3232	85.3232	12	0	12	1.00867	0	1.00867	12	1.00867	7	NA	7	69	108	7	39.8244	16.4806	12.9778	20.993	38.1839	3	1	65.4417	1	2	1	1	1	5	1	1	3	1
747	UNTRBA1020	UN	TRBA1020	Traditionalized	96.4132	94.2571	13.3333	2	15.3333	1.29971	0.156667	1.45638	34	3.236	7	7	5	59	119	9	44.7128	22.8322	19.4067	29.9809	40.4214	4	1	65.8083	1	1	1	1	3	5	1	1	3	1
4	HUTRBA1480	HU	TRBA1480	Traditional	41.037	35.5177	12.6667	1.66667	14.3333	0.575852	0.0166667	0.592519	14.3333	0.592519	3	7	7	63	NA	NA	NA	NA	NA	NA	NA	2	5	NA	5	3	1	1	1	3	3	4	3	1
253	INTRBA1480	IN	TRBA1480	Traditional	62.3833	62.3833	26.6667	0	26.6667	1.66356	0	1.66356	32	1.99627	1	5	3	61	139	0	60.6315	-5.50346	28.6545	29.3657	101.472	3	2	82	1	NA	1	1	1	7	3	4	3	1
501	PETRBA1480	PE	TRBA1480	Traditional	42.1269	42.1269	37.3333	0.666667	38	1.57633	0	1.57633	47.3333	1.97596	3	9	7	69	120	10	44.6061	5.37833	20.8117	21.7956	75.5728	3	1	73.35	1	2	1	1	1	5	3	4	3	1
748	UNTRBA1480	UN	TRBA1480	Traditional	46.5787	45.462	19.6667	3.33333	23	0.887	0.138333	1.02533	82.6667	3.75061	3	9	7	64	123	7	45.5928	24.5439	37.09	44.6049	56.2992	3	3	59.3333	1	1	5	1	1	5	3	4	3	1
5	HUTRBA1490	HU	TRBA1490	Traditional	35.4113	33.1806	15.3333	7	22.3333	0.557143	0.229333	0.786476	22.3333	0.786476	3	7	NA	63	NA	NA	NA	NA	NA	NA	NA	2	5	NA	3	3	1	1	1	3	3	4	2	1
254	INTRBA1490	IN	TRBA1490	Traditional	71.4	71.4	35.5	0	35.5	2.5347	0	2.5347	63.5	4.5339	1	5	3	60	139	NA	58.8012	-6.19882	26.9864	27.7698	102.983	4	2	85.4167	1	NA	1	1	1	3	3	4	2	1
502	PETRBA1490	PE	TRBA1490	Traditional	45.6745	45.6745	32	2	34	1.43567	0	1.43567	47.3333	2.03912	3	9	7	69	125	5	44.8989	4.79778	20.0244	20.7884	76.7642	3	1	61.125	1	2	1	1	1	3	3	4	2	1
749	UNTRBA1490	UN	TRBA1490	Traditional	45.8796	44.134	22.3333	2.66667	25	1.02478	0.08	1.10478	97.3333	4.2627	3	9	5	60	122	5	44.15	23.3467	32.9039	40.4961	54.5754	4	5	51.4917	1	2	3	1	1	5	3	4	2	1
6	HUTRBA1500	HU	TRBA1500	Traditional	NA	NA	NA	NA	NA	NA	NA	NA	NA	NA	NA	NA	NA	NA	NA	NA	NA	NA	NA	NA	NA	NA	NA	NA	NA	NA	NA	NA	NA	NA	NA	NA	NA	NA
255	INTRBA1500	IN	TRBA1500	Traditional	NA	NA	NA	NA	NA	NA	NA	NA	NA	NA	NA	NA	NA	NA	NA	NA	NA	NA	NA	NA	NA	NA	NA	NA	NA	NA	NA	NA	NA	NA	NA	NA	NA	NA
503	PETRBA1500	PE	TRBA1500	Traditional	NA	NA	NA	NA	NA	NA	NA	NA	NA	NA	NA	NA	NA	NA	NA	NA	NA	NA	NA	NA	NA	NA	NA	NA	NA	NA	NA	NA	NA	NA	NA	NA	NA	NA
750	UNTRBA1500	UN	TRBA1500	Traditional	NA	NA	NA	NA	NA	NA	NA	NA	NA	NA	NA	NA	NA	NA	NA	NA	NA	NA	NA	NA	NA	NA	NA	NA	NA	NA	NA	NA	NA	NA	NA	NA	NA	NA
7	HUTRBA1510	HU	TRBA1510	Traditional	98.1188	90.944	14.3333	2.66667	17	1.41667	0.136667	1.55333	19.3333	1.76569	3	3	NA	69	NA	NA	NA	NA	NA	NA	NA	2	7	NA	3	3	1	1	1	3	3	1	3	1
256	INTRBA1510	IN	TRBA1510	Traditional	194.617	194.617	14.6667	0.333333	15	2.85438	0.0648722	2.91925	31.3333	6.09799	5	7	5	62	121	0	50.5392	11.8831	23.5531	27.3025	62.8524	2	1	67.0833	1	NA	1	1	1	3	3	1	3	1
504	PETRBA1510	PE	TRBA1510	Traditional	96.8194	96.8194	16.6667	1	17.6667	1.60933	0	1.60933	23.6667	2.19196	7	7	5	69	110	NA	38.5011	16.2833	12.4978	20.6043	37.6231	3	1	66.6	1	1	1	1	1	5	3	1	3	1
751	UNTRBA1510	UN	TRBA1510	Traditional	128.468	127.266	11.6667	4	15.6667	1.52355	0.473333	1.99688	29	3.70869	5	5	5	62	129	9	43.8983	23.2328	21.5739	31.8571	42.188	2	1	61.5667	1	1	3	3	3	3	3	1	3	1
8	HUTRBA1550	HU	TRBA1550	Traditional	207	140.822	0.666667	3.66667	4.33333	0.138	0.440667	0.578667	4.33333	0.578667	1	3	NA	69	111	NA	42.6218	24.7977	31.062	39.8476	51.2024	4	5	52.9167	3	3	7	1	1	3	3	7	4	1
257	INTRBA1550	IN	TRBA1550	Traditional	249.333	249.333	17	1	18	4.23867	0.249333	4.488	27	6.732	1	7	3	70	121	11	43.0417	24.8882	30.2269	39.1921	50.3795	2	2	46.0833	1	NA	1	1	1	5	3	7	4	1
505	PETRBA1550	PE	TRBA1550	Traditional	123.895	123.895	16	0.666667	16.6667	1.96633	0	1.96633	19.3333	2.32319	1	5	5	69	100	13	34.2667	22.8828	14.7806	27.2844	32.9591	4	3	39.775	3	1	5	1	1	7	3	7	4	1
752	UNTRBA1550	UN	TRBA1550	Traditional	65.406	65.406	4.5	11	15.5	0.313051	0.6945	1.00755	27.5	1.76746	5	1	3	75	105	9	42.7167	24.3433	30.9	39.4703	51.6449	2	1	48.875	1	4	7	1	3	5	3	7	4	1
9	HUTRBA1600	HU	TRBA1600	Traditionalized	277	262.139	2.66667	4	6.66667	0.724667	1.09867	1.82333	6.66667	1.82333	5	1	1	63	114	NA	50.0487	12.9069	37.9963	40.3583	71.1356	2	1	60.75	5	3	1	1	1	NA	3	1	4	1
258	INTRBA1600	IN	TRBA1600	Traditionalized	456.3	456.3	10	1	11	4.563	0.4563	5.0193	13.3333	6.084	7	5	3	65	118	2	43.3342	22.8729	30.4285	38.2415	52.754	2	3	35.5833	7	NA	1	1	3	5	3	1	4	1
506	PETRBA1600	PE	TRBA1600	Traditionalized	85.1113	85.1113	22	4	24.6667	1.832	0	1.832	28	2.13253	7	NA	5	54	105	5	37.1139	16.4967	11.1589	20.0299	34.2682	2	1	53.2333	1	1	1	1	1	5	3	1	4	1
1029	UNTRBA1600	UN	TRBA1600	Traditionalized	NA	NA	NA	NA	NA	NA	NA	NA	NA	NA	NA	NA	NA	63	123	7	NA	NA	NA	NA	NA	NA	NA	NA	NA	NA	NA	NA	NA	NA	NA	NA	NA	NA
10	HUTRBA1610	HU	TRBA1610	Traditionalized	3.22521	3.39491	21.6667	2.33333	24	0.0793333	0.00466667	0.084	43.3333	0.151365	1	9	7	63	NA	NA	39.2326	25.5939	23.4121	34.7087	42.4695	2	1	40.1	1	1	1	1	1	NA	3	5	4	1
259	INTRBA1610	IN	TRBA1610	Traditionalized	19.2401	19.072	23.3333	1.33333	24.6667	0.416933	0.0201	0.437033	84.6667	1.58777	1	9	5	57	100	3	38.0067	20.3893	19.5564	28.2712	43.6844	2	1	44.8333	1	NA	1	1	1	5	3	5	4	1
507	PETRBA1610	PE	TRBA1610	Traditionalized	4.34519	4.34519	36.6667	2.66667	39.3333	0.159	0	0.159	64.3333	0.268702	5	7	7	54	87	3	32.4133	20.1289	12.5056	23.7166	31.8791	2	1	32.6375	1	1	1	1	1	5	3	5	4	1
753	UNTRBA1610	UN	TRBA1610	Traditionalized	9.66714	9.64655	26	1	27	0.27023	0.00866667	0.278897	94	0.820724	5	9	3	52	93	6	35.2433	25.585	19.3928	32.1149	37.2265	2	1	42.4	1	1	1	1	1	7	3	5	4	1
11	HUTRBA1690	HU	TRBA1690	Traditional	79.5024	62.2968	5.33333	4.66667	10	0.430333	0.208	0.638333	12	0.77061	7	3	7	63	NA	NA	NA	NA	NA	NA	NA	3	1	NA	3	1	1	1	1	NA	3	1	3	1
260	INTRBA1690	IN	TRBA1690	Traditional	138.167	138.167	15.3333	0	15.3333	2.11856	0	2.11856	27	3.7305	1	5	5	62	117	1	44.2413	18.971	17.709	27.0914	41.4354	2	2	50.3333	1	NA	3	1	1	3	3	1	3	1
508	PETRBA1690	PE	TRBA1690	Traditional	80.5667	80.5667	12.6667	0	12.6667	1.02967	0	1.02967	16.6667	1.35193	7	7	7	69	122	5	36.9322	15.5661	11.8456	19.8896	36.7855	3	1	45.325	1	1	1	1	1	5	3	1	3	1
754	UNTRBA1690	UN	TRBA1690	Traditional	67.7158	66.3519	13	1	14	0.888352	0.044	0.932352	23	1.50626	5	5	5	67	105	18	41.2067	27.8833	21.0617	34.9686	37.0775	3	3	55.5	1	1	3	1	1	3	3	1	3	1
12	HUTRBA1740	HU	TRBA1740	Traditional	47.1206	26.488	18.6667	41.6667	60.3333	0.876667	0.714667	1.59133	67.3333	1.7866	3	1	7	69	114	NA	NA	NA	NA	NA	NA	2	7	NA	3	3	1	1	1	NA	3	3	3	1
261	INTRBA1740	IN	TRBA1740	Traditional	77.75	77.75	76.3333	0	76.3333	5.93492	0	5.93492	78.6667	6.11633	1	5	3	69	131	5	56.1803	0.499827	31.5967	31.9848	87.451	2	1	59.5	1	NA	3	1	1	3	3	3	3	1
509	PETRBA1740	PE	TRBA1740	Traditional	34.3692	34.3692	65	4	69	2.234	0	2.234	69	2.28967	1	5	7	69	124	3	42.0539	12.4233	14.1139	18.8515	48.8899	3	1	50.3667	1	1	3	1	1	5	3	3	3	1
755	UNTRBA1740	UN	TRBA1740	Traditional	39.0355	36.0288	38	9.66667	47.6667	1.48107	0.219333	1.70041	78.6667	2.87567	3	7	5	79	101	NA	46.0372	21.5461	26.7372	34.502	51.2996	3	1	66	1	1	7	1	3	3	3	3	3	1
13	HUTRBA1760	HU	TRBA1760	Traditional	284.289	239.511	3.33333	1	4.33333	0.900667	0.034	0.934667	6	1.25713	7	3	5	63	NA	NA	48.8192	22.1284	38.2831	44.4592	59.6662	2	3	54	5	3	1	1	1	NA	3	1	4	1
262	INTRBA1760	IN	TRBA1760	Traditional	717.383	717.383	8	1.33333	9.33333	5.73907	0.956511	6.69558	10	7.17383	7	3	5	66	117	11	41.6268	25.7434	27.8906	38.0145	47.2675	2	3	37.5833	1	NA	1	1	5	5	3	1	4	1
510	PETRBA1760	PE	TRBA1760	Traditional	334.5	334.5	1.66667	NA	1.66667	0.579	0	0.579	1.66667	0.579	NA	1	5	69	100	11	34.5272	21.8833	15.2106	26.6793	34.8939	2	3	34.8933	1	3	1	1	3	7	3	1	4	1
756	UNTRBA1760	UN	TRBA1760	Traditional	342.25	261.889	4	3	7	1.3564	0.415667	1.77207	12.6667	3.252	7	5	1	64	109	12	40.8	30.1461	27.5917	41.0306	42.4889	2	1	45.35	3	1	5	1	3	7	3	1	4	1
14	HUTRBA1770	HU	TRBA1770	Traditional	87.5333	82.39	12	1.33333	13.3333	1.07687	0.0486667	1.12553	13.3333	1.12553	3	7	7	63	111	NA	46.0769	28.7052	37.4178	47.2075	52.5122	1	3	71.6	1	1	1	1	1	NA	1	3	4	1
263	INTRBA1770	IN	TRBA1770	Traditional	114.263	114.263	19	0	19	2.17099	0	2.17099	33.3333	3.80875	1	5	5	56	110	4	43.4584	30.7116	31.7189	44.1808	45.8297	1	1	69.0833	1	NA	1	1	1	3	1	3	4	1
511	PETRBA1770	PE	TRBA1770	Traditional	84.6939	84.6939	25.3333	4.66667	30	2.132	0	2.132	30	2.132	1	NA	7	54	95	NA	34.7733	28.0022	15.6494	32.102	29.3229	1	1	51.575	1	1	3	1	1	5	1	3	4	1
757	UNTRBA1770	UN	TRBA1770	Traditional	89.3539	78.6037	19.6667	5.66667	25.3333	1.7445	0.226333	1.97084	49	3.75598	5	9	7	62	108	6	38.9867	34.7744	27.9522	44.6486	38.7904	1	1	66.9583	1	2	5	1	1	3	1	3	4	1
15	HUTRBA1800	HU	TRBA1800	Traditional	103.241	85.6292	12	4.66667	16.6667	1.214	0.217333	1.43133	22.6667	1.93951	5	3	7	63	105	NA	45.7267	19.59	33.4914	38.8678	59.5674	3	1	58.4167	5	3	1	1	1	NA	3	1	4	1
264	INTRBA1800	IN	TRBA1800	Traditional	155.657	155.657	11.6667	1.66667	13.3333	1.816	0.259429	2.07543	17.6667	2.74994	3	3	3	60	105	7	40.0328	23.7153	25.0437	34.5027	46.5354	3	3	48.0833	2	NA	1	1	5	1	3	1	4	1
512	PETRBA1800	PE	TRBA1800	Traditional	122.112	89.4552	14.3333	12	26.3333	1.78133	0.787623	2.56896	32.073	3.09148	5	5	5	47	89.5	3	31.4722	17.9511	11.8211	21.6299	33.5501	3	1	24.825	1	2	3	1	3	5	3	1	4	1
758	UNTRBA1800	UN	TRBA1800	Traditional	100.869	95.3371	15.6667	5.66667	21.3333	1.53485	0.433667	1.96851	42.3333	3.94154	5	5	5	56	100	9	37.8117	28.9583	23.9878	37.6152	39.6448	4	1	42.7167	3	1	3	3	3	5	3	1	4	1
16	HUTRBA1870	HU	TRBA1870	Traditional	44.6211	39.1114	10.3333	3.66667	14	0.47	0.0823333	0.552333	14	0.552333	3	7	7	63	111	NA	42.6334	30.0063	31.822	43.467	46.1793	1	1	69.8333	1	1	1	1	1	NA	1	3	4	1
265	INTRBA1870	IN	TRBA1870	Traditional	58.75	58.75	15.6667	0	15.6667	0.920417	0	0.920417	35.6667	2.09542	1	7	5	55	107	2	42.6119	26.8441	28.4662	39.1736	46.6658	1	1	68	1	NA	1	1	1	3	1	3	4	1
513	PETRBA1870	PE	TRBA1870	Traditional	41.9581	36.6388	20.3333	4.33333	24.6667	0.830333	0.156528	0.986861	24.6667	0.986861	1	NA	7	54	97	4	31.6178	22.3661	12.3078	26.289	30.0757	1	3	41	1	1	3	1	1	5	1	3	4	1
759	UNTRBA1870	UN	TRBA1870	Traditional	60.2933	55.9496	19.6667	2.33333	22	1.18867	0.044	1.23267	53	3.0601	3	7	5	61	105	6	39.4144	33.1122	27.2239	42.8964	39.3678	1	1	71.55	1	1	3	1	1	5	1	3	4	1
17	HUTRBA1930	HU	TRBA1930	Traditional	124.988	148.653	5.33333	4.33333	9.66667	0.687083	0.749333	1.43642	13.6667	2.02868	5	3	3	63	108	NA	45.0962	26.5694	21.8015	34.425	39.3387	2	1	58.3333	1	1	1	1	3	NA	3	6	3	1
266	INTRBA1930	IN	TRBA1930	Traditional	102.312	102.312	25	2	27	2.55781	0.204625	2.76244	44.6667	4.56996	1	7	5	56	107	18	39.7289	25.5469	16.5463	30.4425	32.8734	3	1	54.6667	1	NA	1	1	3	3	3	6	3	1
1018	PETRBA1930	PE	TRBA1930	Traditional	NA	NA	NA	NA	NA	NA	NA	NA	NA	NA	NA	NA	NA	NA	NA	NA	NA	NA	NA	NA	NA	NA	NA	NA	NA	NA	NA	NA	NA	NA	NA	NA	NA	NA
760	UNTRBA1930	UN	TRBA1930	Traditional	81.2972	77.0144	13.6667	2	15.6667	1.09248	0.0466667	1.13915	40.6667	3.09441	5	5	1	56	109	3	38.1094	26.5233	15.5744	30.7891	30.2984	3	1	57.0083	1	1	3	1	1	5	3	6	3	1
18	HUTRBA1940	HU	TRBA1940	Traditional	144.357	126.054	5.5	2	7.5	0.7975	0.154	0.9515	7.5	0.9515	5	1	3	63	108	NA	45.4277	25.236	20.2671	32.5198	38.8759	2	1	53.1667	1	1	1	1	3	NA	3	6	3	1
267	INTRBA1940	IN	TRBA1940	Traditional	78.3627	107.084	18.3333	0.666667	19	1.40061	0.546603	1.94722	39	4.12673	1	5	3	58	100	2	42.3963	27.0905	18.7879	32.9878	34.805	3	2	53.8333	1	NA	1	1	3	1	3	6	3	1
1019	PETRBA1940	PE	TRBA1940	Traditional	NA	NA	NA	NA	NA	NA	NA	NA	NA	NA	NA	NA	NA	NA	NA	NA	NA	NA	NA	NA	NA	NA	NA	NA	NA	NA	NA	NA	NA	NA	NA	NA	NA	NA
761	UNTRBA1940	UN	TRBA1940	Traditional	111.826	107.472	11	2	13	1.23561	0.1655	1.40111	38	4.09189	5	3	3	57	105	5	39.0013	25.632	17.654	31.2377	34.7183	4	3	40.67	1	2	3	1	1	5	3	6	3	1
19	HUTRBA1980	HU	TRBA1980	Traditionalized	52.1778	39.6409	6.33333	5	11.3333	0.310778	0.151333	0.462111	11.3333	0.462111	3	3	5	63	111	NA	45.9593	23.8179	35.6733	43.1504	56.0516	1	5	61.6667	3	2	1	1	1	NA	1	4	4	1
268	INTRBA1980	IN	TRBA1980	Traditionalized	96.7857	96.7857	12	0	12	1.16143	0	1.16143	27.5	2.66161	1	5	3	56	109	8	39.917	23.6664	25.5131	34.8838	46.9676	1	1	50.9167	1	NA	1	1	1	3	1	4	4	1
514	PETRBA1980	PE	TRBA1980	Traditionalized	57.977	41.2607	29	8.66667	37.6667	1.65617	0.241611	1.89778	40.3566	2.00422	1	NA	7	47	101	4	33.0139	20.2556	14.3961	24.9512	35.64	1	3	46.0833	1	1	3	1	1	5	1	4	4	1
762	UNTRBA1980	UN	TRBA1980	Traditionalized	55.9322	54.2792	15.3333	0.666667	16	0.855438	0.013	0.868438	56.3333	3.08555	5	5	5	60	106	4	37.7472	30.0289	24.7567	38.9924	39.2795	1	3	53.475	1	2	3	1	1	5	1	4	4	1
20	HUTRBA1990	HU	TRBA1990	Traditional	21.2692	29.5926	20	9	29	0.398	0.521333	0.919333	35	1.13061	3	1	5	69	NA	NA	NA	NA	NA	NA	NA	2	5	NA	3	3	1	1	1	NA	3	4	3	1
269	INTRBA1990	IN	TRBA1990	Traditional	NA	NA	NA	NA	NA	NA	NA	NA	NA	NA	1	3	5	71	127	0	52.2909	5.07525	24.329	25.0633	77.8463	2	1	58.8333	1	NA	1	1	1	3	3	4	3	1
515	PETRBA1990	PE	TRBA1990	Traditional	NA	NA	NA	NA	NA	NA	NA	NA	NA	NA	NA	NA	NA	NA	NA	NA	NA	NA	NA	NA	NA	NA	NA	NA	NA	NA	NA	NA	NA	NA	NA	NA	NA	NA
763	UNTRBA1990	UN	TRBA1990	Traditional	36.8014	35.8222	26	4.66667	30.6667	0.937178	0.133	1.07018	72.6667	2.57916	3	5	5	72	121	11	45.8789	23.6944	24.7472	34.3664	46.0285	2	1	60.2667	1	1	5	1	3	5	3	4	3	1
21	HUTRBA2000	HU	TRBA2000	Traditional	43.3889	39.35	2	3	5	0.115667	0.0973333	0.213	5	0.213	NA	1	7	69	NA	NA	NA	NA	NA	NA	NA	2	NA	NA	1	1	1	1	1	NA	3	6	3	1
270	INTRBA2000	IN	TRBA2000	Traditional	194.483	194.483	10.3333	4	14.3333	2.00966	0.777933	2.78759	23.6667	4.60277	1	5	5	66	139	0	63.4774	1.371	30.5392	31.2634	84.7386	3	1	77	1	NA	1	1	5	1	3	6	3	1
516	PETRBA2000	PE	TRBA2000	Traditional	144.796	108.62	10	3	13	1.42533	0.201667	1.627	17.5183	2.08933	5	5	5	56	124	12	44.9072	16.3389	16.8811	23.6803	46.3554	3	1	66.5	1	1	3	1	1	5	3	6	3	1
764	UNTRBA2000	UN	TRBA2000	Traditional	112.019	105.357	10.3333	2.33333	12.6667	1.15023	0.186	1.33623	29.6667	3.16885	5	5	5	66	121	8	48.3856	23.3383	23.8117	33.5759	45.47	3	1	70.4667	1	1	1	1	3	3	3	6	3	1
22	HUTRCA0010	HU	TRCA0010	Traditional	194.106	172.022	4	1	5	0.767333	0.0836667	0.851	5	0.851	5	1	3	83	NA	NA	NA	NA	NA	NA	NA	2	7	NA	5	3	1	1	1	NA	3	4	4	1
271	INTRCA0010	IN	TRCA0010	Traditional	259.95	259.95	11.3333	0.333333	11.6667	2.9461	0.08665	3.03275	15	3.89925	1	5	3	65	117	2	41.392	22.6423	26.9033	35.2205	49.7526	3	3	37	2	NA	1	1	1	3	3	4	4	1
517	PETRCA0010	PE	TRCA0010	Traditional	185.111	141.344	14	1	14.6667	2.618	0.034	2.652	20.7188	3.46109	3	7	3	57	101	4	34.4106	20.1656	13.1139	24.087	33.1119	4	5	36.0167	3	2	3	3	3	5	3	4	4	1
765	UNTRCA0010	UN	TRCA0010	Traditional	161.436	151.187	17.6667	2	19.6667	2.8559	0.122	2.9779	30.3333	4.59629	5	3	3	64	109	7	39.7511	26.55	25.7828	37.048	44.1028	4	3	47.425	1	2	3	1	1	5	3	4	4	1
23	HUTRCA0020	HU	TRCA0020	Traditional	150.696	155.468	7.33333	2.33333	9.66667	1.10267	0.386	1.48867	13.6667	2.13785	5	3	3	69	NA	NA	48.7614	15.187	23.5706	28.1387	57.2648	3	7	41	7	4	1	1	1	NA	3	1	3	1
272	INTRCA0020	IN	TRCA0020	Traditional	302.567	302.567	11	0.666667	11.6667	3.32823	0.201711	3.52994	18	5.4462	7	5	3	62	115	2	42.0792	18.8265	17.1167	25.5512	41.8951	3	3	34.5	7	NA	1	1	3	3	3	1	3	1
518	PETRCA0020	PE	TRCA0020	Traditional	154.907	154.907	7	NA	7	1.06733	0	1.06733	7.66667	1.19189	1	5	5	69	115.5	5	31.1311	14.355	8.91278	16.9436	32.041	4	7	33.1417	1	4	1	1	1	7	3	1	3	1
766	UNTRCA0020	UN	TRCA0020	Traditional	164.746	153.578	7	1.66667	8.66667	1.17212	0.212	1.38412	13	2.07822	5	3	5	65	109	5	39.3683	34.5572	28.1156	44.5583	39.1186	3	1	39.7583	1	1	3	1	1	5	3	1	3	1
24	HUTRCA0160	HU	TRCA0160	Traditional	88.1296	73.3603	10.3333	3	13.3333	0.933407	0.0636667	0.997074	17.6667	1.34684	5	3	3	63	114	NA	46.0676	22.0462	34.8448	41.3322	57.7872	3	1	54.3333	1	1	1	1	1	NA	3	5	4	1
273	INTRCA0160	IN	TRCA0160	Traditional	167.2	167.2	10.6667	1	11.6667	1.78347	0.1672	1.95067	14	2.3408	1	5	5	60	115	1	39.8031	22.1175	24.7158	33.1872	48.0947	2	2	51.6667	1	NA	3	1	3	3	3	5	4	1
519	PETRCA0160	PE	TRCA0160	Traditional	181.508	123.288	15.6667	3.66667	19.3333	2.83	0.436933	3.26693	21.6939	3.56216	5	5	3	54	105.5	7	31.0089	12.9117	11.0911	17.0526	40.92	3	1	33.975	1	2	5	1	1	5	3	5	4	1
767	UNTRCA0160	UN	TRCA0160	Traditional	124.859	119.817	10.6667	2	12.6667	1.32845	0.176333	1.50479	25.3333	3.03037	5	3	5	57	109	6	38.8517	27.4022	25.7478	37.6217	43.1199	2	1	49.5417	1	1	1	1	3	3	3	5	4	1
25	HUTRCA0230	HU	TRCA0230	Traditional	95.3333	98.7222	6.33333	3	9.33333	0.591333	0.306	0.897333	13.6667	1.30332	3	1	3	69	114	NA	45.8555	22.6435	35.2254	41.9721	57.2041	2	1	51.4167	1	1	1	1	1	NA	3	5	4	1
274	INTRCA0230	IN	TRCA0230	Traditional	205.55	205.55	10	1.33333	11.3333	2.0555	0.274067	2.32957	14	2.8777	1	3	3	63	110	0	39.6696	21.4619	23.5473	31.8884	47.7361	2	2	36.0833	1	NA	1	1	3	3	3	5	4	1
520	PETRCA0230	PE	TRCA0230	Traditional	162.965	122.024	12	4.33333	16.3333	1.94633	0.419417	2.36575	21.8929	2.94319	7	5	5	67	101	4	36.2894	20.5617	14.6572	25.2643	35.5327	3	1	35.1667	1	2	3	1	3	7	3	5	4	1
768	UNTRCA0230	UN	TRCA0230	Traditional	139.927	130.161	15.3333	2.66667	18	2.14246	0.201667	2.34413	25.6667	3.34365	5	5	5	64	109	8	38.8661	28.1478	25.245	37.842	41.8431	3	1	44.55	1	1	3	1	5	3	3	5	4	1
26	HUTRCA0460	HU	TRCA0460	Traditionalized	7.875	7.4811	28	2.33333	30.3333	0.221	0.00666667	0.227667	74.3333	0.552771	1	7	7	63	105	NA	42.6798	24.508	28.2051	37.3926	49.0034	3	1	59.6	1	1	1	1	1	NA	3	5	4	1
275	INTRCA0460	IN	TRCA0460	Traditionalized	13.2476	13.2476	46.3333	0	46.3333	0.613806	0	0.613806	142	1.88116	1	9	7	59	106	2	37.1254	18.2202	18.436	25.9361	45.3463	4	1	36.75	1	NA	1	1	1	5	3	5	4	1
521	PETRCA0460	PE	TRCA0460	Traditionalized	9.07021	9.07021	47	NA	47	0.427	0	0.427	87.6667	0.798995	3	9	7	85	102	6	28.8503	19.0222	11.8022	22.4232	32.2364	2	1	26.89	1	1	1	1	1	5	3	5	4	1
769	UNTRCA0460	UN	TRCA0460	Traditionalized	7.80238	7.74257	35.6667	0.333333	36	0.278652	0.000333333	0.278986	196	1.51805	5	7	7	56	101	4	31.8869	21.6539	19.1889	28.9513	41.589	4	1	41.0833	1	1	1	3	1	5	3	5	4	1
27	HUTRCA0530	HU	TRCA0530	Traditional	147.937	105.767	4	4.33333	8.33333	0.646	0.286667	0.932667	10.3333	1.22033	5	1	3	69	NA	NA	50.5029	24.1756	23.0054	33.5249	43.8313	2	7	51.1667	7	4	1	1	1	NA	3	1	3	1
276	INTRCA0530	IN	TRCA0530	Traditional	293.167	293.167	18.6667	0.666667	19.3333	5.47244	0.195444	5.66789	24.3333	7.13372	3	5	5	64	121	4	47.5058	19.9965	20.1101	28.8619	45.3475	2	3	34.5833	2	NA	3	3	3	5	3	1	3	1
522	PETRCA0530	PE	TRCA0530	Traditional	74.5851	96.2101	11.25	3	13.5	1.0575	0.0865	1.144	15.25	1.32503	3	5	3	69	132	18	31.0527	16.1528	7.71278	17.9177	25.7077	3	7	28.7258	3	3	1	1	1	7	3	1	3	1
770	UNTRCA0530	UN	TRCA0530	Traditional	88.4732	75.1688	13.3333	7.33333	20.6667	1.10239	0.432667	1.53506	36	2.70104	5	1	3	65	110	6	43.705	24.8817	19.5739	31.8598	37.9861	2	5	NA	3	1	7	1	3	3	3	1	3	1
28	HUTRCA0670	HU	TRCA0670	Traditional	209.222	209.222	2	0	2	0.359	0	0.359	2	0.359	NA	1	1	83	NA	NA	NA	NA	NA	NA	NA	2	7	NA	5	4	1	1	1	NA	3	2	3	1
277	INTRCA0670	IN	TRCA0670	Traditional	354.517	354.517	9.66667	1	10.6667	3.42699	0.354517	3.78151	14	4.96323	5	5	3	71	119	0	41.9288	26.7031	18.3063	32.3802	34.3611	2	2	19.8333	1	NA	1	1	1	5	3	2	3	1
523	PETRCA0670	PE	TRCA0670	Traditional	210.261	117.375	7	3	10	1.45433	0.121	1.57533	10	1.57533	5	3	3	69	112.5	9	35.5172	22.18	11.5789	25.0393	27.6104	3	5	56.325	1	2	3	1	3	7	3	2	3	1
771	UNTRCA0670	UN	TRCA0670	Traditional	113.489	107.1	5	2.33333	7.33333	0.612433	0.171	0.783433	12.6667	1.34677	3	3	1	69	109	8	39.6578	28.3089	18.1728	33.7365	32.4349	2	5	48.15	3	1	5	1	1	3	3	2	3	1
29	HUTRCA0690	HU	TRCA0690	Traditional	162.667	102.583	1.33333	2	3.33333	0.218333	0.123333	0.341667	3.33333	0.341667	NA	1	1	83	NA	NA	NA	NA	NA	NA	NA	2	7	NA	5	4	1	1	1	NA	3	4	3	1
278	INTRCA0690	IN	TRCA0690	Traditional	440.05	440.05	11	0.333333	11.3333	4.84055	0.146683	4.98723	20	8.801	7	3	3	69	122	3	46.1174	24.2833	19.3808	31.1192	38.6251	2	3	48.1667	1	NA	1	1	1	5	3	4	3	1
524	PETRCA0690	PE	TRCA0690	Traditional	283.389	168.611	5.66667	1.33333	7	1.629	0.0723333	1.70133	7.55958	1.798	3	3	3	69	118.5	11	35.6889	21.6861	12.7667	25.1319	30.2349	4	5	43.6733	1	2	1	1	3	5	3	4	3	1
772	UNTRCA0690	UN	TRCA0690	Traditional	181.236	161.524	5.66667	2	7.66667	1.0701	0.203667	1.27376	10.6667	1.81114	7	1	3	66	109	4	38.6125	26.9533	15.5583	31.1278	29.9781	3	5	52.7	3	4	5	1	1	5	3	4	3	1
30	HUTRCA0700	HU	TRCA0700	Traditional	265	355.952	1.66667	2	3.66667	0.386667	0.646667	1.03333	3.66667	1.03333	NA	1	1	83	NA	NA	NA	NA	NA	NA	NA	2	7	NA	5	4	1	1	1	NA	3	4	3	1
279	INTRCA0700	IN	TRCA0700	Traditional	348.883	348.883	17.3333	0.666667	18	6.04731	0.232589	6.2799	20.3333	7.09396	5	5	3	71	119	12	47.274	25.6185	20.355	32.9007	38.8274	2	3	30.25	1	NA	1	1	1	7	3	4	3	1
525	PETRCA0700	PE	TRCA0700	Traditional	260.759	241.079	7	3	8	1.50933	0.06	1.56933	9.33064	1.75478	5	5	5	69	118.5	11	35.0878	21.4644	10.8814	24.0369	26.8163	3	5	49.5	1	2	1	1	3	7	3	4	3	1
773	UNTRCA0700	UN	TRCA0700	Traditional	106.925	97.3312	9.66667	6	15.6667	1.02716	0.48	1.50716	17	1.61583	7	1	3	67	119	13	40.802	28.656	17.7647	33.756	31.6418	2	1	59.85	1	1	7	3	5	5	3	4	3	1
31	HUTRCA0790	HU	TRCA0790	Traditional	139.725	205.343	6.33333	3.66667	10	0.647333	0.93	1.57733	10	1.57733	5	1	1	69	NA	NA	NA	NA	NA	NA	NA	2	7	NA	5	4	1	1	1	NA	3	1	3	1
280	INTRCA0790	IN	TRCA0790	Traditional	NA	NA	NA	NA	NA	NA	NA	NA	NA	NA	7	3	3	66	120	5	48.4024	20.8165	18.6246	28.172	42.6249	2	4	51.6667	7	NA	1	1	1	3	3	1	3	1
526	PETRCA0790	PE	TRCA0790	Traditional	219.567	176.422	7.66667	2	9.66667	1.663	0.417556	2.08056	10.5716	2.22212	5	5	5	69	107	8	32.3472	19.9444	10.8989	22.6825	26.7389	3	7	32.85	3	2	3	1	1	5	3	1	3	1
774	UNTRCA0790	UN	TRCA0790	Traditional	232.014	204.211	4.33333	3.66667	8	1.30566	0.513333	1.81899	14.3333	3.08123	7	3	3	64	117	11	41.9143	21.5087	17.2547	27.8601	39.0678	2	3	50.1	3	4	5	1	1	5	3	1	3	1
32	HUTRCA0810	HU	TRCA0810	Traditional	155.767	119.615	5.5	4.5	10	0.866	0.275	1.141	14.5	1.67008	NA	1	1	69	NA	NA	NA	NA	NA	NA	NA	2	7	NA	5	4	1	1	1	NA	3	1	3	1
281	INTRCA0810	IN	TRCA0810	Traditional	264.1	264.1	18	1	19	4.7538	0.2641	5.0179	21.5	5.67815	1	5	5	65	112	12	47.4639	23.4283	23.0942	33.0343	44.705	2	4	49.8333	2	NA	1	3	1	3	3	1	3	1
527	PETRCA0810	PE	TRCA0810	Traditional	165.931	110.747	16.3333	4	20.3333	2.77933	0.330746	3.11008	21.796	3.29084	3	5	5	69	112.5	9	32.2856	18.2117	13.5739	22.7254	36.7419	3	7	41.8833	5	3	3	1	1	5	3	1	3	1
775	UNTRCA0810	UN	TRCA0810	Traditional	92.9921	70.4048	3.33333	5.33333	8.66667	0.31331	0.307667	0.620976	17.6667	1.11417	3	3	1	68	118	10	NA	NA	NA	NA	NA	4	7	NA	3	3	7	1	1	3	3	1	3	1
33	HUTRCA0910	HU	TRCA0910	Traditional	141.867	121.773	5.66667	2.33333	8	0.805333	0.161333	0.966667	8	0.966667	3	1	1	83	NA	NA	NA	NA	NA	NA	NA	2	7	NA	5	4	1	1	1	NA	3	4	3	1
282	INTRCA0910	IN	TRCA0910	Traditional	332.267	332.267	19	0.333333	19.3333	6.31307	0.110756	6.42382	25.3333	8.41742	5	5	3	66	117	5	47.0747	18.6032	19.3067	27.2325	46.4563	3	3	25	5	NA	1	1	3	3	3	4	3	1
528	PETRCA0910	PE	TRCA0910	Traditional	144.357	93.2223	22.3333	9.33333	31.6667	3.22167	0.2245	3.44617	32.9311	3.57853	3	5	3	69	112.5	9	31.9439	18.09	9.98944	21.0088	29.0668	3	7	49.825	3	3	1	3	3	5	3	4	3	1
776	UNTRCA0910	UN	TRCA0910	Traditional	116.755	100.619	10.3333	4.66667	15	1.23029	0.279	1.50929	21.6667	2.18257	3	3	3	68	111	7	40.1522	28.3033	15.8239	32.4438	29.1702	2	5	41.4917	3	3	5	1	1	3	3	4	3	1
34	HUTRCA0920	HU	TRCA0920	Traditional	87.25	67.3846	9	7.33333	16.3333	0.783333	0.316667	1.1	16.3333	1.1	5	NA	5	83	NA	NA	NA	NA	NA	NA	NA	NA	7	NA	5	4	1	1	1	NA	NA	NA	3	NA
283	INTRCA0920	IN	TRCA0920	Traditional	342.55	342.55	22.3333	0.333333	22.6667	7.65028	0.114183	7.76447	26.6667	9.13467	5	5	3	65	117	7	45.4506	23.1381	20.695	31.1228	41.6206	3	3	30.3333	2	NA	1	1	3	3	3	4	3	1
529	PETRCA0920	PE	TRCA0920	Traditional	141.998	154.463	18.3333	6.66667	25	2.61833	0.972429	3.59076	33.101	4.33108	5	7	5	69	112.5	9	33.0122	19.9668	10.4022	22.5282	27.5687	4	5	49.675	3	3	1	3	3	5	3	4	3	1
777	UNTRCA0920	UN	TRCA0920	Traditional	166.511	158.841	15.6667	3.66667	19.3333	2.65018	0.475333	3.12551	23.3333	3.67067	5	3	3	70	115	3	41.2	26.825	16.7106	31.6403	31.8125	3	7	50.5	5	3	3	3	3	5	3	4	3	1
35	HUTRCA0940	HU	TRCA0940	Traditional	156.074	175.648	8	1	9	1.27089	0.333333	1.60422	9	1.60422	3	3	1	69	NA	NA	51.9296	16.6872	24.3945	29.7977	55.6717	2	7	59.6667	5	4	1	1	1	NA	3	4	3	1
284	INTRCA0940	IN	TRCA0940	Traditional	340.517	340.517	16.6667	0.333333	17	5.67528	0.113506	5.78878	22.6667	7.71838	1	7	3	64	117	5	44.5552	21.4635	18.2357	28.2271	40.2901	3	3	33.5833	2	NA	1	1	1	3	3	4	3	1
530	PETRCA0940	PE	TRCA0940	Traditional	170.794	134.656	17.3333	7	24.3333	2.969	0.661889	3.63089	27.9116	4.09106	3	5	3	69	118.5	11	34.2706	19.3239	11.7694	22.653	31.4318	4	5	59.2333	3	3	1	1	3	5	3	4	3	1
778	UNTRCA0940	UN	TRCA0940	Traditional	169.756	148.35	12.3333	4	16.3333	2.07619	0.324667	2.40086	28.3333	4.20922	5	5	3	65	117	11	40.5194	25.4156	15.7211	29.9228	31.6607	4	7	53.725	5	4	3	1	1	5	3	4	3	1
36	HUTRCA0950	HU	TRCA0950	Traditional	77.1852	79.9683	3.66667	4.33333	8	0.361333	0.397	0.758333	9	0.854476	5	NA	3	63	NA	NA	NA	NA	NA	NA	NA	NA	7	NA	5	4	1	1	1	NA	NA	NA	3	NA
285	INTRCA0950	IN	TRCA0950	Traditional	392.217	392.217	18	0.333333	18.3333	7.0599	0.130739	7.19064	22.3333	8.75951	1	5	3	63	112	7	46.9987	19.2782	18.5013	26.867	43.8367	3	3	31.4	2	NA	1	3	1	5	3	4	3	1
531	PETRCA0950	PE	TRCA0950	Traditional	378.273	220.136	7.66667	1.33333	9	2.24933	0.0943333	2.34367	13.6605	3.57042	3	5	5	69	118.5	11	32.2078	17.8061	9.996	20.6401	28.9723	3	5	25.5833	3	3	1	1	1	7	3	4	3	1
779	UNTRCA0950	UN	TRCA0950	Traditional	197.295	187.217	9.33333	1	10.3333	1.835	0.0766667	1.91167	14	2.56628	7	5	5	65	111	9	39.8828	27.0833	15.6078	31.2759	30.0165	2	7	54.7	1	2	3	1	1	7	3	4	3	1
37	HUTRCA1080	HU	TRCA1080	Traditional	92.4571	74.2137	5	6.66667	11.6667	0.471333	0.379667	0.851	18	1.3561	3	5	3	69	NA	NA	45.7327	16.8704	34.4651	38.9595	63.7468	2	3	42.9	1	1	1	1	1	NA	3	1	4	1
286	INTRCA1080	IN	TRCA1080	Traditional	175.1	175.1	18.3333	1	19.3333	3.21017	0.1751	3.38527	30.6667	5.36973	1	5	5	65	118	3	40.2462	18.7593	23.1866	30.009	51.1861	3	1	32.75	1	NA	1	1	3	3	3	1	4	1
532	PETRCA1080	PE	TRCA1080	Traditional	122.733	84.6166	17.3333	3.66667	21	2.132	0.2855	2.4175	25.378	2.81564	3	5	7	69	108	6	30.3027	19.4802	13.82	23.9243	35.239	4	3	42.2	1	1	3	1	1	5	3	1	4	1
780	UNTRCA1080	UN	TRCA1080	Traditional	92.4408	89.7154	17.6667	3.33333	21	1.52913	0.259333	1.78846	36.3333	3.14248	5	5	3	65	108	7	39.0528	24.6522	24.2956	34.6393	44.6234	3	3	42.425	1	1	3	3	3	5	3	1	4	1
38	HUTRCA1110	HU	TRCA1110	Traditional	99.9405	97.9491	9.33333	4	13.3333	0.919524	0.346667	1.26619	17	1.63007	5	5	5	69	NA	NA	46.6925	20.5351	36.4784	41.9184	60.5649	2	3	57	1	1	1	1	1	NA	3	1	4	1
287	INTRCA1110	IN	TRCA1110	Traditional	268.587	268.587	12.6667	1.66667	14.3333	3.40211	0.447646	3.84975	23.3333	6.26704	1	5	3	66	116	4	42.4127	23.4264	28.1046	36.6998	50.0541	2	2	41.75	2	NA	1	1	5	5	3	1	4	1
533	PETRCA1110	PE	TRCA1110	Traditional	135.06	107.536	12.6667	1.5	13.6667	1.711	0.0573333	1.76833	16.3365	2.04238	3	5	5	NA	115.5	11	32.4219	20.2917	14.685	25.1258	36.253	3	1	32.4083	1	1	1	1	1	7	3	1	4	1
781	UNTRCA1110	UN	TRCA1110	Traditional	135.877	130.657	9.66667	2	11.6667	1.31268	0.212333	1.52501	23.6667	3.10667	7	5	5	65	107	5	40.5906	27.1322	27.47	38.7105	45.2244	4	3	53.1333	1	1	3	1	5	3	3	1	4	1
39	HUTRCA1140	HU	TRCA1140	Traditional	120.444	88.8139	4.66667	3	7.66667	0.552389	0.155333	0.707722	7.66667	0.707722	3	1	3	69	97	NA	NA	NA	NA	NA	NA	3	5	NA	3	1	3	1	1	NA	3	7	4	1
288	INTRCA1140	IN	TRCA1140	Traditional	207.367	207.367	20.6667	1.33333	22	4.28558	0.276489	4.56207	30	6.221	3	7	1	69	120	1	44.9332	25.6804	30.9167	40.2988	50.2809	3	2	52.8333	1	NA	3	1	5	5	3	7	4	1
534	PETRCA1140	PE	TRCA1140	Traditional	105.498	88.5173	14	2	14.6667	1.467	0.0185	1.4855	15.3333	1.54581	1	5	5	69	115	8	31.945	20.7833	14.7594	25.5366	35.3766	4	3	56.35	1	2	1	1	3	7	3	7	4	1
782	UNTRCA1140	UN	TRCA1140	Traditional	48.6667	48.6667	6.33333	2	8.33333	0.319111	0.076	0.395111	12.3333	0.572222	3	1	5	66	110	6	38.7183	32.1367	25.4267	40.9926	38.3451	2	1	31.775	1	4	7	1	1	7	3	7	4	1
40	HUTRCA1210	HU	TRCA1210	Traditional	251	194.065	5	2.66667	7.66667	1.25233	0.263333	1.51567	7.66667	1.51567	5	3	3	69	NA	NA	47.4163	20.581	25.7805	33.3171	50.4748	3	1	57.375	1	1	1	1	1	NA	3	6	3	1
289	INTRCA1210	IN	TRCA1210	Traditional	435.1	435.1	7	1	8	3.0457	0.4351	3.4808	11.6667	5.07617	3	5	5	65	111	2	42.6313	20.9897	17.0111	27.0483	38.9094	3	2	42.75	1	NA	1	1	7	3	3	6	3	1
535	PETRCA1210	PE	TRCA1210	Traditional	298.186	261.852	10	3	11	2.988	0.088	3.076	16.9222	4.5818	7	3	3	85	106.5	7	34.4461	18.7122	10.0256	21.2755	29.0514	3	3	49.9833	3	2	5	1	3	5	3	6	3	1
783	UNTRCA1210	UN	TRCA1210	Traditional	133.99	134.764	3.66667	4	7.66667	0.614764	0.468667	1.08343	11.6667	1.58246	5	1	3	63	110	6	39.73	23.43	13.7967	27.1991	30.4513	2	1	29.25	1	2	7	1	1	5	3	6	3	1
41	HUTRCA1220	HU	TRCA1220	Traditionalized	87.5879	82.2415	8.66667	3.33333	12	0.751333	0.230667	0.982	15.6667	1.27117	3	5	5	69	NA	NA	48.5921	20.5853	39.1784	44.3207	62.33	2	3	71	1	1	3	1	1	NA	3	7	4	1
290	INTRCA1220	IN	TRCA1220	Traditionalized	229.883	229.883	17.6667	1.33333	19	4.06127	0.306511	4.36778	31.6667	7.27964	1	5	3	64	119	8	44.6035	22.3761	32.7361	39.7653	55.6215	2	2	46.0833	1	NA	1	1	3	3	3	7	4	1
536	PETRCA1220	PE	TRCA1220	Traditionalized	145.174	113.469	14.6667	1.5	15.6667	2.17567	0.110667	2.28633	27.5616	3.54168	1	5	3	69	106.5	5	32.2706	23.2667	15.0411	27.756	33.2838	4	1	60.4167	1	1	3	1	3	5	3	7	4	1
784	UNTRCA1220	UN	TRCA1220	Traditionalized	114.908	107.963	10.6667	2.33333	13	1.21315	0.152333	1.36548	25	2.57335	5	1	7	70	110	8	38.8106	27.5417	25.2122	37.442	42.1438	2	3	59.4583	1	2	5	1	3	5	3	7	4	1
42	HUTRCA1400	HU	TRCA1400	Traditional	81.2381	66.0295	9.66667	6.33333	16	0.797667	0.275667	1.07333	18	1.21888	3	5	5	63	NA	NA	NA	NA	NA	NA	NA	3	3	NA	1	1	1	1	1	NA	3	7	4	1
291	INTRCA1400	IN	TRCA1400	Traditional	196.65	196.65	21.6667	1.33333	23	4.26075	0.2622	4.52295	27	5.30955	1	9	3	65	113	6	45.2416	23.9889	33.263	41.4251	53.8512	3	2	41.6667	1	NA	1	1	5	5	3	7	4	1
537	PETRCA1400	PE	TRCA1400	Traditional	122.606	104.616	14.6667	1	15	1.79833	0.0106667	1.809	21.4665	2.38379	1	5	3	69	105	6	31.0378	22.2061	13.58	26.1047	32.3058	4	3	44.775	1	1	3	1	1	5	3	7	4	1
785	UNTRCA1400	UN	TRCA1400	Traditional	86.4404	75.1833	9.66667	3.66667	13.3333	0.847067	0.171667	1.01873	27.6667	2.13665	3	3	5	65	109	5	38.9728	30.1844	25.1106	39.281	39.7146	3	3	57.075	1	4	5	1	1	3	3	7	4	1
43	HUTRCA1480	HU	TRCA1480	Traditional	115.864	126.201	7.66667	2.66667	10.3333	0.89	0.298667	1.18867	12.3333	1.40142	5	NA	5	69	NA	NA	41.885	19.5321	28.8844	35.0632	55.6777	2	1	61.5	5	3	1	1	1	NA	NA	NA	4	NA
292	INTRCA1480	IN	TRCA1480	Traditional	264.1	264.1	10.5	0.5	11	2.77305	0.13205	2.9051	17	4.4897	1	3	5	66	120	3	42.3356	24.8476	28.1593	37.8129	48.6061	2	3	47.5	1	NA	1	1	5	2	3	1	4	1
538	PETRCA1480	PE	TRCA1480	Traditional	125.095	114.31	11.6667	1	12	1.458	0.0203333	1.47833	16.6799	2.02	3	3	3	69	112.5	9	33.4011	17.4206	14.1917	22.8432	40.3652	4	3	45.8417	1	2	3	1	3	5	3	1	4	1
786	UNTRCA1480	UN	TRCA1480	Traditional	176.842	157.307	10.3333	2.66667	13	1.78901	0.251	2.04001	21.3333	3.34814	7	5	5	65	111	6	36.925	27.9739	22.5856	35.961	38.8714	3	3	37.0083	1	1	1	1	3	5	3	1	4	1
44	HUTRCA1500	HU	TRCA1500	Traditional	82.7381	105.365	4.33333	5	9.33333	0.366667	0.693333	1.06	9.33333	1.06	3	1	3	63	111	NA	46.9781	22.8851	20.3848	30.7645	41.7592	2	1	51	3	2	1	1	1	NA	3	6	3	1
293	INTRCA1500	IN	TRCA1500	Traditional	326.85	326.85	13.3333	1.33333	14.6667	4.358	0.4358	4.7938	17.3333	5.6654	1	3	3	62	111	2	42.6429	24.2026	19.2734	30.9799	38.4517	3	2	42.1667	1	NA	3	1	5	5	3	6	3	1
539	PETRCA1500	PE	TRCA1500	Traditional	171.488	94.3394	4.66667	4	8.66667	0.808347	0.345	1.15335	15.3613	1.77947	5	7	3	54	100	10	32.7883	18.1422	9.24967	20.6229	27.3849	3	1	39.4	1	1	7	3	3	5	3	6	3	1
787	UNTRCA1500	UN	TRCA1500	Traditional	112.498	103.658	11	2.33333	13.3333	1.23287	0.152667	1.38553	23	2.41933	5	3	5	65	110	8	39.8444	28.9744	16.8428	33.5271	30.1551	2	1	54.0167	1	1	5	1	1	3	3	6	3	1
45	HUTRIS0010	HU	TRIS0010	Traditionalized	10.2403	11.9506	51.6667	11.6667	63.3333	0.520667	0.254	0.774667	106.667	1.34015	1	9	7	63	89	NA	37.0745	20.014	21.5608	29.4894	47.1048	2	1	70.75	1	1	1	1	1	NA	3	7	4	1
294	INTRIS0010	IN	TRIS0010	Traditionalized	16.9733	16.9733	104.667	0	104.667	1.77654	0	1.77654	173	2.93639	1	7	5	60	100	1	35.0414	22.316	20.5888	30.3804	42.7334	4	1	59.5	1	NA	5	1	1	3	3	7	4	1
540	PETRIS0010	PE	TRIS0010	Traditionalized	8.59696	8.59696	72.6667	NA	72.6667	0.61	0	0.61	148	1.27214	1	9	7	54	NA	8	30.4778	15.5378	12.0622	19.749	38.0448	2	1	56.4167	1	1	1	1	1	5	3	7	4	1
788	UNTRIS0010	UN	TRIS0010	Traditionalized	7.20213	6.28874	39.3333	12	51.3333	0.271497	0.0313333	0.302831	555	3.52191	1	7	3	63	101	7	34.6211	26.1994	19.8478	32.8877	37.096	3	1	52.3667	1	4	7	1	1	5	3	7	4	1
46	HUTRIS0020	HU	TRIS0020	Traditionalized	7.4771	6.85621	39.6667	6	45.6667	0.296667	0.0166667	0.313333	96.3333	0.658615	3	9	7	63	94	NA	38.4203	23.5985	22.7348	32.7926	43.927	2	1	78.5	1	1	1	1	1	NA	3	3	4	1
295	INTRIS0020	IN	TRIS0020	Traditionalized	10.355	10.355	124	0	124	1.28402	0	1.28402	263.333	2.72682	1	9	7	56	99	5	39.135	22.1142	20.28	30.0446	42.5598	4	1	62.9167	1	NA	1	1	1	5	3	3	4	1
541	PETRIS0020	PE	TRIS0020	Traditionalized	8.05159	7.35913	74	2.66667	76.6667	0.592333	0.0173333	0.609667	144.778	1.11031	1	9	7	NA	NA	6	33.6183	19.4228	12.9656	23.9326	34.1401	3	1	64.6833	1	1	1	1	1	5	3	3	4	1
789	UNTRIS0020	UN	TRIS0020	Traditionalized	7.95667	7.89216	42	0.333333	42.3333	0.328775	0.001	0.329775	462.667	3.62752	3	7	7	62	100	7	33.8975	24.2011	19.0328	30.8101	38.1474	4	1	56.6833	1	2	1	1	1	5	3	3	4	1
47	HUTRIS0030	HU	TRIS0030	Traditionalized	98.5829	101.434	17.6667	2.66667	20.3333	1.54858	0.43	1.97858	23.6667	2.30297	5	7	7	63	111	NA	39.8863	29.4408	27.0066	39.9717	42.4984	1	1	67.5	1	1	1	1	1	NA	3	5	4	1
296	INTRIS0030	IN	TRIS0030	Traditionalized	141.118	141.118	13.5	1	14.5	1.9051	0.141118	2.04621	31	4.37466	3	5	5	68	112	9	39.6224	23.7823	24.0629	33.8635	45.3157	1	1	63.4167	NA	NA	NA	NA	NA	6	3	5	4	1
542	PETRIS0030	PE	TRIS0030	Traditionalized	117.49	113.203	16.3333	1.5	17.3333	1.86	0.0783333	1.93833	27.7974	3.11408	1	9	5	56	95	6	32.7817	20.74	13.6883	24.8678	33.6431	1	1	51.9333	1	1	1	1	1	5	3	5	4	1
790	UNTRIS0030	UN	TRIS0030	Traditionalized	85.2663	73.2855	11.6667	4	15.6667	0.999952	0.166	1.16595	43	3.17566	5	5	7	67	121	11	37.7611	30.8472	24.2461	39.2397	38.1603	1	1	64.15	1	1	1	1	3	3	3	5	4	1
48	HUTRMC0010	HU	TRMC0010	Traditionalized	11.2808	10.1138	40.6667	10	50.6667	0.448	0.0466667	0.494667	121.667	1.21407	1	9	NA	63	97	NA	36.7025	23.1927	20.478	30.9679	41.5404	3	1	71.0833	1	1	1	1	1	5	3	3	4	1
297	INTRMC0010	IN	TRMC0010	Traditionalized	16.02	16.02	109.333	0	109.333	1.75152	0	1.75152	258.667	4.14384	1	9	5	60	97	2	38.1106	23.4027	21.8585	32.0654	43.1214	4	1	55.0833	1	NA	1	1	1	1	3	3	4	1
543	PETRMC0010	PE	TRMC0010	Traditionalized	13.0224	10.2297	84.6667	1.5	85.6667	1.102	0.0625	1.1645	143.864	1.73703	1	9	7	62	98.5	7	29.3803	15.2833	9.13722	17.8091	30.9017	2	1	55.6917	1	1	1	1	1	3	3	3	4	1
791	UNTRMC0010	UN	TRMC0010	Traditionalized	11.037	11.037	53.3333	0	53.3333	0.588376	0	0.588376	196.667	2.17475	1	7	5	55	101	4	35.165	24.8839	20.5217	32.3026	39.5804	3	1	58.8	1	2	1	1	1	7	3	3	4	1
49	HUTRMC0020	HU	TRMC0020	Modern	153.322	148.503	4.66667	5.33333	10	0.740333	0.717667	1.458	11.6667	1.70108	1	3	NA	63	111	NA	47.4965	20.3916	34.5034	40.1444	59.3676	3	3	58.75	7	4	1	1	1	3	3	4	4	1
298	INTRMC0020	IN	TRMC0020	Modern	244.438	244.438	15	0.666667	15.6667	3.66656	0.162958	3.82952	16.6667	4.07396	1	5	5	58	111	2	41.0446	24.0773	25.7304	35.2671	46.8356	3	3	49.25	2	NA	1	1	1	5	3	4	4	1
544	PETRMC0020	PE	TRMC0020	Modern	212.94	190.738	15.6667	1	16	3.322	0.0306667	3.35267	20.6133	4.28027	1	5	3	62	105.5	7	31.1539	18.36	12.8183	22.4106	34.955	3	3	51.05	3	3	1	1	3	5	3	4	4	1
792	UNTRMC0020	UN	TRMC0020	Modern	265.744	253.97	8.33333	2	10.3333	2.2535	0.394333	2.64784	14.6667	3.73953	1	5	5	53	107	8	40.235	24.3328	25.5117	35.3576	46.206	3	5	47.8083	3	2	3	1	5	5	3	4	4	1
50	HUTRMC0040	HU	TRMC0040	Modern	123.412	109.288	11.6667	3.66667	15.3333	1.43767	0.241333	1.679	22.3333	2.44218	3	3	NA	63	108	NA	44.5372	24.6554	32.3119	40.7627	52.4451	2	5	49.6667	5	3	1	1	1	1	3	4	4	1
299	INTRMC0040	IN	TRMC0040	Modern	154.278	154.278	21.3333	0.333333	21.6667	3.29126	0.0514259	3.34269	24.6667	3.80552	1	5	3	58	107	3	40.237	24.1238	24.0991	34.1449	44.901	2	2	53.6667	5	NA	1	1	1	3	3	4	4	1
545	PETRMC0040	PE	TRMC0040	Modern	140.474	116.002	21.6667	3.5	24	3.03133	0.232533	3.26387	27.9252	3.68937	3	5	5	54	98	2	31.4283	19.5122	13.3339	23.6531	34.5439	2	1	47.125	1	2	1	1	3	3	3	4	4	1
793	UNTRMC0040	UN	TRMC0040	Modern	152.522	151.985	14	3.33333	17.3333	2.10736	0.490667	2.59803	31.3333	4.76506	3	7	7	54	102	9	37.6372	26.6656	23.2289	35.4287	40.9595	2	1	38.5917	3	2	1	1	3	7	3	4	4	1
51	HUTRMC0050	HU	TRMC0050	Modern	101.625	100.145	7	2	9	0.716917	0.180667	0.897583	10	0.997162	5	7	NA	73	108	NA	45.7393	16.6155	34.1099	37.9812	63.962	3	3	65.6	1	1	1	1	1	3	3	1	4	1
300	INTRMC0050	IN	TRMC0050	Modern	271.322	271.322	11	1.33333	12.3333	2.98454	0.361763	3.34631	23.3333	6.33085	1	5	5	61	105	2	40.1266	19.4402	22.5754	29.8354	49.2482	3	1	68.75	1	NA	1	1	5	5	3	1	4	1
546	PETRMC0050	PE	TRMC0050	Modern	330.985	303.624	10.3333	1	10.6667	3.29167	0.0813333	3.373	17.9561	5.2978	1	9	NA	67	112.5	7	31.6517	13.3161	11.6967	17.7633	41.505	3	1	61.9167	1	NA	1	1	1	5	3	1	4	1
794	UNTRMC0050	UN	TRMC0050	Modern	173.888	170.59	11	2	13	1.89724	0.289	2.18624	17.3333	2.94491	1	5	7	57	100	4	37.5367	26.5728	22.6583	34.9414	40.462	2	3	64.25	1	1	1	1	3	5	3	1	4	1
999	HUTRMC0060	HU	TRMC0060	Modern	NA	NA	NA	NA	NA	NA	NA	NA	NA	NA	NA	NA	NA	NA	NA	NA	NA	NA	NA	NA	NA	NA	NA	NA	NA	NA	NA	NA	NA	NA	NA	NA	NA	NA
1008	INTRMC0060	IN	TRMC0060	Modern	NA	NA	NA	NA	NA	NA	NA	NA	NA	NA	NA	NA	NA	NA	NA	NA	NA	NA	NA	NA	NA	NA	NA	NA	NA	NA	NA	NA	NA	NA	NA	NA	NA	NA
547	PETRMC0060	PE	TRMC0060	Modern	242.659	242.659	7.66667	NA	7.66667	1.84367	0	1.84367	18.3333	4.39387	5	5	3	54	104.5	11	30.6961	17.5872	12.8183	21.7989	36.4586	3	1	62.8583	3	2	5	1	3	5	3	6	4	1
795	UNTRMC0060	UN	TRMC0060	Modern	153.139	143.465	8	3.33333	11.3333	1.22095	0.409333	1.63028	14.3333	2.06116	5	3	3	57	104	6	38.2622	26.3061	24.2556	35.8404	42.6616	3	1	52.375	1	2	3	1	1	7	3	6	4	1
52	HUTRMC0080	HU	TRMC0080	Modern	157.083	126.758	6.66667	2.66667	9.33333	1.048	0.136667	1.18467	11.3333	1.44418	3	3	NA	63	114	NA	49.2537	23.0577	40.7745	47.0678	60.3208	2	5	67.5	3	1	1	1	1	3	3	7	4	1
301	INTRMC0080	IN	TRMC0080	Modern	261.812	261.812	13.3333	0.333333	13.6667	3.49083	0.0872708	3.5781	24.3333	6.37077	1	7	3	59	116	4	42.3731	26.8449	31.0717	41.1512	49.0412	2	2	52.8333	1	NA	3	1	3	5	3	7	4	1
548	PETRMC0080	PE	TRMC0080	Modern	173.778	150.278	5	1	5.33333	0.86	0.373333	1.23333	5.66667	1.28478	3	9	5	65	95.5	5	31.5833	27.4133	14.5333	31.0476	27.9307	2	1	56.3417	1	1	7	1	1	5	3	7	4	1
796	UNTRMC0080	UN	TRMC0080	Modern	130.201	128.278	12	1.33333	13.3333	1.69173	0.126	1.81773	23	3.30398	3	3	5	69	104	7	38.9417	26.455	25.8539	37.0389	44.2557	2	1	46.8417	1	2	5	1	1	5	3	7	4	1
53	HUTRMC0090	HU	TRMC0090	Traditionalized	16.4863	15.6244	37	4.66667	41.6667	0.606667	0.0433333	0.65	103.667	1.61957	1	9	NA	63	89	NA	40.8777	21.5403	26.2243	34.0201	50.6196	3	1	80	1	1	1	1	1	3	3	5	4	1
302	INTRMC0090	IN	TRMC0090	Traditionalized	22.7933	22.7933	55	0	55	1.25363	0	1.25363	153.667	3.50258	1	9	7	52	99	0	42.3958	18.8512	27.4845	33.4543	55.3475	3	1	74	1	NA	1	1	1	1	3	5	4	1
549	PETRMC0090	PE	TRMC0090	Traditionalized	18.519	13.8012	49.3333	4	53.3333	0.910667	0.072	0.982667	102.329	1.65708	1	9	7	47	92.5	5	31.5178	16.7861	13.96	21.8651	39.9354	2	1	80.5667	1	1	1	1	1	3	3	5	4	1
797	UNTRMC0090	UN	TRMC0090	Traditionalized	13.4891	13.3904	47.6667	0.333333	48	0.641527	0.000333333	0.64186	198.667	2.65871	3	7	7	52	96	2	34.2889	21.1172	20.6056	29.5201	44.3174	4	1	67.1833	1	1	1	1	1	7	3	5	4	1
54	HUTRMC0110	HU	TRMC0110	Modern	144.237	130.521	8.66667	2.33333	11	1.24272	0.194333	1.43706	16	2.10686	5	5	NA	63	108	NA	44.5489	24.777	33.032	41.4103	53.0125	3	3	57.4167	3	3	1	1	1	5	3	1	4	1
303	INTRMC0110	IN	TRMC0110	Modern	243.556	243.556	11.3333	1.33333	12.6667	2.7603	0.324741	3.08504	13.3333	3.24741	1	5	3	62	104	7	42.2666	25.9185	28.7181	38.7321	47.9615	3	4	55.9167	1	NA	1	1	3	3	3	1	4	1
550	PETRMC0110	PE	TRMC0110	Modern	157.401	121.423	12.6667	2	14.6667	2.005	0.245222	2.25022	22.7097	3.21497	7	5	3	67	97.5	3	33.1511	21.3694	15.28	26.2896	35.6275	3	1	51.775	5	2	1	3	5	5	3	1	4	1
798	UNTRMC0110	UN	TRMC0110	Modern	188.763	181.476	12.6667	4.33333	17	2.38795	0.687333	3.07529	25.6667	4.67043	3	5	5	54	103	7	38.1594	28.3794	24.6511	37.6091	40.954	3	1	49.8667	1	3	1	1	3	7	3	1	4	1
55	HUTRMC0120	HU	TRMC0120	Modern	176.625	184.102	4.66667	2	6.66667	0.803625	0.328333	1.13196	6.66667	1.13196	3	5	NA	63	108	NA	44.9752	29.4419	35.6243	46.2861	50.4616	3	1	65.7	3	3	1	1	1	5	3	1	4	1
304	INTRMC0120	IN	TRMC0120	Modern	370.5	370.5	6.66667	0.333333	7	2.47	0.1235	2.5935	11.6667	4.3225	1	3	5	60	104	1	40.4562	25.4007	25.407	35.9353	45.0266	3	3	60.9167	5	NA	1	1	1	3	3	1	4	1
551	PETRMC0120	PE	TRMC0120	Modern	280.634	229.88	9.66667	3	11.6667	2.75767	0.312	3.06967	13.724	3.52129	7	3	3	49	102	6	32.2506	27.35	14.8422	31.1323	28.5178	4	1	59.6	5	1	1	1	3	5	3	1	4	1
799	UNTRMC0120	UN	TRMC0120	Modern	192.908	185.326	9.33333	1.33333	10.6667	1.86143	0.129	1.99043	16	3.04246	5	5	7	52	98	1	37.3483	30.4956	23.7061	38.6369	37.8296	4	1	58.2167	1	1	1	1	3	5	3	1	4	1
56	HUTRMC0130	HU	TRMC0130	Modern	66.2722	62.2886	16	2	18	1.05983	0.06	1.11983	22	1.3666	3	7	NA	63	111	NA	44.6283	17.1374	32.5027	36.9832	62.1474	1	1	81.8	1	1	1	1	1	5	3	5	4	1
1009	INTRMC0130	IN	TRMC0130	Modern	NA	NA	NA	NA	NA	NA	NA	NA	NA	NA	NA	NA	NA	NA	NA	NA	NA	NA	NA	NA	NA	NA	NA	NA	NA	NA	NA	NA	NA	NA	NA	NA	NA	NA
1020	PETRMC0130	PE	TRMC0130	Modern	NA	NA	NA	NA	NA	NA	NA	NA	NA	NA	NA	NA	NA	NA	NA	NA	NA	NA	NA	NA	NA	NA	NA	NA	NA	NA	NA	NA	NA	NA	NA	NA	NA	NA
1030	UNTRMC0130	UN	TRMC0130	Modern	NA	NA	NA	NA	NA	NA	NA	NA	NA	NA	NA	NA	NA	NA	NA	NA	NA	NA	NA	NA	NA	NA	NA	NA	NA	NA	NA	NA	NA	NA	NA	NA	NA	NA
57	HUTRMC0140	HU	TRMC0140	Modern	140.739	149.846	6	2	8	0.844517	0.287	1.13152	8	1.13152	5	NA	5	63	NA	NA	45.1727	23.9874	32.9916	41.032	54.1549	NA	1	65.4	1	1	1	1	1	NA	NA	6	NA	NA
305	INTRMC0140	IN	TRMC0140	Modern	248.8	248.8	7	0	7	1.7416	0	1.7416	16	3.9808	1	3	5	60	119	0	44.7521	25.26	32.1114	41.2791	52.219	1	1	70.75	1	NA	1	1	1	3	1	6	4	1
552	PETRMC0140	PE	TRMC0140	Modern	261.892	186.348	12	2.5	13.6667	3.12767	0.0753333	3.203	20.7645	4.67636	3	NA	5	54	99	2	33.7928	24.54	14.6483	28.6017	30.9752	1	3	62.9667	1	2	1	1	3	5	1	6	4	1
800	UNTRMC0140	UN	TRMC0140	Modern	184.219	189.357	14	3	17	2.57907	0.64	3.21907	35	6.6275	3	5	7	55	105	0	38.1894	30.8208	25.2	39.6741	39.0259	1	1	48.75	1	2	1	1	3	3	1	6	4	1
58	HUTRMC0150	HU	TRMC0150	Modern	328.4	173.238	3	4	7	0.886	0.326667	1.21267	7	1.21267	5	3	5	63	114	NA	43.9486	24.3214	31.0701	39.7617	51.8293	1	1	77.6667	1	1	1	1	1	NA	1	5	4	1
306	INTRMC0150	IN	TRMC0150	Modern	201.75	201.75	8.66667	0	8.66667	1.7485	0	1.7485	18	3.6315	1	3	5	62	115	3	42.5758	26.7063	30.3643	40.5163	48.572	1	1	66.4167	1	NA	1	1	3	1	1	5	4	1
553	PETRMC0150	PE	TRMC0150	Modern	225.224	228.008	10.3333	1	10.6667	2.33167	0.0793333	2.411	14.3091	3.2364	5	NA	5	65	104	4	32.5739	23.8317	14.8689	28.1661	32.5119	1	1	65.3833	1	1	1	3	3	5	1	5	4	1
801	UNTRMC0150	UN	TRMC0150	Modern	145.085	141.15	7.66667	1	8.66667	1.10023	0.112667	1.2129	21	2.90823	3	5	5	58	111	10	38.2678	31.245	25.2989	39.6299	37.9038	1	3	65.575	1	1	1	1	3	5	1	5	4	1
59	HUTRMC0160	HU	TRMC0160	Modern	NA	NA	NA	NA	NA	NA	NA	NA	NA	NA	NA	NA	NA	NA	NA	NA	NA	NA	NA	NA	NA	NA	NA	NA	NA	NA	NA	NA	NA	NA	NA	NA	NA	NA
307	INTRMC0160	IN	TRMC0160	Modern	NA	NA	NA	NA	NA	NA	NA	NA	NA	NA	NA	NA	NA	NA	NA	NA	NA	NA	NA	NA	NA	NA	NA	NA	NA	NA	NA	NA	NA	NA	NA	NA	NA	NA
554	PETRMC0160	PE	TRMC0160	Modern	NA	NA	NA	NA	NA	NA	NA	NA	NA	NA	NA	NA	NA	NA	NA	NA	NA	NA	NA	NA	NA	NA	NA	NA	NA	NA	NA	NA	NA	NA	NA	NA	NA	NA
802	UNTRMC0160	UN	TRMC0160	Modern	NA	NA	NA	NA	NA	NA	NA	NA	NA	NA	NA	NA	NA	NA	NA	NA	NA	NA	NA	NA	NA	NA	NA	NA	NA	NA	NA	NA	NA	NA	NA	NA	NA	NA
60	HUTRMC0200	HU	TRMC0200	Modern	109.732	83.5175	11.6667	8.66667	20.3333	1.27033	0.419333	1.68967	20.3333	1.68967	3	7	7	63	111	NA	46.6335	25.761	22.4422	34.2271	41.2627	2	7	60.5833	7	4	1	1	1	NA	3	4	4	1
308	INTRMC0200	IN	TRMC0200	Modern	NA	NA	NA	NA	NA	NA	NA	NA	NA	NA	3	5	3	58	107	1	40.9213	26.9191	18.5911	32.7384	34.6214	4	2	51.4167	7	NA	1	1	1	5	3	4	3	1
555	PETRMC0200	PE	TRMC0200	Modern	137.867	124.983	16	2.5	18.5	2.207	0.5964	2.8034	23.5	3.4984	3	9	5	54	105.5	7	30.4017	21.5239	9.71222	23.6205	24.3374	3	5	48.5333	1	2	5	1	3	5	3	4	3	1
803	UNTRMC0200	UN	TRMC0200	Modern	170.677	155.88	13	3.66667	16.6667	2.18469	0.353667	2.53836	21.6667	3.45323	3	7	3	56	100	6	38.1683	28.9067	16.9611	33.5836	30.3178	4	5	42.5417	1	1	3	1	1	7	3	4	4	1
61	HUTRMC0210	HU	TRMC0210	Modern	NA	NA	NA	NA	NA	NA	NA	NA	NA	NA	NA	NA	NA	63	NA	NA	NA	NA	NA	NA	NA	NA	NA	NA	NA	NA	1	1	1	NA	NA	NA	NA	1
1010	INTRMC0210	IN	TRMC0210	Modern	NA	NA	NA	NA	NA	NA	NA	NA	NA	NA	NA	NA	NA	NA	NA	NA	NA	NA	NA	NA	NA	NA	NA	NA	NA	NA	NA	NA	NA	NA	NA	NA	NA	NA
556	PETRMC0210	PE	TRMC0210	Modern	19.4727	17.8534	51	4.5	54	1.00467	0.1095	1.11417	73.3125	1.42371	3	9	7	54	98.5	7	31.6128	17.1256	12.4594	21.2957	36.7948	3	1	44.025	1	1	1	1	1	5	3	3	4	1
804	UNTRMC0210	UN	TRMC0210	Modern	18.4986	18.4986	25	0	25	0.462465	0	0.462465	106.333	1.96996	5	3	5	52	99	2	35.4306	26.6922	21.4628	34.3516	38.4591	4	1	62.6917	1	1	1	1	1	7	3	3	4	1
62	HUTRMC0220	HU	TRMC0220	Modern	NA	NA	NA	NA	NA	NA	NA	NA	NA	NA	NA	NA	NA	NA	NA	NA	NA	NA	NA	NA	NA	NA	NA	NA	NA	NA	NA	NA	NA	NA	NA	NA	NA	NA
309	INTRMC0220	IN	TRMC0220	Modern	22.3133	22.3133	55	0	55	1.22723	0	1.22723	161.667	3.60732	1	9	3	52	97	6	37.5023	21.0129	19.4492	28.6414	42.8754	1	1	59.8333	1	NA	1	1	1	7	3	3	4	1
1021	PETRMC0220	PE	TRMC0220	Modern	NA	NA	NA	NA	NA	NA	NA	NA	NA	NA	NA	NA	NA	NA	NA	NA	NA	NA	NA	NA	NA	NA	NA	NA	NA	NA	NA	NA	NA	NA	NA	NA	NA	NA
805	UNTRMC0220	UN	TRMC0220	Modern	15.5106	15.3382	45.3333	1	46.3333	0.707241	0.0116667	0.718907	127	1.97309	3	3	5	52	97	8	36.1889	24.8839	20.7444	32.4601	40.0071	1	1	58.875	1	2	3	1	1	5	3	3	4	1
63	HUTRMC0230	HU	TRMC0230	Modern	NA	NA	NA	NA	NA	NA	NA	NA	NA	NA	NA	NA	NA	NA	NA	NA	NA	NA	NA	NA	NA	NA	NA	NA	NA	NA	NA	NA	NA	NA	NA	NA	NA	NA
310	INTRMC0230	IN	TRMC0230	Modern	55.4	55.4	25.3333	0	25.3333	1.40347	0	1.40347	67	3.7118	3	7	5	60	103	2	50.1458	16.7391	41.2094	44.5083	67.8915	4	1	69.5	1	NA	1	3	1	3	3	5	2	1
557	PETRMC0230	PE	TRMC0230	Modern	30.9396	29.5062	27.3333	2	28	0.866333	0.02	0.886333	55.4362	1.68714	1	9	7	62	102.5	13	39.7361	10.5494	20.0783	22.7527	62.5559	2	1	67.85	1	1	1	1	3	3	3	5	2	1
806	UNTRMC0230	UN	TRMC0230	Modern	28.5065	28.5351	29	0.666667	29.6667	0.826053	0.0186667	0.844719	85	2.43171	3	5	7	57	100	2	46.8194	19.2389	39.2811	43.777	63.9599	3	1	62.65	1	1	1	1	3	5	3	5	2	1
64	HUTRMC0250	HU	TRMC0250	Modern	61.5038	48.1257	21	10	31	1.281	0.226333	1.50733	44	2.15962	3	9	7	63	108	NA	51.171	12.7525	30.565	33.2729	67.1436	1	1	59.1667	1	1	1	1	1	NA	3	5	4	1
311	INTRMC0250	IN	TRMC0250	Modern	88.5375	88.5375	33	0	33	2.92174	0	2.92174	53	4.69249	1	5	5	62	105	2	45.2767	21.9228	23.1591	31.9399	46.6283	1	2	58	1	NA	1	1	1	3	3	5	4	1
558	PETRMC0250	PE	TRMC0250	Modern	58.0556	35.0278	18	1	19	1.045	0.012	1.057	30.6019	1.46339	3	9	7	62	104	4	37.14	20.6272	15.6489	25.9042	37.2075	1	1	59.2583	1	1	1	1	1	3	3	5	4	1
1031	UNTRMC0250	UN	TRMC0250	Modern	NA	NA	NA	NA	NA	NA	NA	NA	NA	NA	NA	NA	NA	NA	NA	NA	NA	NA	NA	NA	NA	NA	NA	NA	NA	NA	NA	NA	NA	NA	NA	NA	NA	NA
65	HUTRMC0260	HU	TRMC0260	Modern	NA	NA	NA	NA	NA	NA	NA	NA	NA	NA	3	9	7	63	114	NA	41.3257	20.516	27.9669	34.7708	53.827	3	1	77.25	1	1	1	1	1	NA	3	3	4	1
312	INTRMC0260	IN	TRMC0260	Modern	33.7563	33.7563	37.6667	1	38.6667	1.27149	0.0337563	1.30524	104.333	3.5219	1	9	3	56	105	0	39.3381	22.4097	24.0202	32.8844	46.9084	4	1	67.4167	1	NA	1	1	3	7	3	3	4	1
559	PETRMC0260	PE	TRMC0260	Modern	18.4059	16.0366	42.3333	1	42.6667	0.743	0.00166667	0.744667	127.879	2.09706	1	9	7	69	114	8	33.4106	17.13	14.2006	22.2874	39.7857	2	1	64.8333	1	1	1	1	1	5	3	3	4	1
807	UNTRMC0260	UN	TRMC0260	Modern	30.3095	29.729	24.6667	3	27.6667	0.790521	0.085	0.875521	136	3.99624	3	7	7	56	101	6	36.8467	26.9489	22.5294	35.1406	39.843	3	1	60.1167	1	1	1	1	1	7	3	3	4	1
66	HUTRMC0270	HU	TRMC0270	Modern	60.4293	56.3418	14.6667	3.33333	18	0.905407	0.113333	1.01874	25.3333	1.44304	5	7	7	63	111	NA	48.6445	23.59	38.5182	45.244	58.5829	1	1	72.6667	1	1	1	1	1	NA	3	5	4	1
313	INTRMC0270	IN	TRMC0270	Modern	43.4	43.4	28.5	0	28.5	1.2369	0	1.2369	79	3.4286	3	9	7	60	107	9	40.5316	24.8841	25.4461	35.6583	45.6365	1	1	54.9167	1	NA	1	1	3	7	3	5	4	1
560	PETRMC0270	PE	TRMC0270	Modern	53.4026	41.368	22	1.5	23	1.184	0.0166667	1.20067	29.8556	1.45827	3	9	7	56	112.5	7	34.5261	23.5217	14.7983	27.8017	32.1753	1	1	68.5917	1	1	1	1	1	3	3	5	4	1
808	UNTRMC0270	UN	TRMC0270	Modern	26.8961	26.7727	22.6667	3	25.6667	0.619924	0.087	0.706924	67.3333	1.85289	3	7	7	52	103	11	36.8433	25.7989	22.6294	34.4538	40.665	1	1	57.875	1	1	1	1	1	5	3	5	4	1
67	HUTRMC0280	HU	TRMC0280	Modern	59.2312	59.2312	22.6667	0	22.6667	1.33667	0	1.33667	30.6667	1.8103	5	7	5	63	NA	NA	NA	NA	NA	NA	NA	1	1	NA	1	1	1	1	1	NA	3	5	2	1
314	INTRMC0280	IN	TRMC0280	Modern	110.688	110.688	35.3333	0.333333	35.6667	3.91096	0.0368958	3.94785	55	6.08781	3	7	5	61	113	2	54.6285	7.66342	44.1642	45.0407	79.9347	1	1	82.3333	1	NA	5	1	1	5	3	5	2	1
561	PETRMC0280	PE	TRMC0280	Modern	89.013	58.711	13.6667	9.33333	23	1.23367	0.464968	1.69863	44.8207	2.95046	3	9	7	56	114	8	44.7767	10.0017	23.2439	25.4083	66.7872	1	1	81.8417	1	1	5	1	1	5	3	5	2	1
809	UNTRMC0280	UN	TRMC0280	Modern	118.501	116.84	21	0.666667	21.6667	2.44845	0.0456667	2.49412	58.6667	6.83449	5	7	5	55	104	4	53.4144	18.1939	47.4733	50.9732	69.0554	1	1	88.2417	1	1	1	1	1	5	3	5	2	1
68	HUTRMC0340	HU	TRMC0340	Modern	88.8939	68.6084	11.6667	8.66667	20.3333	1.02759	0.368	1.39559	26	1.78548	5	7	5	73	NA	NA	46.9998	20.1377	36.4528	41.8867	60.8432	3	5	73.25	3	1	1	1	1	NA	3	9	4	1
315	INTRMC0340	IN	TRMC0340	Modern	157.567	157.567	22	0	22	3.46647	0	3.46647	37	5.82997	3	7	3	61	108	7	46.9387	17.8834	32.2671	37.2764	60.8242	2	2	56.1667	1	NA	1	1	3	7	3	9	4	1
562	PETRMC0340	PE	TRMC0340	Modern	107.333	107.333	15	NA	15	1.61	0	1.61	24	2.576	5	9	7	69	109	0	34.0894	20.16	16.0839	25.8615	38.6778	3	3	63.3083	1	2	1	1	1	5	3	9	4	1
810	UNTRMC0340	UN	TRMC0340	Modern	114	96.6	4	1	5	0.456	0.027	0.483	15	1.449	5	3	5	81	113	0	40.7367	30.9833	30.72	43.7938	44.6695	3	3	73.1	1	1	1	1	1	3	3	9	4	1
1000	HUTRMC0450	HU	TRMC0450	Modern	NA	NA	NA	NA	NA	NA	NA	NA	NA	NA	NA	NA	NA	NA	NA	NA	NA	NA	NA	NA	NA	NA	NA	NA	NA	NA	NA	NA	NA	NA	NA	NA	NA	NA
316	INTRMC0450	IN	TRMC0450	Modern	130.642	130.642	10	0.666667	10.6667	1.95962	0.130642	2.09027	30.3333	5.9442	3	5	3	61	110	3	40.2547	26.2212	26.4293	37.2637	45.1817	1	2	68.3333	1	NA	1	1	3	7	3	5	4	1
563	PETRMC0450	PE	TRMC0450	Modern	102.458	102.458	13.6667	NA	13.6667	1.41967	0	1.41967	29	3.00079	3	9	7	56	102	6	31.4639	22.0394	13.1683	25.6864	30.9541	1	1	62.425	1	1	3	1	3	7	3	5	4	1
811	UNTRMC0450	UN	TRMC0450	Modern	74.034	72.7731	19.3333	4.33333	23.6667	1.44197	0.285	1.72697	39	2.87142	3	7	7	56	100	5	37.095	30.385	22.885	38.0458	36.9976	1	1	67.7083	1	1	3	1	1	5	3	5	4	1
69	HUTRMC0460	HU	TRMC0460	Modern	195.317	182.183	5.66667	4	9.66667	1.09257	0.653	1.74557	9.66667	1.74557	5	5	NA	63	105	NA	43.8188	25.9306	32.981	41.9983	51.8599	2	3	60.8333	3	3	1	1	1	3	3	6	4	1
317	INTRMC0460	IN	TRMC0460	Modern	360.683	360.683	13	0.5	13.5	4.68888	0.180342	4.86923	20.5	7.39401	7	3	5	55	100	7	41.2284	25.3846	27.75	37.6373	47.6031	3	2	43.5833	1	NA	1	1	3	3	3	6	4	1
564	PETRMC0460	PE	TRMC0460	Modern	285.876	225.638	10.3333	2.33333	12.6667	2.93633	0.443	3.37933	16.8657	4.12096	3	5	3	54	98.5	7	31.8886	20.5422	13.3317	25.1483	33.7148	3	1	61.6583	3	2	1	1	3	3	3	6	4	1
812	UNTRMC0460	UN	TRMC0460	Modern	250.584	248.427	10.3333	2.33333	12.6667	2.57956	0.617667	3.19722	17	4.29919	7	3	3	53	100	2	37.5678	27.32	23.5156	36.0588	40.7115	3	1	51.175	1	1	1	1	1	5	3	6	4	1
70	HUTRMC0480	HU	TRMC0480	Modern	175.556	132.143	8	4.66667	12.6667	1.41	0.283333	1.69333	12.6667	1.69333	3	7	NA	63	114	NA	43.9579	20.4935	32.0357	38.1797	57.2832	2	1	72.25	1	1	1	1	1	5	3	1	4	1
318	INTRMC0480	IN	TRMC0480	Modern	299.971	299.971	11	0.333333	11.3333	3.29969	0.0999905	3.39968	19.3333	5.79945	1	7	5	62	109	1	39.4096	22.222	23.2223	32.2502	46.2131	3	1	59.6667	1	NA	1	1	3	3	3	1	4	1
565	PETRMC0480	PE	TRMC0480	Modern	266.403	226.42	15	1	15.3333	4.04833	0.00333333	4.05167	30.7435	7.30324	5	9	5	NA	107.5	3	29.5472	18.2233	13.0872	22.4713	35.8343	3	1	56.9333	1	1	1	1	1	5	3	1	4	1
813	UNTRMC0480	UN	TRMC0480	Modern	158.163	152.312	11	2.33333	13.3333	1.7387	0.291333	2.03003	25.3333	3.86061	3	5	5	59	104	12	37.7583	27.0017	23.1394	35.5967	40.6079	3	1	70.5917	1	1	1	1	1	5	3	1	4	1
71	HUTRMC0520	HU	TRMC0520	Modern	120.903	121.547	6.33333	4	10.3333	0.76025	0.5035	1.26375	13	1.57901	7	5	NA	63	97	NA	44.0956	24.5553	32.8156	41.1206	53.015	2	1	67.3333	3	3	1	1	1	3	3	1	4	1
319	INTRMC0520	IN	TRMC0520	Modern	138.691	138.691	11.6667	0	11.6667	1.5874	0	1.5874	29	3.97665	1	5	5	55	103	5	43.6074	20.8641	30.1297	36.7817	55.1329	3	2	63.6667	5	NA	1	1	5	3	3	1	4	1
566	PETRMC0520	PE	TRMC0520	Modern	233.71	169.188	15	1	16	3.489	0.329	3.818	21.9207	4.82021	7	7	5	NA	98.5	3	31.3228	17.2922	13.3389	21.8567	37.7021	3	1	52.325	5	2	1	3	3	5	3	1	4	1
814	UNTRMC0520	UN	TRMC0520	Modern	149.15	140.889	16.6667	2.66667	19.3333	2.48002	0.249	2.72902	24.6667	3.45898	5	5	5	53	98	9	38.0811	26.7133	24.5606	36.3025	42.596	2	1	56.2083	1	2	1	1	3	5	2	1	4	1
72	HUTRMC0530	HU	TRMC0530	Modern	13.5534	12.6611	20.6667	3	23.6667	0.274333	0.019	0.293333	44.3333	0.557622	1	9	NA	63	94	NA	41.8227	25.416	28.4023	38.1685	48.1491	2	1	70.8333	1	1	1	1	1	3	1	5	4	1
320	INTRMC0530	IN	TRMC0530	Modern	16.5333	16.5333	36	0	36	0.5952	0	0.5952	115.333	1.90684	1	9	7	51	97	6	37.9087	22.2667	21.5893	31.0279	44.1169	3	1	62.8333	1	NA	1	1	1	1	1	5	4	1
567	PETRMC0530	PE	TRMC0530	Modern	24.247	16.9291	67.6667	2.5	69.3333	1.60367	0.00933333	1.613	170.944	3.03746	1	NA	7	NA	98.5	7	30.6553	19.875	11.3439	22.8884	29.7451	3	1	71.425	1	1	1	1	1	5	1	5	4	1
815	UNTRMC0530	UN	TRMC0530	Modern	13.8492	13.8492	31	0	31	0.430597	0	0.430597	121.667	1.68314	3	7	7	52	93	7	34.1006	24.0283	18.9533	30.6174	38.3324	3	1	58.5333	1	1	1	1	1	5	1	5	4	1
73	HUTRMC0550	HU	TRMC0550	Modern	26.9523	25.2451	22.3333	3	25.3333	0.606	0.0353333	0.641333	35	0.893892	3	7	NA	63	97	NA	46.8738	28.4222	35.9125	45.9296	51.6786	1	1	67.5	1	1	1	1	1	3	1	8	4	1
321	INTRMC0550	IN	TRMC0550	Modern	30.3197	30.46	29.6667	0.666667	30.3333	0.885	0.0214	0.9064	54	1.62384	1	9	5	51	99	7	43.5537	29.1772	31.2773	42.8173	46.938	1	1	61.4167	1	NA	1	1	1	1	1	8	4	1
568	PETRMC0550	PE	TRMC0550	Modern	32.1864	29.7175	89	1	89.3333	2.848	0.00533333	2.85333	112.392	3.47608	1	NA	7	NA	94	4	34.2217	25.1256	14.9511	29.2659	30.8167	1	1	56.2417	1	1	1	1	1	3	1	8	4	1
816	UNTRMC0550	UN	TRMC0550	Modern	33.6676	33.6676	29.6667	0	29.6667	1.00442	0	1.00442	79.6667	2.73616	5	7	7	50	96	7	38.9172	30.9733	26.0803	40.4997	40.0705	1	1	67.975	1	1	1	1	3	5	1	8	4	1
1001	HUTRMC0580	HU	TRMC0580	Modern	NA	NA	NA	NA	NA	NA	NA	NA	NA	NA	NA	NA	NA	NA	NA	NA	NA	NA	NA	NA	NA	NA	NA	NA	NA	NA	NA	NA	NA	NA	NA	NA	NA	NA
1011	INTRMC0580	IN	TRMC0580	Modern	NA	NA	NA	NA	NA	NA	NA	NA	NA	NA	NA	NA	NA	NA	NA	NA	NA	NA	NA	NA	NA	NA	NA	NA	NA	NA	NA	NA	NA	NA	NA	NA	NA	NA
569	PETRMC0580	PE	TRMC0580	Modern	98.5707	92.9242	8	3.66667	11.6667	0.767333	3.30361	4.07094	21.3477	4.96773	3	9	7	55	95.5	5	31.8172	26.4978	14.6844	30.3081	29.0183	1	1	77.3167	1	1	7	1	1	5	3	7	4	1
817	UNTRMC0580	UN	TRMC0580	Modern	96.6118	83.4953	20.6667	4.66667	25.3333	1.99023	0.0783333	2.06856	40.3333	3.39358	5	5	7	55	106	3	39.0983	31.0128	26.5506	40.8409	40.538	1	1	70.5083	1	1	3	1	1	3	3	7	4	1
74	HUTRMC0590	HU	TRMC0590	Modern	130.713	101.475	8.33333	5.33333	13.6667	1.05538	0.3115	1.36688	19.6667	1.96297	5	5	NA	63	NA	NA	NA	NA	NA	NA	NA	2	1	NA	3	1	1	1	1	7	3	1	4	1
322	INTRMC0590	IN	TRMC0590	Modern	273.017	273.017	11.6667	0	11.6667	3.18519	0	3.18519	19	5.18732	1	5	3	64	111	1	39.3028	21.9641	23.5105	32.2278	46.9805	3	1	61.6667	1	NA	1	1	3	5	3	1	4	1
570	PETRMC0590	PE	TRMC0590	Modern	277.784	277.784	10	NA	10	2.70633	0	2.70633	17.3333	4.85442	5	7	5	69	114	8	29.325	19.8033	13.85	24.1929	35.099	2	1	60.85	1	1	1	1	1	5	3	1	4	1
818	UNTRMC0590	UN	TRMC0590	Modern	190.685	190.487	12	1	13	2.24123	0.185667	2.4269	19.3333	3.75003	5	7	7	59	104	3	38.5767	25.8294	25.215	36.164	44.4212	3	1	73.6333	1	1	3	1	1	5	3	1	4	1
75	HUTRMC0600	HU	TRMC0600	Modern	124.667	97.1638	6.66667	5.66667	12.3333	0.807333	0.403333	1.21067	12.3333	1.21067	5	3	NA	63	105	NA	46.7282	22.6623	36.576	42.5982	57.8006	2	1	52.9167	3	1	1	1	1	3	3	1	4	1
323	INTRMC0600	IN	TRMC0600	Modern	195.6	195.6	13.6667	0.666667	14.3333	2.6732	0.1304	2.8036	18.3333	3.586	3	3	3	60	105	2	41.9968	23.9481	29.4716	37.9999	50.8359	3	2	52	2	NA	1	1	5	3	3	1	4	1
571	PETRMC0600	PE	TRMC0600	Modern	169.352	146.89	15.3333	1	16	2.52233	0.129333	2.65167	23.0953	3.54611	7	7	3	65	96	2	29.4639	17.2567	11.3611	20.6966	33.7735	4	1	33.7583	5	2	1	3	5	5	3	1	4	1
819	UNTRMC0600	UN	TRMC0600	Modern	119.68	125.638	14	1.66667	15.6667	1.67924	0.287	1.96624	19	2.38084	7	5	3	55	100	2	38.8333	27.3306	26.2783	38.121	43.6383	2	1	38.7667	5	3	1	1	3	5	3	1	4	1
76	HUTRMC0610	HU	TRMC0610	Modern	NA	NA	NA	NA	NA	NA	NA	NA	NA	NA	3	7	NA	63	111	NA	48.4217	25.3099	39.4774	47.0192	57.2148	1	1	84.8333	1	1	1	1	1	5	3	5	4	1
324	INTRMC0610	IN	TRMC0610	Modern	108.967	108.967	30.6667	0	30.6667	3.34164	0	3.34164	56.6667	6.17478	1	7	5	60	108	1	41.62	26.5314	27.7528	38.4026	46.2768	1	1	75.75	1	NA	1	1	1	7	3	5	4	1
572	PETRMC0610	PE	TRMC0610	Modern	87.8483	62.3686	36	2	38	3.16233	0.403889	3.56622	58.1637	4.82508	5	9	7	62	100.5	3	34.2028	25.9767	15.5328	30.2844	30.9067	1	1	72.3417	1	1	1	1	1	5	3	5	4	1
820	UNTRMC0610	UN	TRMC0610	Modern	66.6487	63.8744	26.6667	2	28.6667	1.75072	0.0743333	1.82506	51.6667	3.28151	3	7	7	59	104	1	39.5206	32.7222	27.3033	42.6227	39.8209	1	1	74.8417	1	1	3	1	1	5	3	5	4	1
1002	HUTRMC0620	HU	TRMC0620	Modern	NA	NA	NA	NA	NA	NA	NA	NA	NA	NA	NA	NA	NA	NA	NA	NA	NA	NA	NA	NA	NA	NA	NA	NA	NA	NA	NA	NA	NA	NA	NA	NA	NA	NA
325	INTRMC0620	IN	TRMC0620	Modern	114.775	114.775	21.3333	0	21.3333	2.44853	0	2.44853	31.3333	3.59628	3	5	5	59	105	1	41.3064	29.1839	28.3859	40.7443	44.2102	3	2	72.3333	2	NA	1	1	1	3	3	1	4	1
573	PETRMC0620	PE	TRMC0620	Modern	157.264	102.683	20.3333	6.66667	27	3.28533	0.452726	3.73806	30.5557	4.10325	5	7	5	62	102	6	31.2983	22.1144	13.8589	26.1416	32.2288	3	1	55.6333	3	2	1	1	1	5	3	1	4	1
821	UNTRMC0620	UN	TRMC0620	Modern	134.726	139.421	17.6667	1.33333	19	2.39546	0.269667	2.66512	35.3333	4.93349	3	7	3	55	102	5	37.96	28.9256	24.5739	37.9702	40.3564	3	1	65.4833	3	1	1	1	1	5	3	1	4	1
1003	HUTRMC0640	HU	TRMC0640	Modern	NA	NA	NA	NA	NA	NA	NA	NA	NA	NA	NA	NA	NA	NA	NA	NA	NA	NA	NA	NA	NA	NA	NA	NA	NA	NA	NA	NA	NA	NA	NA	NA	NA	NA
1012	INTRMC0640	IN	TRMC0640	Modern	NA	NA	NA	NA	NA	NA	NA	NA	NA	NA	NA	NA	NA	NA	NA	NA	NA	NA	NA	NA	NA	NA	NA	NA	NA	NA	NA	NA	NA	NA	NA	NA	NA	NA
574	PETRMC0640	PE	TRMC0640	Modern	203.329	228.81	8.33333	1	8.66667	1.70333	0.127667	1.831	10	2.10262	3	5	5	57	104	4	30.5589	22.5628	14.3372	26.7593	32.6374	2	3	55.875	5	3	1	1	1	5	3	4	4	1
822	UNTRMC0640	UN	TRMC0640	Modern	215.214	202.333	14	1	15	3.013	0.022	3.035	20	4.04667	3	5	5	69	113	6	35.3333	24.3911	19.7378	31.3796	38.9645	2	7	33.6833	1	3	3	1	3	5	3	4	4	1
77	HUTRMC0650	HU	TRMC0650	Traditionalized	18.5781	17.2478	27.6667	5	32.6667	0.522667	0.0416667	0.564333	90.3333	1.5704	3	9	NA	63	89	NA	38.605	15.8027	21.7449	26.9779	53.9229	3	1	66.4167	1	1	1	1	1	5	3	5	4	1
326	INTRMC0650	IN	TRMC0650	Traditionalized	22.2667	22.2667	64.6667	0	64.6667	1.43991	0	1.43991	155	3.45133	1	9	7	56	101	4	36.3129	18.4184	19.5963	26.9137	46.7916	4	1	57.0833	1	NA	1	1	1	3	3	5	4	1
575	PETRMC0650	PE	TRMC0650	Traditionalized	80.2285	44.2809	44.3333	1.33333	45.6667	1.63333	0.0116667	1.645	141.168	7.31803	3	9	7	47	97	8	29.1183	15.2456	9.82556	18.1488	32.8666	3	1	60.1667	1	1	1	1	1	5	3	5	4	1
823	UNTRMC0650	UN	TRMC0650	Traditionalized	13.8957	13.5504	61.3333	6.33333	67.6667	0.817267	0.0516667	0.868934	163.333	2.18632	5	7	7	50	92	9	34.7622	22.0633	19.1261	29.2118	40.9518	3	1	54.575	1	1	1	1	1	7	3	5	4	1
1004	HUTRMC0660	HU	TRMC0660	Modern	NA	NA	NA	NA	NA	NA	NA	NA	NA	NA	NA	NA	NA	NA	NA	NA	NA	NA	NA	NA	NA	NA	NA	NA	NA	NA	NA	NA	NA	NA	NA	NA	NA	NA
327	INTRMC0660	IN	TRMC0660	Modern	260.5	260.5	12.6667	0.666667	13.3333	3.29967	0.173667	3.47333	19.6667	5.12317	3	3	3	60	104	4	40.6745	22.6847	24.849	33.6913	47.6178	3	4	64.25	7	NA	1	1	3	5	3	1	4	1
576	PETRMC0660	PE	TRMC0660	Modern	164.56	150.467	10.3333	1	10.6667	1.717	0.0206667	1.73767	15.8739	2.51161	5	5	3	62	101	4	31.2656	20.9794	13.5128	24.9644	32.8487	3	1	60.2917	3	3	1	1	3	5	3	1	4	1
824	UNTRMC0660	UN	TRMC0660	Modern	81.9222	73.7222	10	3.33333	13.3333	0.893111	0.112333	1.00544	29.6667	2.06933	5	5	3	53	102	4	38.6683	34.5617	25.4106	42.9112	36.301	3	1	63.0667	3	3	3	1	1	5	3	1	4	1
1005	HUTRMC0670	HU	TRMC0670	Modern	NA	NA	NA	NA	NA	NA	NA	NA	NA	NA	NA	NA	NA	NA	NA	NA	NA	NA	NA	NA	NA	NA	NA	NA	NA	NA	NA	NA	NA	NA	NA	NA	NA	NA
328	INTRMC0670	IN	TRMC0670	Modern	89.725	89.725	33.3333	0	33.3333	2.99083	0	2.99083	53.6667	4.81524	3	7	7	62	107	2	42.0851	26.7751	28.9507	39.4767	47.2215	1	1	75.0833	1	NA	1	1	1	3	3	7	4	1
577	PETRMC0670	PE	TRMC0670	Modern	86.449	75.3666	21.6667	8	27	1.90533	0.9334	2.83873	45.8126	4.18798	3	9	7	65	109	12	34.6172	20.1011	15.0222	25.1342	36.9047	1	1	57.2667	1	1	3	1	1	5	3	7	4	1
825	UNTRMC0670	UN	TRMC0670	Modern	85.7321	79.3585	24.6667	5	29.6667	2.0992	0.240333	2.33954	49	3.84068	3	7	5	56	99	6	39.8894	31.6222	28.5106	42.6001	42.0357	1	3	72.3583	1	1	1	1	1	5	3	7	4	1
78	HUTRMC0680	HU	TRMC0680	Modern	108.434	84.6348	10.6667	4	14.6667	1.11667	0.136667	1.25333	24.3333	2.09009	5	5	NA	63	105	NA	46.671	21.3736	19.6607	29.2039	42.6013	2	1	70.6667	1	1	1	1	1	3	3	5	3	1
329	INTRMC0680	IN	TRMC0680	Modern	247.037	247.037	12.6667	1	13.6667	3.12914	0.247037	3.37618	20.6667	5.10544	1	5	3	62	108	2	42.8178	24.109	16.7219	29.372	34.7254	2	1	56.8333	1	NA	1	1	3	5	3	5	3	1
578	PETRMC0680	PE	TRMC0680	Modern	180.912	137.049	10	2	11.3333	1.80867	0.184	1.99267	17.5532	2.91624	7	7	5	59	109.5	7	30.4344	19.4428	9.21944	21.5237	25.4118	2	1	46.1667	1	1	1	1	1	5	3	5	3	1
826	UNTRMC0680	UN	TRMC0680	Modern	130.675	128.238	13.3333	3	16.3333	1.73542	0.362	2.09742	27.6667	3.5411	5	7	7	55	102	4	40.2511	29.2067	17.3622	34.0054	30.6747	2	1	63.175	1	1	3	1	3	3	3	5	3	1
1006	HUTRMC0690	HU	TRMC0690	Traditional	NA	NA	NA	NA	NA	NA	NA	NA	NA	NA	NA	NA	NA	NA	NA	NA	NA	NA	NA	NA	NA	NA	NA	NA	NA	NA	NA	NA	NA	NA	NA	NA	NA	NA
330	INTRMC0690	IN	TRMC0690	Traditional	330.125	330.125	17.3333	0.666667	18	5.72217	0.220083	5.94225	24.6667	8.14308	3	7	3	60	109	5	42.6785	25.0087	28.5716	38.0107	48.7884	4	3	52	2	NA	1	1	5	5	3	4	4	1
579	PETRMC0690	PE	TRMC0690	Traditional	247.632	247.632	9.66667	NA	9.66667	2.33267	0	2.33267	12.6667	3.10471	5	5	5	62	113	6	30.6833	20.8856	13.1411	24.6936	32.3544	3	3	44.0917	3	3	1	1	3	5	3	4	4	1
827	UNTRMC0690	UN	TRMC0690	Traditional	261.481	230.519	5	2.66667	7.66667	1.24985	0.531	1.78085	9	2.09722	3	5	3	52	101	4	38.78	25.4178	24.6294	35.4333	43.9484	2	3	48.0667	1	2	1	1	7	5	3	4	4	1
79	HUTRMO0010	HU	TRMO0010	Traditional	91.5644	90.0585	11.6667	6.66667	18.3333	1.06695	0.585	1.65195	18.3333	1.65195	5	7	7	63	105	NA	45.8895	23.239	35.0703	42.327	56.1317	2	1	61.5	1	1	1	1	1	NA	3	1	4	1
331	INTRMO0010	IN	TRMO0010	Traditional	215.35	215.35	11.3333	1	12.3333	2.44063	0.21535	2.65598	19.3333	4.16343	3	3	5	58	105	3	39.5138	20.8466	22.9648	31.0338	47.7451	3	2	48.0833	1	NA	1	1	5	3	3	1	4	1
580	PETRMO0010	PE	TRMO0010	Traditional	140.818	140.818	21.6667	NA	21.6667	2.956	0	2.956	33	4.43762	7	7	5	47	93	4	34.52	17.24	14.7533	22.7047	40.569	4	1	45.6917	3	2	1	1	1	5	3	1	4	1
828	UNTRMO0010	UN	TRMO0010	Traditional	83.9824	80.9238	15	4.66667	19.6667	1.27023	0.309333	1.57956	33.6667	2.73776	5	9	5	62	108	2	38.115	27.755	24.1028	36.7874	41.0758	2	1	46.8167	3	1	1	3	3	5	3	1	4	1
80	HUTRMO0020	HU	TRMO0020	Traditional	130	125.222	6.66667	6.66667	13.3333	0.908333	0.73	1.63833	13.3333	1.63833	7	3	5	63	NA	NA	44.1291	23.2259	33.7052	41.0002	55.1804	2	1	50.25	1	1	1	1	1	NA	3	5	4	1
332	INTRMO0020	IN	TRMO0020	Traditional	273.3	273.3	12.6667	0.666667	13.3333	3.4618	0.1822	3.644	22	6.0126	3	5	5	62	115	3	40.517	20.3648	26.1031	33.1493	51.861	4	2	37.3333	1	NA	1	1	3	7	3	5	4	1
581	PETRMO0020	PE	TRMO0020	Traditional	148.508	115.344	15.6667	1	16.3333	2.28067	0.0563333	2.337	20.2418	2.7174	1	5	5	57	105	9	32.9444	19.355	14.8878	24.446	37.7817	4	1	42.0583	1	1	1	1	1	7	3	5	4	1
829	UNTRMO0020	UN	TRMO0020	Traditional	164.977	158.606	10	2.33333	12.3333	1.64947	0.317333	1.96681	20.3333	3.29287	5	9	7	65	113	11	37.1106	26.7528	22.78	35.1645	40.5232	2	1	37.6083	1	1	3	1	3	5	3	5	4	1
81	HUTRMO0030	HU	TRMO0030	Traditional	44.0665	35.3488	18.3333	7.66667	26	0.776667	0.12	0.896667	26	0.896667	3	7	7	63	NA	NA	43.8765	22.6487	31.8844	39.2231	54.3418	1	1	53.4167	1	1	1	1	1	NA	3	5	4	1
333	INTRMO0030	IN	TRMO0030	Traditional	84.0571	84.0571	37.3333	0.666667	38	3.13813	0.0560381	3.19417	48.6667	4.09078	1	5	5	60	115	3	39.2735	21.4485	23.9648	32.2237	48.0951	1	1	45.3333	1	NA	1	1	3	7	3	5	4	1
582	PETRMO0030	PE	TRMO0030	Traditional	72.5468	51.3971	36.6667	1	37.3333	2.632	0.003	2.635	58.4522	3.58483	3	9	7	56	104	6	30.6156	18.5889	12.8617	22.6272	34.7938	1	1	31.975	1	1	1	1	1	7	3	5	4	1
830	UNTRMO0030	UN	TRMO0030	Traditional	62.04	62.04	24.6667	0	24.6667	1.56544	0	1.56544	55.3333	3.34816	1	5	7	64	112	5	39.3356	31.4228	27.0739	41.5564	40.517	1	1	51.1083	1	1	1	1	1	3	3	5	4	1
82	HUTRMO0040	HU	TRMO0040	Traditional	180.289	176.46	5.66667	1.33333	7	1.00922	0.226	1.23522	7	1.23522	5	3	3	63	108	NA	45.7328	23.6199	18.9171	30.3774	38.7763	3	3	48.1667	1	3	1	1	1	NA	3	6	3	1
334	INTRMO0040	IN	TRMO0040	Traditional	255.717	255.717	15.3333	1.33333	16.6667	3.92099	0.340956	4.26194	21	5.37005	5	5	3	61	112	1	40.6581	19.8438	15.8027	25.464	38.2489	4	2	36.0833	1	NA	1	1	5	3	3	6	3	1
583	PETRMO0040	PE	TRMO0040	Traditional	204.37	204.37	9.33333	3	11.3333	1.892	0	1.892	12.3333	2.1053	5	5	1	54	NA	12	33.8744	21.2544	11.975	25.2323	28.7294	3	1	43.8417	3	3	5	1	3	3	3	6	3	1
831	UNTRMO0040	UN	TRMO0040	Traditional	185.122	178.464	5	2	7	0.92775	0.309	1.23675	11.6667	2.04404	5	1	5	64	107	18	40.516	26.6987	16.428	31.3853	31.4443	3	1	45.4917	1	1	3	1	1	3	3	6	3	1
83	HUTRMO0110	HU	TRMO0110	Traditionalized	113.056	99.8698	6.66667	4	10.6667	0.752778	0.341333	1.09411	10.6667	1.09411	5	3	5	63	114	NA	46.0137	19.8785	33.9748	39.5512	59.3999	3	1	58.3333	1	1	1	1	1	NA	3	1	4	1
335	INTRMO0110	IN	TRMO0110	Traditionalized	199.062	199.062	11	0.666667	11.6667	2.18969	0.132708	2.3224	13.6667	2.72052	3	3	5	69	117	4	40.4114	20.1857	25.1542	32.3555	50.9929	3	1	36.5	1	NA	1	1	3	7	3	1	4	1
584	PETRMO0110	PE	TRMO0110	Traditionalized	131.262	131.262	14.3333	1	14.6667	1.876	0	1.876	17	2.20847	3	5	5	60	97	7	31.935	20.2044	14.255	24.7721	35.6661	4	1	41.5083	1	1	5	1	5	5	3	1	4	1
832	UNTRMO0110	UN	TRMO0110	Traditionalized	150.54	158.111	9	3.66667	12.6667	1.36072	0.643333	2.00406	24.3333	3.82297	7	5	7	66	117	11	38.0622	28.4206	24.4811	37.5212	40.7736	3	1	42.6667	1	1	1	1	7	3	3	1	4	1
84	HUTRMO0120	HU	TRMO0120	Traditionalized	108.254	113.556	5.33333	6	11.3333	0.6	0.693333	1.29333	11.3333	1.29333	5	3	7	63	NA	NA	NA	NA	NA	NA	NA	2	1	NA	1	1	1	1	1	NA	3	5	4	1
336	INTRMO0120	IN	TRMO0120	Traditionalized	307.133	307.133	9.66667	1	10.6667	2.96896	0.307133	3.27609	17.6667	5.42602	3	3	5	63	112	3	40.0525	20.7579	24.9808	32.4949	50.2978	3	2	36.0833	1	NA	1	1	5	5	3	5	4	1
585	PETRMO0120	PE	TRMO0120	Traditionalized	165.694	165.694	4.33333	1.33333	5.66667	0.654667	0	0.654667	6.66667	0.788917	1	5	5	63	87	5	33.4833	19.3989	15.7717	25.0624	39.3776	3	1	35.35	1	1	7	1	1	5	3	5	4	1
833	UNTRMO0120	UN	TRMO0120	Traditionalized	162.563	152.259	14	2.33333	16.3333	2.32141	0.198	2.51941	29	4.42909	7	5	7	66	111	10	38.2378	27.5072	24.4467	36.8089	41.6727	3	1	40.9	1	1	5	1	1	3	3	5	4	1
85	HUTRMO0130	HU	TRMO0130	Traditionalized	142.242	161.92	8.66667	1.66667	10.3333	1.16358	0.446667	1.61024	10.3333	1.61024	5	7	7	63	97	NA	48.3629	22.9223	37.1925	43.8711	58.369	2	1	59.5833	1	1	1	1	1	NA	1	1	4	1
337	INTRMO0130	IN	TRMO0130	Traditionalized	238.338	238.338	10.6667	0	10.6667	2.54227	0	2.54227	16	3.8134	1	5	3	61	105	3	42.5623	25.0492	28.7054	38.1622	48.7467	3	1	46.75	1	NA	1	1	5	5	1	1	4	1
586	PETRMO0130	PE	TRMO0130	Traditionalized	178.093	178.093	7.33333	3	9.33333	1.33567	0	1.33567	14.6667	2.19592	5	NA	5	54	NA	8	33.93	20.3194	14.8739	25.2061	36.3921	3	1	48.6917	1	1	7	1	1	5	1	1	4	1
834	UNTRMO0130	UN	TRMO0130	Traditionalized	161.818	155.548	14.3333	1.66667	16	2.31828	0.166333	2.48461	22.6667	3.5094	7	7	5	64	107	11	39.4344	30.1117	26.9389	40.4356	41.8496	2	1	46.1583	1	1	3	1	3	5	1	1	4	1
86	HUTRMO0150	HU	TRMO0150	Traditional	92	84.3039	12.6667	4.66667	17.3333	1.15767	0.303333	1.461	36	3.0298	5	9	5	63	94	NA	45.3656	26.0745	35.1437	43.8416	53.3468	2	1	58.75	3	3	1	1	1	NA	3	1	4	1
338	INTRMO0150	IN	TRMO0150	Traditional	113.263	113.263	22.3333	0.666667	23	2.52953	0.0755083	2.60504	44.3333	5.0213	3	7	5	60	99	8	37.9247	20.7196	22.3673	30.548	46.9055	3	2	44.5833	1	NA	1	1	3	1	3	1	4	1
587	PETRMO0150	PE	TRMO0150	Traditional	85.3563	85.3563	22.3333	2.66667	25	1.814	0	1.814	36.6667	2.94064	5	9	5	NA	NA	9	28.8847	19.7311	12.1656	23.2017	31.8771	3	1	42.03	1	1	3	1	5	3	3	1	4	1
835	UNTRMO0150	UN	TRMO0150	Traditional	75.3252	73.894	21.6667	1.33333	23	1.62737	0.067	1.69437	42	3.06449	5	7	5	57	92	8	37.7539	30.7956	24.7378	39.5427	38.7693	3	1	51.4833	1	1	1	1	3	1	3	1	4	1
87	HUTRMO0170	HU	TRMO0170	Traditional	186.238	148.603	5	4.33333	9.33333	0.820238	0.499333	1.31957	9.33333	1.31957	5	3	3	83	114	NA	NA	NA	NA	NA	NA	2	3	NA	1	2	1	1	1	NA	3	6	4	1
339	INTRMO0170	IN	TRMO0170	Traditional	311.6	311.6	10.3333	1	11.3333	3.21987	0.3116	3.53147	19.6667	6.12813	3	5	3	63	115	5	40.4158	24.0017	26.7772	35.9763	48.0726	3	2	36.3333	1	NA	1	1	5	5	3	6	4	1
588	PETRMO0170	PE	TRMO0170	Traditional	143.77	143.77	5.33333	4	9.33333	0.767	0	0.767	12.3333	1.19881	1	5	5	63	93	11	32.605	20.615	14.3706	25.1571	35.08	4	1	31.7833	1	1	7	1	3	5	3	6	4	1
836	UNTRMO0170	UN	TRMO0170	Traditional	139.22	126.634	11.6667	3	14.6667	1.69172	0.224	1.91572	22.3333	2.82833	5	5	5	65	107	4	38.5733	26.8767	24.665	36.5006	42.46	2	1	41.475	1	2	3	1	3	5	3	6	4	1
88	HUTRMO0270	HU	TRMO0270	Traditional	55.0815	43.5409	19.6667	17	36.6667	1.08208	0.512	1.59408	64.6667	2.81026	5	7	5	63	108	NA	42.618	23.7728	29.5656	38.2541	51.0766	2	1	59.0833	1	1	1	1	1	NA	3	5	4	1
340	INTRMO0270	IN	TRMO0270	Traditional	74.6727	74.6727	31.3333	1.33333	32.6667	2.33975	0.0995636	2.43931	61.3333	4.57993	3	5	5	57	106	3	39.6427	21.6147	24.9255	33.1222	48.949	4	1	50.6667	1	NA	1	1	5	5	3	5	4	1
589	PETRMO0270	PE	TRMO0270	Traditional	94.6872	94.6872	11	8.66667	19.6667	1.03433	0	1.03433	20.3333	1.09552	1	7	7	54	NA	10	30.7378	18.6228	12.7944	22.646	34.4601	4	1	45.5175	1	1	5	1	1	5	3	5	4	1
837	UNTRMO0270	UN	TRMO0270	Traditional	38.084	38.496	22	5.66667	27.6667	0.830349	0.241	1.07135	59	2.26789	5	7	5	65	111	3	36.2208	26.5028	21.3422	33.8599	38.4348	3	1	56.6583	1	1	5	1	7	3	3	5	4	1
89	HUTRMO0280	HU	TRMO0280	Traditional	75.8095	70.0317	10	7	17	0.761143	0.43	1.19114	31	2.17039	3	9	5	63	NA	NA	46.753	21.0884	33.9019	39.9852	58.0348	2	1	52	1	2	1	1	1	NA	3	1	4	1
341	INTRMO0280	IN	TRMO0280	Traditional	NA	NA	NA	NA	NA	NA	NA	NA	NA	NA	3	5	3	61	107	2	43.6385	23.3517	29.0328	37.3699	50.962	2	2	45.25	1	NA	1	1	5	5	3	1	4	1
590	PETRMO0280	PE	TRMO0280	Traditional	NA	NA	NA	NA	NA	NA	NA	NA	NA	NA	3	9	5	63	97	8	30.5358	18.1794	12.3767	22.0154	34.5285	3	1	37.3917	1	1	3	1	3	5	3	1	4	1
838	UNTRMO0280	UN	TRMO0280	Traditional	68.6148	67.95	14.6667	4	18.6667	1.02017	0.266	1.28617	33.3333	2.25115	5	7	5	64	112	8	37.1056	25.4128	22.21	33.7644	41.1759	2	1	39.2583	1	1	3	1	5	5	3	1	4	1
90	HUTRMO0380	HU	TRMO0380	Traditional	NA	280.556	0	6.66667	6.66667	0	1.85067	1.85067	8	2.28324	7	3	1	63	NA	NA	47.4989	26.5213	20.3333	33.4728	37.5692	2	5	43.5	5	3	1	1	1	NA	3	1	3	1
342	INTRMO0380	IN	TRMO0380	Traditional	632.043	632.043	5.33333	0.666667	6	3.3709	0.421362	3.79226	9.66667	6.10975	7	3	5	62	112	10	49.3381	18.1434	20.8399	28.2639	48.3889	2	4	45.6667	7	NA	1	1	3	1	3	1	3	1
591	PETRMO0380	PE	TRMO0380	Traditional	394.542	394.542	5.33333	0	5.33333	2.024	0	2.024	7	2.76692	7	1	3	54	94	8	29.9981	16.5944	8.47944	18.9299	27.2403	3	3	30.325	7	3	3	1	1	5	3	1	3	1
839	UNTRMO0380	UN	TRMO0380	Traditional	214.407	212.4	4.66667	1	5.66667	0.953	0.125	1.078	6.33333	1.29	7	1	5	64	111	6	43.9787	26.6393	18.5653	32.7897	34.4429	2	1	47.82	1	1	3	1	1	5	3	1	3	1
91	HUTRMO0390	HU	TRMO0390	Traditional	79.6349	73.6746	11	4.33333	15.3333	0.897492	0.276667	1.17416	15.3333	1.17416	5	3	7	63	105	NA	59.1789	1.27703	51.0995	51.1377	88.663	2	1	54.5833	3	3	1	1	3	NA	3	1	1	1
343	INTRMO0390	IN	TRMO0390	Traditional	125.862	125.862	16.3333	0.666667	17	2.05575	0.0839083	2.13966	28	3.52415	3	5	3	56	101	7	50.2915	0.891784	39.7594	39.8054	88.6884	3	2	49.0833	2	NA	1	1	3	3	3	1	1	1
592	PETRMO0390	PE	TRMO0390	Traditional	107.339	107.339	11.6667	9.66667	21.3333	1.277	0	1.277	24.6667	1.62432	3	7	7	47	91	7	40.645	1.19889	19.3861	20.1042	86.5085	4	1	32.4167	3	1	1	1	3	5	3	1	1	1
840	UNTRMO0390	UN	TRMO0390	Traditional	NA	NA	NA	NA	NA	NA	NA	NA	NA	NA	NA	NA	NA	NA	NA	NA	NA	NA	NA	NA	NA	NA	NA	NA	NA	NA	NA	NA	NA	NA	NA	NA	NA	NA
92	HUTRMO0430	HU	TRMO0430	Traditional	NA	258.261	0	6.33333	6.33333	0	1.57833	1.57833	6.33333	1.57833	7	3	3	63	114	NA	48.6754	22.9206	37.8544	44.4941	58.7475	2	1	58.875	3	3	1	1	1	NA	3	1	4	1
344	INTRMO0430	IN	TRMO0430	Traditional	466.343	466.343	9.66667	1.33333	11	4.50798	0.62179	5.12977	12.6667	5.90701	1	5	5	65	118	2	47.605	25.4631	35.7153	43.9005	54.5351	2	3	48	1	NA	1	1	3	7	3	1	4	1
593	PETRMO0430	PE	TRMO0430	Traditional	348.583	348.583	7.66667	0.666667	8.33333	1.911	0	1.911	10.3333	2.51108	3	1	3	63	103	4	32.0367	21.4267	13.1311	25.2022	31.7438	3	1	47.1083	3	2	1	1	3	7	3	1	4	1
841	UNTRMO0430	UN	TRMO0430	Traditional	341.214	293.771	7	3	10	2.1123	0.636333	2.74864	17.6667	5.08202	7	3	3	66	128	4	38.7407	31.2433	26.0173	40.6832	39.6579	2	1	57.0417	1	1	3	1	5	3	3	1	4	1
93	HUTRMO0510	HU	TRMO0510	Traditional	110.5	98.875	2.66667	4	6.66667	0.304667	0.319	0.623667	6.66667	0.623667	7	3	5	73	114	NA	50.3467	20.9681	40.6708	45.9671	62.5368	2	1	53.6667	3	3	1	1	1	NA	1	1	4	1
345	INTRMO0510	IN	TRMO0510	Traditional	255.843	255.843	6.66667	1	7.66667	1.70562	0.255843	1.96146	13.3333	3.41124	1	3	3	61	112	4	43.2046	26.2027	29.4955	39.4689	48.2409	2	3	37.4167	7	NA	1	1	5	3	1	1	4	1
594	PETRMO0510	PE	TRMO0510	Traditional	184	184	1.33333	0	1.33333	0.254	0	0.254	1.33333	0.254	7	1	1	56	108	4	31.7	22.575	13.1289	26.1487	31.1196	4	3	34.1667	7	4	3	1	1	7	1	1	4	1
842	UNTRMO0510	UN	TRMO0510	Traditional	192.194	183.544	7.33333	1.66667	9	1.26383	0.217333	1.48117	14.3333	2.49964	7	5	5	64	126	6	40.0572	27.6944	26.6133	38.5033	43.6633	2	1	44.65	3	2	1	1	3	3	1	1	4	1
94	HUTRMO0570	HU	TRMO0570	Traditional	115.111	119.224	9	2.66667	11.6667	0.880333	0.440667	1.321	11.6667	1.321	5	3	5	63	111	NA	42.5637	25.4707	29.7963	39.2731	49.4128	2	1	54	1	1	1	1	1	NA	3	5	4	1
346	INTRMO0570	IN	TRMO0570	Traditional	185.229	185.229	14.6667	1	15.6667	2.71669	0.185229	2.90191	23.3333	4.322	1	3	5	63	107	4	39.2451	22.1921	24.3387	32.9774	47.5105	3	2	40.9167	1	NA	1	1	5	5	3	5	4	1
595	PETRMO0570	PE	TRMO0570	Traditional	102.28	102.28	11	3.33333	14.3333	1.117	0	1.117	15.3333	1.21791	3	3	5	54	NA	12	33.3978	17.1661	13.4342	22.9693	38.216	3	1	36.525	1	1	5	1	3	5	3	5	4	1
843	UNTRMO0570	UN	TRMO0570	Traditional	79.2226	81.0833	8.66667	4.33333	13	0.773726	0.379667	1.15339	28.6667	2.47765	5	7	5	67	111	4	38.4811	30.0378	25.4061	39.3678	40.0935	3	1	53.8167	1	1	5	1	5	3	3	5	4	1
95	HUTRMO0620	HU	TRMO0620	Traditional	254.75	269.186	3.33333	1.66667	5	0.83075	0.479333	1.31008	8	2.08179	5	1	3	63	114	NA	46.2453	22.2707	35.4924	42.0808	57.5736	3	1	45.7	1	1	1	1	1	NA	3	6	4	1
347	INTRMO0620	IN	TRMO0620	Traditional	456.083	456.083	9.66667	0.333333	10	4.40881	0.152028	4.56083	17.3333	7.90544	3	3	5	60	105	8	43.1613	24.3171	29.9908	38.9423	50.7304	3	3	40.0833	1	NA	1	1	3	3	3	6	4	1
596	PETRMO0620	PE	TRMO0620	Traditional	225.653	225.653	7.33333	0.333333	7.66667	1.682	0	1.682	9	1.99418	5	3	5	54	97	7	32.2933	21.4078	14.6306	25.9406	34.3972	4	3	44.3	3	2	1	1	3	5	3	6	4	1
844	UNTRMO0620	UN	TRMO0620	Traditional	246.548	231.106	5.33333	0.666667	6	1.36212	0.087	1.44912	7	1.65303	5	1	5	63	129	3	39.1117	26.1483	25.835	36.9224	44.4167	2	1	42.7875	1	1	3	1	1	5	3	6	4	1
96	HUTRMO0740	HU	TRMO0740	Traditional	11.662	10.9365	24.6667	3.33333	28	0.286667	0.02	0.306667	83.3333	0.92686	3	9	7	63	111	NA	60.1266	0.858502	52.4651	52.5357	89.0901	4	1	59.5	1	1	1	1	1	NA	3	4	1	1
348	INTRMO0740	IN	TRMO0740	Traditional	19.0867	19.0867	58.6667	0	58.6667	1.11975	0	1.11975	167.333	3.19384	1	7	3	55	105	6	52.4283	-1.67991	40.6339	40.705	92.328	4	1	53.0833	1	NA	1	1	3	5	3	4	1	1
597	PETRMO0740	PE	TRMO0740	Traditional	12.1328	12.1328	39	8	47	0.473	0	0.473	75	0.811834	1	9	7	47	NA	3	36.9444	1.25389	18.6939	19.078	86.1945	4	1	33.0583	1	1	1	1	1	5	3	4	1	1
845	UNTRMO0740	UN	TRMO0740	Traditional	11.2247	11.2247	31	0	31	0.345472	0	0.345472	138	1.55047	3	7	7	62	104	3	50.655	8.51556	45.4206	46.2455	79.4859	4	1	41.75	1	3	1	1	1	5	3	4	1	1
97	HUTRMO0760	HU	TRMO0760	Traditional	85.9107	53.0053	8.33333	13.3333	21.6667	0.733667	0.383667	1.11733	26.3333	1.30448	3	7	7	69	114	NA	54.9408	9.59626	49.5874	50.9181	78.9085	2	7	56.75	1	3	1	1	1	NA	3	9	1	1
349	INTRMO0760	IN	TRMO0760	Traditional	205.778	205.778	22.3333	0	22.3333	4.5957	0	4.5957	30.6667	6.31052	1	5	5	66	117	2	57.5957	5.95568	53.4485	53.8427	83.6452	3	3	40.3333	5	NA	1	1	1	7	3	9	1	1
598	PETRMO0760	PE	TRMO0760	Traditional	119.217	119.217	14	2.66667	16.6667	1.66433	0	1.66433	22.3333	2.37472	5	9	7	66	103	7	43.2706	9.46556	24.5983	26.422	68.9835	4	7	63.375	1	2	1	1	1	7	3	9	1	1
846	UNTRMO0760	UN	TRMO0760	Traditional	92.6535	73.2048	7.66667	9.66667	17.3333	0.727562	0.543667	1.27123	32.6667	2.34829	3	5	1	74	108	5	54.6522	15.1989	51.4144	53.8808	73.512	2	7	56.9583	3	3	7	1	1	3	3	9	1	1
98	HUTRMO0790	HU	TRMO0790	Traditional	77.3977	55.0138	9	6.66667	15.6667	0.693	0.163333	0.856333	15.6667	0.856333	5	9	7	63	111	NA	49.4537	20.6925	39.9045	45.0387	62.5441	2	1	65.1667	1	1	1	1	1	NA	3	5	4	1
350	INTRMO0790	IN	TRMO0790	Traditional	NA	NA	NA	NA	NA	NA	NA	NA	NA	NA	NA	NA	NA	NA	NA	NA	NA	NA	NA	NA	NA	NA	NA	NA	NA	NA	NA	NA	NA	NA	NA	NA	NA	NA
599	PETRMO0790	PE	TRMO0790	Traditional	119.463	119.463	25.6667	2.33333	28	3.06533	0	3.06533	41.6667	4.63609	3	7	5	54	97	6	36.6478	21.0183	16.665	26.8419	38.4638	3	1	54.95	1	1	1	1	1	5	3	5	4	1
847	UNTRMO0790	UN	TRMO0790	Traditional	107.064	103.38	14	1.33333	15.3333	1.50001	0.0823333	1.58234	37	3.83643	5	7	5	67	110	5	37.0817	27.2506	23.0472	35.7112	40.2567	3	1	44.8	3	1	3	1	1	3	3	5	4	1
99	HUTRMO0800	HU	TRMO0800	Traditional	51.1044	45.4775	15.6667	3.33333	19	0.795333	0.0723333	0.867667	39	1.7844	3	9	7	63	89	NA	43.9827	22.9493	31.2289	38.8778	53.5485	2	1	65.25	3	3	1	1	1	NA	3	5	4	1
351	INTRMO0800	IN	TRMO0800	Traditional	42.8461	45.1594	34.3333	2	36.3333	1.42424	0.1746	1.59884	83.6667	3.79742	1	7	3	57	93	0	39.117	26.0508	23.2526	34.9328	41.7319	3	2	55.8333	1	NA	1	1	1	1	3	5	4	1
600	PETRMO0800	PE	TRMO0800	Traditional	42.9885	42.9885	21.6667	9	30.6667	0.936333	0	0.936333	61	2.22804	3	9	5	NA	NA	4	28.9556	19.6856	11.4194	22.766	30.1306	3	1	51.3592	1	1	1	1	3	3	3	5	4	1
848	UNTRMO0800	UN	TRMO0800	Traditional	52.3727	49.9301	20.6667	2	22.6667	1.07997	0.0573333	1.1373	64.6667	3.23342	5	7	5	59	94	8	35.6256	30.1294	21.0678	36.7711	34.9295	3	1	41.1667	1	1	1	3	1	1	3	5	4	1
100	HUTRMO0850	HU	TRMO0850	Traditional	61.3452	57.0185	12.3333	3.66667	16	0.710667	0.159333	0.87	16	0.87	5	5	5	63	108	NA	46.5918	21.9451	34.5309	41.2158	57.2707	2	1	60.75	3	3	1	1	1	NA	3	1	4	1
352	INTRMO0850	IN	TRMO0850	Traditional	169.367	169.367	14	1	15	2.37113	0.169367	2.5405	19.3333	3.27442	1	3	3	58	105	3	41.0716	20.7613	26.1351	33.468	51.6315	3	3	52.5	2	NA	1	1	3	3	3	1	4	1
601	PETRMO0850	PE	TRMO0850	Traditional	146.017	146.017	15.6667	4.33333	20	2.28233	0	2.28233	36.3333	4.67067	5	7	5	47	90	7	34.82	17.6256	14.5861	22.9199	39.8693	4	1	43.7167	3	1	3	1	3	5	3	1	4	1
849	UNTRMO0850	UN	TRMO0850	Traditional	87.517	83.9502	13.3333	5	18.3333	1.20284	0.415	1.61784	29.3333	2.61602	5	3	3	62	104	6	37.2828	24.6078	22.2244	33.2332	41.8858	2	1	36.3833	3	1	1	1	7	3	3	1	4	1
101	HUTRMO0870	HU	TRMO0870	Traditional	32.6106	43.8683	31.6667	1.66667	33.3333	1.03527	0.416667	1.45193	57.3333	2.52353	3	7	5	63	114	NA	56.3736	3.56868	50.4312	50.6018	86.3858	4	1	56.6667	1	1	1	1	1	NA	3	4	2	1
353	INTRMO0870	IN	TRMO0870	Traditional	60.725	60.725	35.6667	1.33333	37	2.16586	0.0809667	2.24682	91.3333	5.54622	3	5	5	60	115	1	53.432	4.01153	44.6638	44.9153	84.8069	4	1	51.1667	1	NA	1	1	3	5	3	4	2	1
602	PETRMO0870	PE	TRMO0870	Traditional	39.8227	39.8227	33.3333	0.333333	33.6667	1.32367	0	1.32367	66	2.6147	1	9	7	60	104	7	42.0817	4.33444	22.19	22.6473	79.0997	4	1	48.3167	1	1	1	1	1	5	3	4	2	1
850	UNTRMO0870	UN	TRMO0870	Traditional	37.9077	37.63	21	1.66667	22.6667	0.792436	0.0623333	0.854769	76.6667	2.88784	5	9	5	64	113	3	48.9944	14.6783	42.4872	44.9694	70.9646	4	1	51.2417	1	1	1	1	3	5	3	4	2	1
102	HUTRMO1000	HU	TRMO1000	Traditional	179.381	105.415	7	9.66667	16.6667	1.00938	0.667333	1.67671	16.6667	1.67671	5	5	3	63	105	NA	47.1848	17.9183	33.6547	38.4482	61.7149	2	1	58.5	1	1	1	1	1	NA	3	1	4	1
354	INTRMO1000	IN	TRMO1000	Traditional	198.213	198.213	17.3333	1	18.3333	3.43568	0.198213	3.6339	20.6667	4.09639	3	3	5	60	104	7	39.8929	23.1676	24.3906	33.7188	46.5488	3	3	52.5833	2	NA	1	1	3	3	3	1	4	1
603	PETRMO1000	PE	TRMO1000	Traditional	106.359	106.359	16.3333	5	21.3333	1.73467	0	1.73467	38	3.51037	7	7	5	47	90	5	33.1633	17.085	13.795	22.0675	39.2881	4	1	42.8083	3	1	7	1	3	5	3	1	4	1
851	UNTRMO1000	UN	TRMO1000	Traditional	92.6332	85.0154	16.6667	5.33333	22	1.54921	0.303	1.85221	36.6667	3.06529	7	5	3	64	106	1	39.1011	26.2717	25.3633	36.7103	43.6519	3	1	45.1667	5	3	5	1	3	5	3	1	4	1
103	HUTRMO1040	HU	TRMO1040	Traditional	208.556	252.778	1.66667	4.66667	6.33333	0.360333	1.235	1.59533	6.33333	1.59533	7	1	1	63	105	NA	NA	NA	NA	NA	NA	2	1	NA	5	3	1	1	1	NA	3	1	4	1
355	INTRMO1040	IN	TRMO1040	Traditional	NA	NA	NA	NA	NA	NA	NA	NA	NA	NA	5	5	3	69	118	2	45.6254	24.3575	33.1313	41.3055	53.3173	2	4	51.9167	7	NA	1	1	1	7	3	1	4	1
604	PETRMO1040	PE	TRMO1040	Traditional	346.083	346.083	3	2	5	1.07433	0	1.07433	7.33333	1.93975	7	1	1	69	107	3	34.7394	24.1678	15.8594	28.9302	33.3595	3	3	38.325	7	3	1	1	1	7	3	1	4	1
852	UNTRMO1040	UN	TRMO1040	Traditional	213.857	193.286	6	4	10	1.25057	0.642	1.89257	16	3.012	7	3	3	66	94	9	38.7487	31.218	26.3673	40.823	39.9917	2	1	48.66	3	1	5	1	1	7	3	1	4	1
104	HUTRMO1050	HU	TRMO1050	Traditional	107.458	140.925	6	3.66667	9.66667	0.670792	0.56	1.23079	9.66667	1.23079	3	3	5	69	NA	NA	51.0664	20.228	41.048	46.1213	63.5554	2	5	55	1	2	1	1	1	NA	3	7	4	1
356	INTRMO1050	IN	TRMO1050	Traditional	204.229	204.229	16.3333	1	17.3333	3.33573	0.204229	3.53996	28	5.7184	3	5	3	66	112	7	43.2582	24.3519	30.7332	39.3539	51.3108	3	2	41.0833	1	NA	1	1	5	7	3	7	4	1
605	PETRMO1050	PE	TRMO1050	Traditional	127.421	127.421	11.3333	0.666667	12	1.46533	0	1.46533	14.6667	1.83654	1	5	5	69	107	3	33.5939	20.7489	14.2161	25.1738	34.6664	4	3	44.2833	1	1	1	1	1	7	3	7	4	1
853	UNTRMO1050	UN	TRMO1050	Traditional	109.833	92.3333	7.66667	3	10.6667	0.973	0.127667	1.10067	19	1.8305	5	3	3	65	107	13	41.4789	27.8225	29.19	40.7814	45.9996	2	5	46.8	1	4	7	1	7	3	3	7	4	1
105	HUTRPA0130	HU	TRPA0130	Traditional	42.6914	34.8425	19.6667	18	37.6667	0.827333	0.474	1.30133	64.3333	2.23106	1	9	7	63	111	NA	47.6432	22.8266	38.264	44.7648	59.1347	3	7	53.6667	3	3	1	1	1	NA	3	4	4	1
357	INTRPA0130	IN	TRPA0130	Traditional	54.94	54.94	24.6667	0	24.6667	1.35519	0	1.35519	72.3333	3.97399	1	7	5	60	109	7	42.2351	26.1248	29.7894	39.7089	48.5652	3	2	58.25	1	NA	5	1	1	3	3	4	4	1
606	PETRPA0130	PE	TRPA0130	Traditional	43.5497	30.3165	39	2.66667	41.6667	1.698	0.168417	1.86642	54.7222	2.2611	1	9	7	54	119.5	13	30.705	19.4556	12.1639	23.5142	32.4184	3	3	75.85	1	2	5	1	1	5	3	4	4	1
854	UNTRPA0130	UN	TRPA0130	Traditional	39.1809	38.2922	27.3333	2.66667	30	1.07179	0.0763333	1.14813	81.3333	3.14291	1	7	7	59	105	5	37.2161	28.09	22.8944	36.2547	39.2141	3	1	47.6	1	1	3	1	1	5	3	4	4	1
106	HUTRPA0140	HU	TRPA0140	Traditional	86.7226	86.7449	13.6667	3.66667	17.3333	1.09039	0.305333	1.39573	17.3333	1.39573	3	7	5	63	111	NA	48.0818	28.401	38.0629	47.4759	53.0984	2	5	54.25	5	3	1	1	1	NA	1	1	4	1
358	INTRPA0140	IN	TRPA0140	Traditional	114.622	114.622	19.3333	0	19.3333	2.21603	0	2.21603	32.6667	3.74433	1	7	3	56	106	2	45.2712	23.447	32.2455	39.9576	53.8838	2	2	47.3333	7	NA	1	1	3	1	1	1	4	1
607	PETRPA0140	PE	TRPA0140	Traditional	69.3276	94.8722	29	3.33333	32.3333	2.017	0.872083	2.88908	39.3081	3.1979	5	9	5	54	119.5	13	31.1511	19.9944	12.2781	23.4343	31.4905	2	7	44.6333	1	2	1	1	1	3	1	1	4	1
855	UNTRPA0140	UN	TRPA0140	Traditional	58.0693	55.2429	21.3333	4	25.3333	1.22614	0.14	1.36614	55.3333	3.0169	5	9	7	59	95	7	38.6322	30.8417	25.24	39.8666	39.2785	2	3	47.8667	3	1	5	1	1	3	1	1	4	1
107	HUTRPA0210	HU	TRPA0210	Traditional	NA	NA	NA	NA	NA	NA	NA	NA	NA	NA	NA	NA	NA	NA	NA	NA	NA	NA	NA	NA	NA	NA	NA	NA	NA	NA	NA	NA	NA	NA	NA	NA	NA	NA
359	INTRPA0210	IN	TRPA0210	Traditional	NA	NA	NA	NA	NA	NA	NA	NA	NA	NA	NA	NA	NA	NA	NA	NA	NA	NA	NA	NA	NA	NA	NA	NA	NA	NA	NA	NA	NA	NA	NA	NA	NA	NA
608	PETRPA0210	PE	TRPA0210	Traditional	NA	NA	NA	NA	NA	NA	NA	NA	NA	NA	NA	NA	NA	NA	NA	NA	NA	NA	NA	NA	NA	NA	NA	NA	NA	NA	NA	NA	NA	NA	NA	NA	NA	NA
856	UNTRPA0210	UN	TRPA0210	Traditional	NA	NA	NA	NA	NA	NA	NA	NA	NA	NA	NA	NA	NA	NA	NA	NA	NA	NA	NA	NA	NA	NA	NA	NA	NA	NA	NA	NA	NA	NA	NA	NA	NA	NA
108	HUTRPA0270	HU	TRPA0270	Traditional	16.275	15.8185	21.3333	3	24.3333	0.351	0.0413333	0.392333	41.6667	0.661248	1	9	7	63	NA	NA	58.1864	8.75811	53.8117	54.551	80.7386	2	1	63.75	1	3	1	1	1	NA	3	3	1	1
360	INTRPA0270	IN	TRPA0270	Traditional	9.6218	9.67786	17	0.333333	17.3333	0.1709	0.00653333	0.177433	36.6667	0.494597	1	3	5	54	103	1	52.441	6.38363	42.8666	43.3873	81.4764	3	1	61.8333	1	NA	1	1	1	1	3	3	1	1
1022	PETRPA0270	PE	TRPA0270	Traditional	NA	NA	NA	NA	NA	NA	NA	NA	NA	NA	NA	NA	NA	NA	NA	NA	NA	NA	NA	NA	NA	NA	NA	NA	NA	NA	NA	NA	NA	NA	NA	NA	NA	NA
857	UNTRPA0270	UN	TRPA0270	Traditional	15.4662	15.3283	34	0.333333	34.3333	0.529313	0.000666667	0.52998	91	1.40301	3	7	7	52	94	10	43.4822	16.9228	36.2861	40.0767	64.9719	2	1	51.3417	1	1	1	1	1	3	3	3	1	1
109	HUTRPO0020	HU	TRPO0020	Traditional	71.1011	74.8871	23.3333	0.666667	24	1.67562	0.15	1.82562	24	1.82562	3	7	7	69	NA	NA	NA	NA	NA	NA	NA	2	3	NA	3	3	1	1	1	NA	3	7	4	1
361	INTRPO0020	IN	TRPO0020	Traditional	91.6625	91.6625	44.3333	0	44.3333	4.0637	0	4.0637	49.3333	4.52202	1	3	3	64	119	0	39.0934	26.3244	26.3259	37.312	44.8905	3	2	40.5833	1	NA	1	1	1	7	3	7	4	1
609	PETRPO0020	PE	TRPO0020	Traditional	76.5577	67.516	11.6667	0.333333	12	0.887	0.0133333	0.900333	21.5853	1.49037	1	7	5	60	101	5	29.7794	22.4267	11.4889	25.2015	27.1419	3	3	63.275	1	1	1	1	1	7	3	7	4	1
858	UNTRPO0020	UN	TRPO0020	Traditional	82.0126	76.0409	17	3	20	1.38836	0.126	1.51436	56	4.27391	3	9	7	65	115	6	36.92	30.5711	23.1606	38.3661	37.1404	2	5	47.6667	1	2	3	1	1	5	3	7	4	1
110	HUTRPO0170	HU	TRPO0170	Traditionalized	54.6955	52.1365	20.3333	2.66667	23	1.0747	0.0866667	1.16136	23	1.16136	3	7	7	63	108	NA	42.8151	31.9558	32.757	45.8266	45.6328	NA	1	NA	1	1	1	1	1	5	3	7	4	1
362	INTRPO0170	IN	TRPO0170	Traditionalized	71.425	71.425	21	1.33333	22.3333	1.49993	0.0952333	1.59516	45.3333	3.23793	3	7	3	60	98	17	40.3628	34.7842	30.5065	46.345	41.1646	NA	2	66.3333	1	NA	7	1	1	3	3	7	4	1
610	PETRPO0170	PE	TRPO0170	Traditionalized	66.7778	66.7778	4.33333	0	4.33333	0.287333	0	0.287333	14.3333	0.930333	1	9	3	54	108.25	8.5	32.4585	26.4731	14.2132	30.0847	28.4712	NA	1	65.2325	1	1	1	1	1	5	3	7	4	1
859	UNTRPO0170	UN	TRPO0170	Traditionalized	67.7768	62.3513	12	2	14	0.8136	0.0636667	0.877267	42	2.6273	5	5	7	57.5	103	5	39.7853	33.5236	28.7311	44.1642	40.338	NA	3	61.675	1	4	5	1	1	5	3	7	4	1
111	HUTRPO0200	HU	TRPO0200	Traditionalized	50.0456	42.8353	13.6667	4	17.6667	0.700017	0.0726667	0.772684	17.6667	0.772684	3	7	7	63	94	NA	42.6589	33.4986	31.9997	46.3633	43.6733	1	1	76.1667	1	1	1	1	1	NA	1	2	4	1
363	INTRPO0200	IN	TRPO0200	Traditionalized	86.8111	86.8111	16.3333	0	16.3333	1.41791	0	1.41791	41	3.55926	1	5	5	50	104	7	42.5345	30.4456	30.0538	42.8273	44.582	1	1	72.75	1	NA	1	1	1	3	1	2	4	1
611	PETRPO0200	PE	TRPO0200	Traditionalized	59.6057	54.0149	21	2	23	1.15467	0.0713333	1.226	32.5139	1.69175	1	NA	7	74	95.5	5	32.4939	28.9869	14.6989	32.5044	26.9075	1	1	74.4417	1	1	1	1	1	3	1	2	4	1
860	UNTRPO0200	UN	TRPO0200	Traditionalized	NA	NA	NA	NA	NA	NA	NA	NA	NA	NA	NA	NA	NA	NA	NA	NA	39.64	35.53	26.93	44.5826	37.1603	NA	NA	NA	NA	NA	NA	NA	NA	NA	NA	NA	NA	NA
112	HUTRPO0210	HU	TRPO0210	Traditionalized	49.4872	41.4265	16	5	21	0.84	0.094	0.934	21	0.934	3	7	7	63	105	NA	43.7625	30.2997	33.594	45.2587	47.9375	1	3	71.25	1	2	1	1	1	NA	1	2	4	1
364	INTRPO0210	IN	TRPO0210	Traditionalized	74.725	74.725	16.6667	0	16.6667	1.24542	0	1.24542	31.6667	2.36629	1	5	3	52	107	1	43.611	26.403	31.1223	40.935	49.6032	1	1	67.4167	1	NA	1	1	1	3	1	2	4	1
612	PETRPO0210	PE	TRPO0210	Traditionalized	70.8011	62.1372	21.6667	2.33333	24	1.536	0.4933	2.0293	31.0799	2.50954	1	NA	7	NA	98	10	32.6456	27.4306	14.135	30.8656	27.2763	1	1	76.75	1	1	5	1	1	5	1	2	4	1
861	UNTRPO0210	UN	TRPO0210	Traditionalized	76.9414	66.6016	14	4.33333	18.3333	1.0833	0.138667	1.22196	57.3333	3.77616	5	9	7	59	102	8	37.5439	33.485	25.1439	41.8792	36.8918	1	1	76.3917	1	1	5	1	1	5	1	2	4	1
113	HUTRPO0310	HU	TRPO0310	Traditional	33.2685	29.5321	13.3333	4.66667	18	0.454595	0.0845	0.539095	30	0.910112	3	7	7	63	105	NA	41.0886	23.0042	27.3694	35.8807	49.9202	2	1	58.9167	1	1	1	1	1	NA	1	5	4	1
365	INTRPO0310	IN	TRPO0310	Traditional	48.92	48.92	19.6667	0	19.6667	0.962093	0	0.962093	26.6667	1.30453	3	5	7	54	105	9	38.2567	22.7143	21.9799	31.6205	44.0679	4	1	47.3333	1	NA	1	1	1	1	1	5	4	1
613	PETRPO0310	PE	TRPO0310	Traditional	34.7381	28.7857	37.6667	8.33333	46	1.31667	0.192667	1.50933	67.1101	2.11457	3	7	7	85	98	10	32.3206	18.8783	13.4367	23.2066	35.5776	3	1	44.6333	1	1	1	1	1	5	1	5	4	1
862	UNTRPO0310	UN	TRPO0310	Traditional	35.7807	36.2017	18	2.66667	20.6667	0.644726	0.103667	0.748393	63	2.28094	3	9	7	63	107	2	34.7167	22.8167	18.8011	29.584	39.6876	4	1	52.425	1	1	1	1	1	5	1	5	4	1
114	HUTRPO1000	HU	TRPO1000	Traditional	112.233	104.214	4	2.33333	6.33333	0.434333	0.193667	0.628	6.33333	0.628	5	5	7	63	NA	NA	49.4032	22.5452	38.6756	45.1234	59.6601	2	5	55	7	3	1	1	1	NA	1	1	4	1
366	INTRPO1000	IN	TRPO1000	Traditional	208.188	208.188	15.6667	0.333333	16	3.2616	0.0693958	3.331	18	3.74737	3	3	3	58	107	2	43.0026	24.2679	28.9286	37.7997	49.9455	3	4	54.5	7	NA	1	1	1	1	1	1	4	1
614	PETRPO1000	PE	TRPO1000	Traditional	113.621	90.5193	19.3333	7.66667	27	2.18533	0.585656	2.77099	34.9126	3.5337	7	3	3	54	107	16	30.615	18.9156	12.4144	23.1423	33.4969	2	1	48.7417	7	4	1	3	3	5	1	1	4	1
863	UNTRPO1000	UN	TRPO1000	Traditional	80.9084	75.7323	16	3.33333	19.3333	1.28057	0.166	1.44657	35	2.65186	3	7	5	65	109	4	37.2561	29.9317	23.0961	37.7323	37.4591	2	5	45.75	3	3	1	3	3	7	1	1	4	1
115	HUTRPO1050	HU	TRPO1050	Traditional	37.4042	34.6202	23.6667	5	28.6667	0.870333	0.099	0.969333	50.3333	1.72388	3	9	7	63	NA	NA	41.3431	22.6026	29.5124	37.3494	52.6069	2	3	56	1	1	1	1	1	NA	3	2	4	1
367	INTRPO1050	IN	TRPO1050	Traditional	53.87	53.87	41	0	41	2.20867	0	2.20867	86.6667	4.66873	1	5	5	56	105	7	38.444	22.8246	23.745	32.982	46.025	3	2	51.3333	1	NA	5	1	1	5	3	2	4	1
615	PETRPO1050	PE	TRPO1050	Traditional	32.2592	32.2299	39.6667	15.3333	55	1.239	1.27161	2.51061	78.6615	3.21963	1	9	7	54	104.5	11	32.8817	21.4106	14.1431	25.675	33.5336	4	1	53.7583	1	1	5	1	1	7	3	2	4	1
864	UNTRPO1050	UN	TRPO1050	Traditional	41.4897	38.3294	19	3.33333	22.3333	0.79699	0.056	0.85299	103.333	3.643	5	5	5	64	108	4	34.7644	27.4656	19.9683	33.9626	36.0087	3	1	44.625	1	1	5	1	1	7	3	2	4	1
116	HUTRPO1160	HU	TRPO1160	Traditionalized	67.5646	66.0499	12.6667	3.66667	16.3333	0.827667	0.222	1.04967	21.6667	1.44175	3	5	7	63	105	NA	47.293	29.7836	38.7927	49.1195	52.5055	1	1	84.1667	1	1	1	1	1	NA	1	3	4	1
368	INTRPO1160	IN	TRPO1160	Traditionalized	110.025	110.025	17.6667	0	17.6667	1.94377	0	1.94377	28.6667	3.15405	3	7	5	58	111	4	46.0735	26.3534	35.3781	44.2028	53.3951	1	1	80.5	1	NA	1	1	3	3	1	3	4	1
616	PETRPO1160	PE	TRPO1160	Traditionalized	109.091	86.4206	20.3333	2.66667	23	2.24067	0.404	2.64467	79.4902	7.55531	3	NA	7	54	106.5	9	33.1333	28.4378	14.4328	31.8987	26.9149	1	3	77.8083	1	1	1	1	1	5	1	3	4	1
865	UNTRPO1160	UN	TRPO1160	Traditionalized	99.8967	95.3908	17.3333	1.66667	19	1.73674	0.0926667	1.82941	41	3.90776	5	9	7	66	110	6	39.3128	34.0917	27.59	43.8679	38.9523	1	1	78.6917	1	2	5	1	1	5	1	3	4	1
117	HUTRPO1340	HU	TRPO1340	Traditional	96.2857	81.4523	13.6667	4	17.6667	1.31053	0.12	1.43053	17.6667	1.43053	5	7	7	63	NA	NA	NA	NA	NA	NA	NA	2	3	NA	3	3	1	1	1	NA	3	4	4	1
369	INTRPO1340	IN	TRPO1340	Traditional	159.25	159.25	20	0	20	3.185	0	3.185	38.3333	6.10458	1	7	5	67	119	1	46.835	23.8811	32.0775	40.2017	53.0633	3	2	42.8333	1	NA	1	1	1	5	3	4	4	1
617	PETRPO1340	PE	TRPO1340	Traditional	83.5535	64.8879	15.6667	2	17.6667	1.32167	0.0933333	1.415	23.202	1.78097	3	7	5	62	116.5	7	34.1472	24.0672	16.2306	29.0537	34.0609	4	3	42.2167	1	1	1	1	1	5	3	4	4	1
866	UNTRPO1340	UN	TRPO1340	Traditional	102.028	99.0556	10.6667	0.666667	11.3333	1.03386	0.0443333	1.07819	28	2.83542	3	5	5	66	114	7	39.5683	30.8194	26.83	40.8947	40.921	3	5	47.55	1	1	1	1	3	5	3	4	4	1
118	HUTRPO1450	HU	TRPO1450	Traditionalized	76.5714	64.3667	13.3333	4	17.3333	1.02333	0.0886667	1.112	20.3333	1.31555	3	7	7	63	111	NA	43.5	32.7994	32.8676	46.4771	45.0164	1	3	76.6667	1	1	1	1	1	NA	1	2	4	1
370	INTRPO1450	IN	TRPO1450	Traditionalized	113.729	113.729	19.6667	0	19.6667	2.23666	0	2.23666	32.3333	3.67722	1	5	5	56	107	9	42.9617	28.0291	30.8779	41.7143	47.7706	1	1	72.5	1	NA	1	1	1	5	1	2	4	1
618	PETRPO1450	PE	TRPO1450	Traditionalized	92.4895	74.7298	22.6667	7.66667	30.3333	2.09533	0.455762	2.5511	33.993	2.82406	3	7	1	54	101	4	35.9061	26.2806	16.7778	31.2814	32.8214	1	1	78.2667	1	1	1	1	1	5	1	2	4	1
867	UNTRPO1450	UN	TRPO1450	Traditionalized	102.344	98.8118	16.3333	1.66667	18	1.66007	0.115667	1.77573	46	4.50392	3	9	7	62	112	4	38.9072	35.0383	27.77	44.7195	38.3718	1	1	82.7917	1	1	3	1	1	7	1	2	4	1
119	HUTRPO1510	HU	TRPO1510	Traditionalized	10.1626	10.109	53	1.33333	54.3333	0.536667	0.01	0.546667	121.667	1.22705	3	9	7	63	111	NA	40.7826	19.6651	26.1267	32.7622	52.9214	2	1	72.8333	1	1	1	1	1	NA	3	5	2	1
371	INTRPO1510	IN	TRPO1510	Traditionalized	15.5	15.5	92	0	92	1.426	0	1.426	303.667	4.70683	1	9	7	56	139	0	51.1416	-8.26778	19.1567	20.8943	113.693	4	1	81.3333	1	NA	1	1	1	1	3	5	2	1
619	PETRPO1510	PE	TRPO1510	Traditionalized	9.301	8.61172	68	4.33333	72.3333	0.631267	0.0253333	0.6566	128.283	1.13618	3	9	7	47	140	NA	48.7783	1.19889	22.7978	22.9273	87.0938	2	1	79.25	1	1	1	1	1	5	3	5	2	1
868	UNTRPO1510	UN	TRPO1510	Traditionalized	6.67977	6.54389	42	2	44	0.280553	0.00633333	0.286886	328	2.13472	3	9	5	61	123	2	48.8061	16.2983	36.9389	40.4674	66.2072	3	1	83.6167	1	1	1	1	1	5	3	5	2	1
120	HUTRPO1590	HU	TRPO1590	Traditionalized	131.852	120.752	7	3	10	0.908519	0.299	1.20752	10	1.20752	3	7	7	63	111	NA	46.3056	31.9917	37.326	49.2155	49.3435	1	1	61.375	1	1	1	1	1	NA	1	2	4	1
372	INTRPO1590	IN	TRPO1590	Traditionalized	198.929	198.929	12.3333	0	12.3333	2.45345	0	2.45345	13.6667	2.71869	3	3	3	59	107	3	48.0714	29.3214	37.7503	47.9107	52.1457	1	1	70.75	2	NA	1	1	3	3	1	2	4	1
620	PETRPO1590	PE	TRPO1590	Traditionalized	156.472	104.569	14	2.66667	16.6667	2.211	0.146667	2.35767	16.6667	2.35767	1	NA	5	62	109.5	7	34.6217	29.3117	17.2575	34.035	30.5145	1	1	62.7583	1	1	1	1	1	5	1	2	4	1
869	UNTRPO1590	UN	TRPO1590	Traditionalized	102.642	100.278	13	2	15	1.33402	0.168333	1.50236	26.6667	2.67974	5	7	3	57	105	4	40.02	35.9478	28.8667	46.1144	38.7376	1	1	57.575	1	1	3	1	1	5	1	2	4	1
121	HUTRPO1720	HU	TRPO1720	Traditional	56.9087	59.68	29.6667	0.666667	30.3333	1.696	0.112667	1.80867	47	2.79185	3	7	7	63	NA	NA	44.9829	28.9188	34.6387	45.2474	50.032	2	1	57.5833	1	1	1	1	1	NA	3	2	4	1
373	INTRPO1720	IN	TRPO1720	Traditional	68	68	31.3333	0.666667	32	2.13067	0.0453333	2.176	50	3.4	1	5	5	58	104	3	40.9706	29.2236	27.5661	40.1977	43.2852	3	1	55.0833	1	NA	1	1	1	3	3	2	4	1
621	PETRPO1720	PE	TRPO1720	Traditional	69.2093	54.4816	24.6667	9	33.6667	1.701	0.236782	1.93778	68.2023	3.77014	3	9	7	62	112.5	13	31.6228	21.4678	13.2939	25.312	32.3237	2	1	46.9417	1	2	3	1	1	5	3	2	4	1
870	UNTRPO1720	UN	TRPO1720	Traditional	51.0202	36.3704	12.3333	8	20.3333	0.616704	0.117	0.733704	51	1.82126	5	5	5	61	105	7	40.2433	33.0311	28.0939	43.3121	40.0763	2	1	58.9	1	1	5	1	1	5	3	2	4	1
122	HUTRPO1990	HU	TRPO1990	Traditional	59.7809	68.1978	16.6667	5.66667	22.3333	0.94	0.536667	1.47667	52.3333	3.53306	5	9	7	63	105	NA	41.9892	27.8755	28.9194	40.2109	46.0825	2	1	58.9167	3	3	1	1	1	NA	3	1	4	1
374	INTRPO1990	IN	TRPO1990	Traditional	87.4333	87.4333	20.6667	1	21.6667	1.80696	0.0874333	1.89439	53.3333	4.66311	3	7	5	57	104	3	39.0283	24.5419	23.9403	34.298	44.1567	2	3	42.25	7	NA	1	1	1	3	3	1	4	1
622	PETRPO1990	PE	TRPO1990	Traditional	47.1354	33.1629	28	3	31	1.31967	0.0663333	1.386	52.4193	2.10977	5	7	7	54	108	6	30.9644	14.9089	12.1539	19.2903	39.3191	2	1	50.35	1	2	1	1	1	5	3	1	4	1
871	UNTRPO1990	UN	TRPO1990	Traditional	47.6026	46.2635	17.6667	1	18.6667	0.837688	0.0213333	0.859022	75	3.45754	5	7	5	57	102	10	37.7917	28.8583	24.4844	37.8583	40.2452	2	1	38.6667	1	3	1	1	1	3	3	1	4	1
123	HUTRPO2000	HU	TRPO2000	Traditional	45.0921	39.2387	15.3333	5.33333	20.6667	0.687333	0.126333	0.813667	24	0.937878	5	7	7	63	105	NA	45.1294	24.0569	33.2749	41.1285	54.1542	2	1	58.75	1	3	1	1	1	NA	1	5	4	1
375	INTRPO2000	IN	TRPO2000	Traditional	107.5	107.5	20.6667	0.666667	21.3333	2.22167	0.0716667	2.29333	36.3333	3.90583	1	5	5	58	108	2	43.5679	27.0159	29.8429	40.3094	47.7515	2	1	59.4167	1	NA	1	1	3	1	1	5	4	1
1023	PETRPO2000	PE	TRPO2000	Traditional	NA	NA	NA	NA	NA	NA	NA	NA	NA	NA	NA	NA	NA	NA	NA	NA	NA	NA	NA	NA	NA	NA	NA	NA	NA	NA	NA	NA	NA	NA	NA	NA	NA	NA
872	UNTRPO2000	UN	TRPO2000	Traditional	61.9768	59.9894	29.3333	3	32.3333	1.83404	0.118667	1.95271	57	3.38831	5	5	5	59	112	10	37.7006	31.4	24.7344	39.9967	38.2207	2	3	53.3667	1	1	3	1	1	5	1	5	4	1
124	HUTRPO2060	HU	TRPO2060	Traditional	63.9286	66.5351	14.6667	1.66667	16.3333	0.932667	0.146667	1.07933	16.3333	1.07933	3	9	7	63	111	NA	41.5564	27.1317	27.5956	38.8559	45.1539	2	3	53.2	1	2	1	1	1	NA	2	4	4	1
376	INTRPO2060	IN	TRPO2060	Traditional	78.65	78.65	21.6667	0	21.6667	1.70408	0	1.70408	58	4.5617	1	5	3	58	109	2	39.0869	23.7899	24.0948	33.909	45.1997	3	1	47.5833	1	NA	1	1	1	5	2	4	4	1
623	PETRPO2060	PE	TRPO2060	Traditional	49.5201	40.3581	35.3333	1	36.3333	1.75267	0.022	1.77467	55.3335	2.57271	5	7	7	54	104	4	32.0392	22.7722	12.4572	25.9601	28.749	3	1	47.55	1	2	3	1	1	7	2	4	4	1
873	UNTRPO2060	UN	TRPO2060	Traditional	54.686	52.5153	21.3333	2.33333	23.6667	1.16151	0.0823333	1.24385	96.3333	5.10476	3	9	5	59	111	3	36.0906	28.2428	21.0267	35.2183	36.671	2	1	37.0167	1	1	3	1	1	5	2	4	4	1
125	HUTRPO2120	HU	TRPO2120	Traditional	59.674	55.1093	14	2.33333	16.3333	0.839333	0.0706667	0.91	16.3333	0.91	3	7	7	63	114	NA	42.4088	27.738	29.9982	40.9839	47.1506	1	3	54.1667	3	2	1	1	1	NA	1	4	4	1
377	INTRPO2120	IN	TRPO2120	Traditional	99.6429	99.6429	14.6667	0	14.6667	1.46143	0	1.46143	34.6667	3.45429	1	5	3	58	111	8	39.6934	23.4476	25.7928	34.8902	47.6555	1	2	57.4167	1	NA	1	1	1	3	1	4	4	1
624	PETRPO2120	PE	TRPO2120	Traditional	63.4531	57.9407	27.3333	0.333333	27.6667	1.72933	0.0233333	1.75267	36.9751	2.28787	3	NA	7	54	104	4	31.2306	19.3856	12.5489	23.109	33.0812	1	1	42.05	1	1	1	1	1	5	1	4	4	1
874	UNTRPO2120	UN	TRPO2120	Traditional	60.9362	58.269	17.6667	2.66667	20.3333	1.12166	0.101667	1.22333	64.3333	3.82192	3	7	7	64	111	10	36.2672	28.3211	22.0922	35.9293	37.9745	1	1	45.6417	1	1	5	1	1	5	1	4	4	1
126	HUTRPO2330	HU	TRPO2330	Traditionalized	45.8942	45.0258	19.6667	1	20.6667	0.892667	0.036	0.928667	44	1.97067	3	9	7	63	108	NA	42.5304	25.8629	29.5139	39.4536	48.6449	3	1	68.5	1	1	1	1	1	NA	3	3	4	1
378	INTRPO2330	IN	TRPO2330	Traditionalized	NA	NA	NA	NA	NA	NA	NA	NA	NA	NA	NA	NA	NA	NA	NA	NA	NA	NA	NA	NA	NA	NA	NA	NA	NA	NA	NA	NA	NA	NA	NA	NA	NA	NA
625	PETRPO2330	PE	TRPO2330	Traditionalized	35.2064	33.9826	28.6667	0.666667	29.3333	0.988667	0.0146667	1.00333	74.0972	2.52916	3	9	7	54	113.5	5	36.0322	16.5944	16.3761	23.3799	44.7337	4	1	50.2167	1	1	3	1	1	5	3	3	4	1
875	UNTRPO2330	UN	TRPO2330	Traditionalized	38.2485	35.2239	19	3	22	0.732306	0.0473333	0.779639	74	2.66055	3	7	7	57	115	10	43.0189	19.7906	30.9278	36.7724	57.3667	3	1	65.65	1	1	1	1	1	7	3	3	4	1
127	HUTRPO2360	HU	TRPO2360	Traditional	67.1699	50.5861	8.66667	4.33333	13	0.583333	0.0833333	0.666667	13	0.666667	3	7	7	63	108	NA	42.3958	31.9939	30.9967	44.5728	44.1145	1	3	69	1	3	1	1	1	NA	1	5	4	1
379	INTRPO2360	IN	TRPO2360	Traditional	115.225	115.225	10.6667	0	10.6667	1.22907	0	1.22907	15	1.72837	1	5	5	56	107	1	42.6117	29.741	27.1141	40.3059	42.3982	1	2	67.0833	1	NA	1	1	3	7	1	5	4	1
626	PETRPO2360	PE	TRPO2360	Traditional	73.268	57.3627	28	2.33333	30.3333	2.035	0.064	2.099	44.4532	2.88652	3	NA	5	47	98.5	7	31.0872	22.5239	12.4033	25.767	28.9235	1	1	44.0667	1	1	1	1	1	5	1	5	4	1
876	UNTRPO2360	UN	TRPO2360	Traditional	69.2014	68.3317	13	0.333333	13.3333	0.895833	0.00966667	0.9055	52.6667	3.58863	5	7	3	52	101	14	35.676	31.9973	21.7447	38.694	34.1899	1	1	51.2583	1	1	1	1	1	5	1	5	4	1
128	HUTRPO2430	HU	TRPO2430	Traditional	37.9739	31.8659	17.3333	5	22.3333	0.653333	0.0433333	0.696667	32.3333	1.12167	3	5	3	63	NA	NA	NA	NA	NA	NA	NA	2	1	NA	1	1	1	1	1	NA	1	5	2	1
380	INTRPO2430	IN	TRPO2430	Traditional	47.9	47.9	33.3333	0	33.3333	1.59667	0	1.59667	43.6667	2.09163	1	7	5	52	110	4	44.7266	23.844	32.5833	40.4323	53.6816	3	1	64.9167	1	NA	1	1	1	1	1	5	2	1
627	PETRPO2430	PE	TRPO2430	Traditional	32.2808	32.2808	39.3333	0	39.3333	1.254	0	1.254	52.3333	1.67649	3	NA	7	NA	94	2	35.7044	19.4844	16.1717	25.3601	39.6074	2	1	53.1833	1	1	3	1	1	3	1	5	2	1
877	UNTRPO2430	UN	TRPO2430	Traditional	40.4061	38.6761	26	2.33333	28.3333	1.03834	0.0496667	1.088	93.3333	3.6081	3	9	7	59	107	6	43.7578	26.3694	34.1878	43.3198	52.4429	2	1	72.65	1	1	3	1	1	5	1	5	2	1
129	HUTRPO2520	HU	TRPO2520	Traditional	22.6547	20.3752	22	9.33333	31.3333	0.486667	0.144	0.630667	59.3333	1.21663	3	9	7	63	NA	NA	42.2146	20.2879	27.3868	34.209	53.4676	4	1	58.0833	1	1	1	1	1	NA	3	3	4	1
381	INTRPO2520	IN	TRPO2520	Traditional	32.825	32.825	41.6667	0.666667	42.3333	1.36771	0.0218833	1.38959	115.667	3.79676	3	7	5	55	107	3	39.4426	19.8635	21.7348	29.4723	47.5258	4	1	58.0833	1	NA	1	1	3	5	3	3	4	1
628	PETRPO2520	PE	TRPO2520	Traditional	25.1755	22.908	47.3333	0.666667	48	1.192	0.007	1.199	93.2307	2.192	5	9	7	54	103.5	3	30.3539	11.2039	10.3111	15.2629	43.1758	4	1	40.3083	1	1	1	1	1	5	3	3	4	1
878	UNTRPO2520	UN	TRPO2520	Traditional	21.5324	21.3109	27.3333	0.666667	28	0.580955	0.00733333	0.588289	131	2.74977	3	9	7	57	108	3	35.4344	24.5894	19.9111	31.6474	39.0306	4	1	44.1833	1	1	3	1	1	7	3	3	4	1
130	HUTRPO2540	HU	TRPO2540	Traditional	116.487	123.692	8.33333	4.66667	13	0.981333	0.626667	1.608	13	1.608	5	3	5	63	NA	NA	46.239	28.0657	21.4468	35.3667	37.3877	2	1	59.2	1	3	1	1	1	NA	3	6	3	1
382	INTRPO2540	IN	TRPO2540	Traditional	197.617	197.617	16.6667	2	18.6667	3.29361	0.395233	3.68884	24.3333	4.80867	7	5	3	59	101	8	43.0755	28.7387	18.9904	34.4547	33.4567	3	2	48.3333	5	NA	3	1	5	3	3	6	3	1
629	PETRPO2540	PE	TRPO2540	Traditional	112.887	72.4853	17	2.33333	19.3333	1.94433	0.239417	2.18375	27.1903	2.74374	5	5	1	54	98.5	7	32.7931	21.8633	11.1831	24.7498	26.9899	3	3	41.1583	3	2	3	1	1	5	3	6	3	1
879	UNTRPO2540	UN	TRPO2540	Traditional	93.7324	87.9909	12.6667	2	14.6667	1.18608	0.106	1.29208	27.6667	2.4387	5	5	5	57	105	6	40.8839	28.17	16.0728	32.4425	29.6991	2	1	44.7167	3	3	3	1	1	5	3	6	3	1
131	HUTRPO2630	HU	TRPO2630	Traditional	73.8959	81.2444	13	2.33333	15.3333	0.968	0.279333	1.24733	20.6667	1.67258	3	7	7	63	NA	NA	43.053	33.0522	32.1981	46.1577	44.2413	1	1	74	1	1	1	1	1	NA	1	2	4	1
383	INTRPO2630	IN	TRPO2630	Traditional	102.757	102.757	18	0	18	1.84963	0	1.84963	25.3333	2.60318	3	5	3	55	109	2	41.675	29.2647	31.2246	42.8322	46.7537	1	1	79	1	NA	1	1	3	3	1	2	4	1
630	PETRPO2630	PE	TRPO2630	Traditional	121.81	115.504	30.6667	0.333333	31	3.192	0.0133333	3.20533	34.4281	3.47711	3	NA	7	54	110.5	9	35.0783	26.3917	16.3272	31.0825	31.9159	1	1	62.4417	1	1	1	1	1	5	1	2	4	1
880	UNTRPO2630	UN	TRPO2630	Traditional	93.7904	94.1206	25.6667	1.66667	27.3333	2.3984	0.163	2.5614	45	4.22063	3	7	5	58	107	4	39.1261	33.9411	26.8656	43.2975	38.3257	1	1	75.2333	1	1	3	1	3	5	1	2	4	1
132	HUTRPO2650	HU	TRPO2650	Traditional	56.7562	48.1967	12.3333	9.33333	21.6667	0.698667	0.351	1.04967	35	1.69936	3	7	5	63	114	NA	NA	NA	NA	NA	NA	1	1	NA	1	1	1	1	3	NA	3	5	3	1
384	INTRPO2650	IN	TRPO2650	Traditional	94.9375	94.9375	16	0.333333	16.3333	1.519	0.0316458	1.55065	36	3.41775	1	5	5	60	125	4	51.2514	12.6031	21.5868	25.2141	59.5495	1	2	57.9167	1	NA	1	1	1	3	3	5	3	1
631	PETRPO2650	PE	TRPO2650	Traditional	54.8583	47.4514	16.3333	2	18.3333	0.893667	0.0678333	0.9615	27.3489	1.39482	1	9	5	56	110	0	40.1894	14.72	13.1517	19.8158	42.0686	1	1	52.9583	1	1	1	1	1	5	3	5	3	1
881	UNTRPO2650	UN	TRPO2650	Traditional	48.903	42.8276	13.3333	2.66667	16	0.621574	0.055	0.676574	56	2.38415	5	7	7	59	133	7	47.0356	19.8517	21.345	29.1892	46.9096	1	1	65.3667	1	1	5	1	1	5	3	5	3	1
133	HUTRPO2670	HU	TRPO2670	Traditionalized	63.7182	54.2738	10.6667	5.33333	16	0.681	0.19	0.871	16	0.871	3	9	7	63	NA	NA	44.5693	32.8061	34.4194	47.6173	46.356	1	1	72.9167	1	1	1	1	1	NA	1	2	4	1
385	INTRPO2670	IN	TRPO2670	Traditionalized	119.2	119.2	19	0	19	2.2648	0	2.2648	25	2.98	1	5	3	55	109	2	43.751	28.3463	32.623	43.3253	48.9657	1	1	82.4167	1	NA	1	1	3	5	1	2	4	1
632	PETRPO2670	PE	TRPO2670	Traditionalized	90.0441	70.492	28.3333	1	29.3333	2.54033	0.0841667	2.6245	33.9727	2.99561	3	NA	7	54	106	4	31.9633	29.8611	15.0867	33.4602	26.8159	1	3	62.95	1	1	1	1	1	5	1	2	4	1
882	UNTRPO2670	UN	TRPO2670	Traditionalized	89.2255	87.8925	17	3	20	1.51435	0.229	1.74335	44.6667	3.93711	3	7	7	57	110	3	38.8383	35.8789	28.0633	45.563	38.0031	1	1	73.2833	1	1	5	1	1	5	1	2	4	1
134	HUTRPO2680	HU	TRPO2680	Traditional	34.8023	34.2833	23.6667	4.66667	28.3333	0.82	0.116667	0.936667	61.6667	2.11503	3	9	7	63	NA	NA	39.0444	25.6872	24.8923	35.8349	43.9323	3	1	58.3333	1	1	1	1	1	NA	3	5	4	1
386	INTRPO2680	IN	TRPO2680	Traditional	50.0667	50.0667	49	0.333333	49.3333	2.45327	0.0166889	2.46996	76.6667	3.83844	1	9	5	60	108	2	40.068	22.2111	22.9697	32.0349	45.8026	3	1	59.4167	1	NA	1	1	1	3	3	5	4	1
633	PETRPO2680	PE	TRPO2680	Traditional	35.5199	35.5199	44.6667	0	44.6667	1.57733	0	1.57733	71	2.5162	3	9	7	67	106	4	31.1356	16.0489	11.1128	19.5383	35.029	3	1	47.325	1	1	3	1	1	7	3	5	4	1
883	UNTRPO2680	UN	TRPO2680	Traditional	29.5439	28.0406	28	4	32	0.828115	0.072	0.900115	104.333	2.96232	5	9	7	59	108	3	36.835	29.5589	22.7072	37.2999	37.418	3	1	56.7667	1	1	1	1	1	3	3	5	4	1
135	HUTRTH0010	HU	TRTH0010	Traditionalized	111.96	90.0321	7.66667	6.66667	14.3333	0.840889	0.313333	1.15422	21.3333	1.86291	5	5	5	63	111	NA	42.7072	24.8641	30.292	39.2623	50.5263	1	1	59.6667	1	1	1	1	1	NA	3	5	4	1
387	INTRTH0010	IN	TRTH0010	Traditionalized	172.686	172.686	22.6667	1.33333	24	3.91421	0.230248	4.14446	31.6667	5.46838	1	7	3	60	115	0	41.701	23.0553	27.3345	35.8315	49.6512	1	2	46.75	1	NA	5	1	1	5	3	5	4	1
634	PETRTH0010	PE	TRTH0010	Traditionalized	147.176	134.01	12.3333	0.333333	12.6667	1.84467	0.128	1.97267	26.1449	3.77627	3	7	5	54	98	9	32.5144	17.445	14.1422	22.4893	39.1562	1	1	56.5083	1	1	1	1	1	5	3	5	4	1
884	UNTRTH0010	UN	TRTH0010	Traditionalized	109.241	106.069	17.6667	2.33333	20	1.8788	0.178333	2.05714	40.6667	4.23193	5	3	5	60	108	4	37.3967	28.5844	23.9683	37.3426	39.8261	1	1	45.6833	3	1	3	3	1	7	3	5	4	1
136	HUTRTH0020	HU	TRTH0020	Traditional	160.367	144.818	5.33333	3	8.33333	0.8441	0.369333	1.21343	8.33333	1.21343	5	3	1	69	NA	NA	45.6194	20.128	32.4194	38.3361	57.9289	2	1	50	1	1	1	1	1	NA	3	1	4	1
388	INTRTH0020	IN	TRTH0020	Traditional	219.714	219.714	13.6667	0.666667	14.3333	3.00276	0.146476	3.14924	22	4.83371	1	5	3	63	109	1	39.5837	19.9515	24.3206	31.4668	50.6418	2	2	38.75	1	NA	1	1	5	5	3	1	4	1
635	PETRTH0020	PE	TRTH0020	Traditional	198.575	193.024	11	0.333333	11.3333	2.146	0.52	2.666	18.6549	3.96222	1	9	5	57	96	16	36.7911	17.7628	17.4783	24.9787	44.8035	3	1	41.8667	1	1	1	1	1	7	3	1	4	1
885	UNTRTH0020	UN	TRTH0020	Traditional	76.2809	73.9242	10	3	13	0.772871	0.176667	0.949538	20	1.47766	5	5	7	66	111	1	36.7406	27.2017	22.3278	35.2106	39.404	3	1	36.0583	1	1	5	1	1	1	3	1	4	1
137	HUTRTH0030	HU	TRTH0030	Traditional	32.8956	37.7367	16.3333	14.3333	30.6667	0.533333	0.625	1.15833	44	1.65205	5	9	7	69	105	NA	46.6863	23.6648	33.0842	40.7782	54.2941	2	1	50.4167	5	3	1	1	1	NA	3	1	4	1
389	INTRTH0030	IN	TRTH0030	Traditional	58.5444	58.5444	31.3333	1	32.3333	1.83439	0.0585444	1.89294	55	3.21994	3	7	5	52	102	5	41.6791	25.4983	25.8113	36.3124	45.3906	2	3	34.5	7	NA	1	1	3	3	3	1	4	1
636	PETRTH0030	PE	TRTH0030	Traditional	42.6101	35.9731	50	3.66667	53.6667	2.2	0.114241	2.31424	82.7472	3.37334	1	9	5	47	91	7	32.97	22.6011	15.5006	27.4766	34.7887	2	1	45.1917	3	4	1	1	1	5	3	1	4	1
886	UNTRTH0030	UN	TRTH0030	Traditional	34.6498	34.7853	20.3333	0.666667	21	0.720245	0.023	0.743245	79.6667	2.8187	5	7	3	57	101	9	36.8283	28.5067	22.7006	36.4798	38.4214	2	1	44.5	1	1	1	1	1	7	3	1	4	1
138	HUTRTH0140	HU	TRTH0140	Traditionalized	142.063	127.663	6	3	9	0.860952	0.3	1.16095	9	1.16095	5	5	3	63	111	NA	45.3632	24.7979	33.6738	41.8862	53.6761	1	1	59.3333	1	1	1	1	1	NA	2	1	4	1
1013	INTRTH0140	IN	TRTH0140	Traditionalized	NA	NA	NA	NA	NA	NA	NA	NA	NA	NA	NA	NA	NA	NA	NA	NA	NA	NA	NA	NA	NA	NA	NA	NA	NA	NA	NA	NA	NA	NA	NA	NA	NA	NA
637	PETRTH0140	PE	TRTH0140	Traditionalized	249.279	148.639	12	2.33333	14.3333	2.94067	0.106667	3.04733	14.8763	3.1212	7	NA	5	69	98.5	NA	34.4367	24.2761	15.4628	28.8177	32.7237	1	1	57.9825	1	1	1	1	1	7	2	1	4	1
887	UNTRTH0140	UN	TRTH0140	Traditionalized	173.316	167.174	9.66667	1.33333	11	1.71375	0.164333	1.87808	29	4.69598	5	7	5	71	120	6	38.8772	31.3464	26.2983	40.9209	39.9098	1	1	63.1	1	1	3	1	1	7	2	1	4	1
139	HUTRTH0190	HU	TRTH0190	Traditional	17.2473	16.6563	19	4.33333	23.3333	0.323333	0.0566667	0.38	66	1.08408	3	7	7	63	111	NA	41.5535	20.6104	26.4747	33.662	51.7783	4	1	44	1	1	1	1	1	NA	3	1	4	1
390	INTRTH0190	IN	TRTH0190	Traditional	22.0857	22.0857	17.6667	0	17.6667	0.390181	0	0.390181	112	2.4736	1	9	7	57	105	0	36.4599	13.5323	16.3275	21.2137	50.3697	2	1	33.1667	1	NA	1	1	1	5	3	1	4	1
638	PETRTH0190	PE	TRTH0190	Traditional	16.4852	12.2293	27	0.666667	27.6667	0.445667	0.00266667	0.448333	58.7403	0.805901	3	9	7	54	105	6	32.4361	14.0722	11.8806	18.4387	40.2156	4	1	47.525	1	1	1	1	1	5	3	1	4	1
888	UNTRTH0190	UN	TRTH0190	Traditional	12.5789	12.389	33	1.33333	34.3333	0.426207	0.009	0.435207	113	1.41219	5	5	7	61	108	6	33.4733	19.8083	17.7261	26.6135	41.5397	4	1	33.9083	1	1	1	1	1	7	3	1	4	1
140	HUTRTH0220	HU	TRTH0220	Traditionalized	NA	NA	NA	NA	NA	NA	NA	NA	NA	NA	NA	NA	NA	NA	NA	NA	NA	NA	NA	NA	NA	NA	NA	NA	NA	NA	NA	NA	NA	NA	NA	NA	NA	NA
391	INTRTH0220	IN	TRTH0220	Traditionalized	NA	NA	NA	NA	NA	NA	NA	NA	NA	NA	NA	NA	NA	NA	NA	NA	NA	NA	NA	NA	NA	NA	NA	NA	NA	NA	NA	NA	NA	NA	NA	NA	NA	NA
639	PETRTH0220	PE	TRTH0220	Traditionalized	307.917	180.93	5.33333	4.33333	9.66667	1.645	0.299333	1.94433	17.1045	3.16667	7	5	3	60	111.5	NA	32.1256	18.5278	13.0617	22.7223	35.6511	4	1	56.275	1	1	5	1	1	5	3	1	4	1
889	UNTRTH0220	UN	TRTH0220	Traditionalized	196.345	185.865	6.66667	2	8.66667	1.26076	0.273	1.53376	13.3333	2.43666	7	3	3	73	111	6	39.5961	30.6472	27.1256	40.9819	41.4136	2	1	55.4167	1	2	3	1	1	5	3	1	4	1
141	HUTRTH0280	HU	TRTH0280	Traditionalized	101.798	91.8097	11.3333	3.33333	14.6667	1.16424	0.166667	1.33091	14.6667	1.33091	5	1	3	69	114	NA	44.0685	20.0407	31.1322	37.1138	57.0781	1	1	54.8333	1	1	1	1	1	NA	3	1	4	1
392	INTRTH0280	IN	TRTH0280	Traditionalized	215.956	215.956	9.66667	0	9.66667	3.13136	0	3.13136	22.6667	7.34249	3	5	5	63	110	3	41.5582	22.5518	27.4221	35.6413	50.5903	1	3	45.5	1	NA	1	1	1	5	3	1	4	1
640	PETRTH0280	PE	TRTH0280	Traditionalized	134.957	90.3119	16.3333	3	19.3333	2.08033	0.109667	2.19	26.0965	2.79051	5	5	5	54	106	8	30.7933	13.5828	11.3711	17.9822	40.3748	1	1	44.8167	3	1	3	3	3	5	3	1	4	1
890	UNTRTH0280	UN	TRTH0280	Traditionalized	123.346	126.37	12.6667	0.333333	13	1.55415	0.0796667	1.63381	28.3333	3.58285	5	3	7	65	121	9	35.6289	26.6144	21.4711	34.2113	38.8402	1	1	41.5083	1	1	1	3	3	7	3	1	4	1
1007	HUTRTH0400	HU	TRTH0400	Traditionalized	NA	NA	NA	NA	NA	NA	NA	NA	NA	NA	NA	NA	NA	NA	NA	NA	NA	NA	NA	NA	NA	NA	NA	NA	NA	NA	NA	NA	NA	NA	NA	NA	NA	NA
393	INTRTH0400	IN	TRTH0400	Traditionalized	107.15	107.15	17.3333	0	17.3333	1.85727	0	1.85727	27.6667	2.96448	3	7	5	54	107	2	43.9224	27.7852	32.03	42.4713	49.0735	1	2	71	1	NA	1	1	3	3	1	2	4	1
641	PETRTH0400	PE	TRTH0400	Traditionalized	93.6603	67.5487	18	7	25	1.67267	0.184636	1.8573	25	1.8573	3	NA	7	50	103	10	34.015	25.8816	14.8661	30.8468	30.1744	1	1	72.5583	1	1	5	1	1	3	1	2	4	1
891	UNTRTH0400	UN	TRTH0400	Traditionalized	108.509	101.147	12.6667	3.66667	16.3333	1.37964	0.217	1.59664	35	3.49031	3	7	7	66	118	7	40.355	33.9611	29.3144	44.8706	40.7789	1	1	71.1083	1	1	5	1	1	5	1	2	4	1
142	HUTRTH0470	HU	TRTH0470	Traditional	107.97	107.595	10.6667	3	13.6667	1.18319	0.299333	1.48252	22.3333	2.4173	3	1	3	63	114	NA	51.6925	18.0069	37.3203	41.8581	64.5152	2	3	62.375	5	3	1	1	1	NA	3	4	4	1
394	INTRTH0470	IN	TRTH0470	Traditional	340.517	340.517	16	0	16	5.44827	0	5.44827	24	8.1724	1	7	5	58	112	1	42.0382	23.1471	27.7964	36.1969	50.0981	2	4	49.3333	5	NA	1	1	3	4	3	4	4	1
642	PETRTH0470	PE	TRTH0470	Traditional	220.793	159.632	11	2.66667	13.6667	2.39733	0.132417	2.52975	18.9372	3.38284	3	7	3	54	106	8	31.6675	17.9791	12.6511	22.3943	37.4616	2	5	46.7425	3	3	3	3	3	3	3	4	4	1
892	UNTRTH0470	UN	TRTH0470	Traditional	206.964	180.292	9.33333	3	12.3333	1.88652	0.310333	2.19685	20.6667	3.59488	5	5	3	64	111	11	37.9611	27.1844	23.585	36.0112	40.8498	2	5	43.2	1	2	5	1	3	7	3	4	4	1
143	HUTRTH0600	HU	TRTH0600	Traditionalized	180.75	213.172	1.66667	5.33333	7	0.315167	1.12	1.43517	12.6667	2.70977	5	1	1	63	111	NA	NA	NA	NA	NA	NA	2	3	NA	3	1	1	1	1	NA	3	1	4	1
395	INTRTH0600	IN	TRTH0600	Traditionalized	NA	NA	NA	NA	NA	NA	NA	NA	NA	NA	7	5	3	62	111	1	41.4851	23.07	26.7591	35.349	49.1477	2	4	45.5833	2	NA	1	1	3	3	3	1	4	1
643	PETRTH0600	PE	TRTH0600	Traditionalized	292.697	247.218	10	0.666667	10.6667	2.86333	0.044	2.90733	16.3406	4.30718	7	5	1	54	108.5	9	32.0483	22.3121	13.6756	26.2015	31.8049	3	3	47.2417	7	2	1	1	3	5	3	1	4	1
893	UNTRTH0600	UN	TRTH0600	Traditionalized	124.124	112.02	7.33333	4.33333	11.6667	0.922976	0.340333	1.26331	18.3333	2.02191	7	5	1	59	111	4	37.2453	26.872	22.628	35.1523	39.8982	3	1	38.27	3	1	5	1	3	7	3	1	4	1
144	HUTRTH0630	HU	TRTH0630	Traditional	174	324.917	0.333333	4.33333	4.66667	0.058	1.316	1.374	4.66667	1.374	NA	NA	NA	69	NA	NA	NA	NA	NA	NA	NA	NA	NA	NA	NA	NA	NA	NA	NA	NA	NA	NA	NA	NA
1014	INTRTH0630	IN	TRTH0630	Traditional	NA	NA	NA	NA	NA	NA	NA	NA	NA	NA	NA	NA	NA	NA	NA	NA	NA	NA	NA	NA	NA	NA	NA	NA	NA	NA	NA	NA	NA	NA	NA	NA	NA	NA
1024	PETRTH0630	PE	TRTH0630	Traditional	NA	NA	NA	NA	NA	NA	NA	NA	NA	NA	NA	NA	NA	NA	NA	NA	NA	NA	NA	NA	NA	NA	NA	NA	NA	NA	NA	NA	NA	NA	NA	NA	NA	NA
894	UNTRTH0630	UN	TRTH0630	Traditional	NA	NA	NA	NA	NA	NA	NA	NA	NA	NA	NA	NA	NA	NA	NA	NA	NA	NA	NA	NA	NA	NA	NA	NA	NA	NA	NA	NA	NA	NA	NA	NA	NA	NA
145	HUTRTH0710	HU	TRTH0710	Traditionalized	122.143	130.821	6.33333	1.33333	7.66667	0.830667	0.176	1.00667	7.66667	1.00667	3	5	3	63	NA	NA	46.0367	20.8891	34.3996	40.567	58.5355	1	1	60.1667	1	1	1	1	1	NA	1	1	4	1
396	INTRTH0710	IN	TRTH0710	Traditionalized	263.075	263.075	10	0	10	2.63075	0	2.63075	16	4.2092	3	5	5	63	109	1	43.5057	21.9558	29.163	36.5388	52.91	1	2	38.5833	1	NA	1	1	7	5	1	1	4	1
644	PETRTH0710	PE	TRTH0710	Traditionalized	242.458	242.458	6	0	6	1.469	0	1.469	8	1.97188	5	NA	5	62	104.5	5	33.6694	19.1661	14.0033	23.8189	36.5045	1	1	35.7333	1	2	5	1	5	5	1	1	4	1
895	UNTRTH0710	UN	TRTH0710	Traditionalized	122.709	105.856	8.33333	6.33333	14.6667	1.10079	0.440667	1.54146	26	2.51134	7	7	7	66	112	9	36.5094	26.7378	22.2506	34.8025	39.7442	1	1	39.3	1	1	5	1	5	7	1	1	4	1
146	HUTRTH0810	HU	TRTH0810	Traditionalized	123.111	67.9903	5.66667	5.33333	11	0.559556	0.0353333	0.594889	11	0.594889	5	7	5	63	108	NA	43.844	30.9133	32.5027	44.9894	46.2876	1	1	73.4167	1	1	1	1	1	NA	1	5	4	1
1015	INTRTH0810	IN	TRTH0810	Traditionalized	NA	NA	NA	NA	NA	NA	NA	NA	NA	NA	NA	NA	NA	NA	NA	NA	NA	NA	NA	NA	NA	NA	NA	NA	NA	NA	NA	NA	NA	NA	NA	NA	NA	NA
645	PETRTH0810	PE	TRTH0810	Traditionalized	65.1127	49.5563	12	2.33333	14.3333	0.814333	0.382333	1.19667	16.584	1.34044	3	NA	7	62	97.5	9	35.0583	30.9958	16.7661	35.4273	28.3734	1	1	66.1667	1	1	5	1	1	5	1	5	4	1
896	UNTRTH0810	UN	TRTH0810	Traditionalized	47.926	45.2488	15	3.66667	18.6667	0.71889	0.09	0.80889	39.6667	1.79689	5	7	5	61	107	10	38.8806	34.025	26.7272	43.3216	38.1356	1	1	69.8833	1	1	5	1	1	5	1	5	4	1
147	HUTRTH0900	HU	TRTH0900	Traditionalized	169.653	194.796	4.33333	4.33333	8.66667	0.741944	0.949	1.69094	14.3333	2.80061	5	3	3	69	114	NA	NA	NA	NA	NA	NA	1	1	NA	1	1	1	1	1	NA	1	1	4	1
397	INTRTH0900	IN	TRTH0900	Traditionalized	245.887	245.887	8	0	8	1.9671	0	1.9671	12.3333	3.03261	3	3	3	62	113	2	43.7009	24.647	29.7423	38.6848	50.3622	1	1	53.1667	1	NA	1	1	5	3	1	1	4	1
646	PETRTH0900	PE	TRTH0900	Traditionalized	164.524	128.374	7.33333	3.66667	11	1.13767	0.2127	1.35037	12.1943	1.54968	3	NA	5	67	109	14	33.0539	24.9589	15.7628	29.5929	33.1554	1	3	38.3167	1	1	7	3	5	5	1	1	4	1
897	UNTRTH0900	UN	TRTH0900	Traditionalized	138.617	139.235	9.66667	1	10.6667	1.38639	0.136333	1.52272	18	2.53968	5	5	7	65	106	3	36.4689	25.8378	22.2489	34.1115	40.7383	1	1	39.7917	1	1	3	1	3	5	1	1	4	1
148	HUTRTH0940	HU	TRTH0940	Traditional	56.0013	53.5408	13	3.66667	16.6667	0.731737	0.159833	0.891571	33.3333	1.793	3	7	7	63	NA	NA	45.3668	25.4322	34.7293	43.1213	53.7406	2	3	53.4167	1	1	1	1	1	NA	1	5	4	1
398	INTRTH0940	IN	TRTH0940	Traditional	80.5	80.5	20	0	20	1.61	0	1.61	45.6667	3.67617	3	5	7	56	111	5	42.7537	26.9091	29.923	40.3444	47.9514	2	1	57.3333	1	NA	1	1	1	3	1	5	4	1
647	PETRTH0940	PE	TRTH0940	Traditional	76.9149	51.4991	30.6667	2	32.6667	2.29733	0.114	2.41133	55.1851	3.57371	7	9	7	67	112.5	7	33.945	26.245	15.235	30.3586	30.1867	2	1	53.1	1	1	1	1	1	5	1	5	4	1
898	UNTRTH0940	UN	TRTH0940	Traditional	44.559	43.2374	21.6667	3.66667	25.3333	0.970606	0.119	1.08961	54.6667	2.36025	5	5	7	64	109	7	38.5033	33.6194	26.1044	42.5868	37.7544	2	1	55.55	1	1	1	1	1	7	1	5	4	1
149	HUTRTH1070	HU	TRTH1070	Traditional	220.454	224.352	5.66667	1.66667	7.33333	1.20392	0.4	1.60392	17.6667	3.77416	5	1	1	69	114	NA	48.0704	18.1873	35.9609	40.5365	62.9786	2	1	58.5	1	1	1	1	1	NA	3	1	4	1
399	INTRTH1070	IN	TRTH1070	Traditional	403.617	403.617	5.66667	1	6.66667	2.28716	0.403617	2.69078	8	3.22893	1	3	3	63	117	1	44.8925	22.9868	31.6143	39.1162	53.8916	2	2	43.8333	1	NA	1	1	1	5	3	1	4	1
648	PETRTH1070	PE	TRTH1070	Traditional	209.188	165.304	10	3	13	1.98833	0.289444	2.27778	14.0708	2.39449	7	5	3	69	109	14	34.2494	22.2267	15.1456	26.9187	34.363	3	3	52.4583	1	2	7	1	3	5	3	1	4	1
899	UNTRTH1070	UN	TRTH1070	Traditional	179.354	167.528	10	1	11	1.81111	0.048	1.85911	19.6667	3.29211	7	5	7	66	110	3	37.5039	27.4517	23.5239	36.1605	40.5828	3	1	44.3083	1	1	3	1	1	7	3	1	4	1
150	HUTRTH1110	HU	TRTH1110	Traditionalized	202.5	181.622	3	3.33333	6.33333	0.600667	0.535333	1.136	6.33333	1.136	5	1	5	69	114	NA	50.279	18.782	38.6345	43.1122	64.0409	1	1	60.6	1	1	1	1	1	NA	3	5	4	1
400	INTRTH1110	IN	TRTH1110	Traditionalized	144	96	8.33333	1	9.33333	1.2	0.144	1.344	13.6667	1.968	1	3	3	58	118	6	42.9273	30.1353	30.8561	43.184	45.6583	1	2	84.6667	1	NA	1	1	3	3	3	5	4	1
649	PETRTH1110	PE	TRTH1110	Traditionalized	134.266	116.835	9.33333	1	10.3333	1.43133	0.721333	2.15267	13.3495	2.4224	3	7	3	69	98.5	7	33.2322	20.735	13.3161	24.6561	32.7802	1	3	44.1333	1	1	7	1	1	7	3	5	4	1
900	UNTRTH1110	UN	TRTH1110	Traditionalized	123.598	130.719	10.3333	2.66667	13	1.27492	0.441	1.71592	23.6667	3.12163	7	3	7	66	111	4	36.3928	26.1539	21.6489	33.9617	39.6094	1	1	36.8	1	1	5	3	3	7	3	5	4	1
151	HUTRTH1130	HU	TRTH1130	Traditional	118.931	110.766	10.6667	3	13.6667	1.2738	0.248667	1.52246	13.6667	1.52246	5	5	3	63	111	NA	46.8969	17.9362	35.6726	40.0499	63.168	2	3	54	1	1	1	1	1	NA	3	5	4	1
401	INTRTH1130	IN	TRTH1130	Traditional	NA	NA	NA	NA	NA	NA	NA	NA	NA	NA	3	5	5	62	113	1	42.3137	22.3167	28.6109	36.3657	51.939	2	1	38.3333	1	NA	1	1	5	5	3	5	4	1
650	PETRTH1130	PE	TRTH1130	Traditional	241.864	200.682	6.5	0.5	7	1.423	0.154	1.577	12.8036	2.68195	5	5	3	69	106.5	9	34.2761	20.6811	15.9367	26.1602	37.7636	3	1	36.775	1	1	7	1	3	5	3	5	4	1
901	UNTRTH1130	UN	TRTH1130	Traditional	98.1889	98.1889	12.6667	0	12.6667	1.2339	0	1.2339	20.3333	1.97686	5	3	3	64	111	3	40.03	29.3867	27.7667	40.4429	43.3739	3	1	46.7	1	1	7	1	1	5	3	5	4	1
152	HUTRTH1460	HU	TRTH1460	Traditional	111.335	109.105	11.3333	2.66667	14	1.302	0.265333	1.56734	22	2.55888	5	7	3	63	NA	NA	48.8522	20.7995	36.8197	42.4991	60.4449	2	1	59.6667	1	1	1	1	1	NA	3	1	4	1
402	INTRTH1460	IN	TRTH1460	Traditional	170.943	170.943	10.3333	0.666667	11	1.76641	0.113962	1.88037	18.3333	3.13395	1	3	3	58	112	10	42.0595	22.2734	27.782	35.6294	51.1735	2	2	46.75	2	NA	1	1	3	3	3	1	4	1
651	PETRTH1460	PE	TRTH1460	Traditional	157.873	104.897	8.66667	6.33333	15	1.37567	0.863952	2.23962	19.9552	2.67992	5	7	3	54	98.5	7	30.9372	14.525	12.0328	19.3108	39.4095	3	1	39.5667	1	2	1	1	7	5	3	1	4	1
902	UNTRTH1460	UN	TRTH1460	Traditional	112.492	105.555	15	2.33333	17.3333	1.67437	0.143	1.81737	33	3.62314	7	3	3	64	110	7	38.2267	25.6044	25.0072	35.8364	44.3056	2	3	NA	3	1	1	1	1	5	3	1	4	1
153	HUTRTH1470	HU	TRTH1470	Traditional	90.7833	84.3824	12	2.66667	14.6667	1.06687	0.112	1.17887	14.6667	1.17887	3	7	7	63	108	NA	45.1047	32.6668	35.0774	47.9658	47.038	1	1	81.25	1	1	1	1	1	NA	1	3	4	1
403	INTRTH1470	IN	TRTH1470	Traditional	135.713	135.713	23.6667	0	23.6667	3.21186	0	3.21186	41.6667	5.65469	3	3	5	58	109	3	42.8212	28.652	30.129	41.6779	46.368	1	1	68.1667	1	NA	1	1	3	3	1	3	4	1
652	PETRTH1470	PE	TRTH1470	Traditional	96.2362	78.1799	30.3333	2	32.3333	2.90233	0.122833	3.02517	41.0328	3.74196	1	7	7	54	109.5	7	32.3394	27.7356	13.9983	31.0749	26.8091	1	3	76.5917	1	1	1	1	1	5	1	3	4	1
903	UNTRTH1470	UN	TRTH1470	Traditional	103.423	102.255	17.3333	3.33333	20.6667	1.79312	0.319	2.11212	55	5.62239	3	7	5	66	115	7	39.2483	33.53	28.6022	44.0884	40.4288	1	1	71.7417	1	1	3	1	1	7	1	3	4	1
154	HUTRTH1700	HU	TRTH1700	Traditional	120.359	135.901	8	3	11	0.928333	0.545667	1.474	11	1.474	3	3	3	63	111	NA	47.3644	18.7363	35.2889	40.1173	61.8751	2	1	51.4167	1	1	1	1	1	NA	3	1	4	1
404	INTRTH1700	IN	TRTH1700	Traditional	212.7	212.7	11.6667	0	11.6667	2.4815	0	2.4815	18.6667	3.9704	1	3	5	62	113	3	41.4815	21.769	26.7579	34.5144	50.8813	3	2	40.75	1	NA	1	1	1	5	3	1	4	1
653	PETRTH1700	PE	TRTH1700	Traditional	162.138	152.221	11.3333	0.333333	11.6667	1.747	0.215	1.962	15.5832	2.56428	3	5	5	69	104	4	32.5222	20.79	14.3972	25.3012	34.7873	3	1	32.9333	1	1	1	1	3	7	3	1	4	1
904	UNTRTH1700	UN	TRTH1700	Traditional	124.952	117.301	10.6667	1.66667	12.3333	1.32284	0.133	1.45584	29	3.30316	3	5	7	67	111	3	37.8206	26.0094	22.7333	34.5527	41.143	3	1	34.225	1	1	3	1	1	7	3	1	4	1
155	HUTRTH1770	HU	TRTH1770	Traditional	17.4654	16.6159	19	7.33333	26.3333	0.349333	0.087	0.436333	61.6667	1.08497	3	5	7	63	111	NA	44.3073	17.1265	30.0641	34.7023	60.199	3	1	54.3333	1	1	1	1	1	NA	3	5	4	1
405	INTRTH1770	IN	TRTH1770	Traditional	NA	NA	NA	NA	NA	NA	NA	NA	NA	NA	1	3	5	67	126	3	40.8782	17.4478	21.8251	28.0047	51.4378	2	4	46.5	7	NA	1	1	1	5	3	5	4	1
1025	PETRTH1770	PE	TRTH1770	Traditional	NA	NA	NA	NA	NA	NA	NA	NA	NA	NA	NA	NA	NA	NA	NA	NA	NA	NA	NA	NA	NA	NA	NA	NA	NA	NA	NA	NA	NA	NA	NA	NA	NA	NA
905	UNTRTH1770	UN	TRTH1770	Traditional	9.20614	9.20614	24	0	24	0.220947	0	0.220947	86.5	0.792882	5	3	7	66	118	11	35.5294	22.9817	19.3711	30.0766	40.066	3	1	33.1	1	1	1	1	1	7	3	5	4	1
156	HUTRTH1930	HU	TRTH1930	Traditional	172.31	189.638	6	3	9	1.00467	0.684	1.68867	9	1.68867	5	5	5	63	115	NA	42.6169	23.5557	29.7224	37.962	51.5938	1	1	43.4167	1	1	1	1	1	NA	2	1	4	1
406	INTRTH1930	IN	TRTH1930	Traditional	135.786	135.786	13	0	13	1.76521	0	1.76521	20.5	2.78361	1	3	3	58	106	8	43.0191	30.1106	30.0831	42.5947	44.9722	1	2	54.75	2	NA	1	1	5	1	2	1	4	1
654	PETRTH1930	PE	TRTH1930	Traditional	130.572	90.9804	20	3.33333	23.3333	2.61133	0.213944	2.82528	28.3005	3.20176	5	5	3	67	105.5	5	31.0656	21.7633	12.2689	24.9948	29.6268	1	1	39.4083	3	1	1	1	1	5	2	1	4	1
906	UNTRTH1930	UN	TRTH1930	Traditional	114.38	113.508	11	1.66667	12.6667	1.27858	0.177333	1.45591	44.3333	5.22825	7	5	5	68	114	5	37.8639	35.0933	25.1478	43.1772	35.5843	1	1	60.8833	1	2	1	1	3	3	2	1	4	1
157	HUTRTH2150	HU	TRTH2150	Traditional	42.4363	36.635	17.6667	7.33333	25	0.753667	0.168	0.921667	25	0.921667	3	9	7	63	111	NA	50.2975	23.69	41.2685	47.2221	59.9988	1	3	64.9167	3	3	1	1	1	NA	1	4	4	1
407	INTRTH2150	IN	TRTH2150	Traditional	51.4	51.4	25.3333	0	25.3333	1.30213	0	1.30213	46.6667	2.39867	3	7	3	55	108	2	44.5188	25.5939	31.9554	41.509	51.2159	1	2	70.1667	1	NA	1	1	1	1	1	4	4	1
655	PETRTH2150	PE	TRTH2150	Traditional	43.5708	39.4824	38.6667	2.66667	41.3333	1.69	0.0946667	1.78467	45.2114	1.94889	3	7	7	56	110.5	3	34.2778	25.9461	15.3389	30.1666	30.6325	1	3	47.4583	1	2	1	1	1	5	1	4	4	1
907	UNTRTH2150	UN	TRTH2150	Traditional	41.3155	38.8849	26	4.33333	30.3333	1.06247	0.0926667	1.15513	80.3333	3.08406	5	5	5	66	109	8	39.6844	34.3739	27.6144	44.0642	38.6192	1	1	60.1167	1	1	5	1	1	5	1	4	4	1
158	HUTRTH2190	HU	TRTH2190	Traditional	176.029	183.809	8.66667	2	10.6667	1.53018	0.428667	1.95884	15	2.75602	7	1	1	69	NA	NA	49.5691	25.6829	20.0187	32.958	39.4022	2	3	62	3	3	1	1	1	NA	3	1	3	1
408	INTRTH2190	IN	TRTH2190	Traditional	360	360	6.66667	0.666667	7.33333	2.4	0.24	2.64	16	5.76	3	5	3	60	115	11	43.992	28.0583	18.5567	33.6531	33.4463	3	3	36.3333	1	NA	1	1	1	5	3	1	3	1
656	PETRTH2190	PE	TRTH2190	Traditional	221.433	205.35	6.66667	0.333333	7	1.568	0.0693333	1.63733	9.19485	1.9715	5	3	3	67	118.5	13	32.795	20.8028	10.4281	23.6817	26.2581	4	3	51.6083	3	2	1	1	3	7	3	1	3	1
908	UNTRTH2190	UN	TRTH2190	Traditional	291.248	229.631	6	4	10	1.95744	0.386667	2.34411	17	3.64491	5	3	1	68	134	12	41.9228	29.6994	17.2361	34.398	30.0186	NA	1	44.825	3	1	1	1	3	3	3	1	3	1
159	HUTRTH2490	HU	TRTH2490	Traditionalized	150.508	164.836	6	3.33333	9.33333	0.894238	0.683333	1.57757	17.6667	2.88348	5	1	3	63	114	NA	48.301	20.6484	37.0596	42.5667	60.834	2	5	49.1	3	3	1	1	1	NA	3	5	4	1
409	INTRTH2490	IN	TRTH2490	Traditionalized	313.314	313.314	6	1	7	1.87989	0.313314	2.1932	8.66667	2.71539	1	3	3	61	110	1	41.8119	26.8995	28.3999	39.1415	46.5435	2	2	44.4167	2	NA	1	1	5	3	3	5	4	1
657	PETRTH2490	PE	TRTH2490	Traditionalized	232.767	225.683	5.66667	0.333333	6	1.33167	0.0693333	1.401	9.21628	2.13477	7	3	3	67	107	4	30.7106	19.9083	13.9639	24.3874	35.5864	3	3	39.65	3	2	1	1	5	5	3	5	4	1
909	UNTRTH2490	UN	TRTH2490	Traditionalized	125.675	132.542	9.66667	1.66667	11.3333	1.2055	0.233333	1.43883	22	2.69354	5	3	5	61	111	7	38.7411	30.2222	25.3389	39.4564	39.9147	2	1	37.9667	3	2	1	1	3	5	3	5	4	1
160	HUTRTH2510	HU	TRTH2510	Traditionalized	314	284.183	2.33333	4.33333	6.66667	0.772667	1.05667	1.82933	6.66667	1.82933	7	1	3	63	114	NA	47.0707	17.6534	35.9589	40.3575	64.0526	1	1	65	5	3	1	1	1	NA	3	1	4	1
410	INTRTH2510	IN	TRTH2510	Traditionalized	737.25	737.25	5	0.666667	5.66667	3.68625	0.4915	4.17775	7.66667	5.65225	5	3	5	66	112	3	43.7394	25.6627	31.1352	40.4993	50.3106	1	4	48	2	NA	1	1	1	5	3	1	4	1
658	PETRTH2510	PE	TRTH2510	Traditionalized	441.917	412.139	7.66667	1	8.66667	3.44433	0.316667	3.761	9	3.91578	7	1	1	67	107.5	5	31.96	20.5767	12.9819	25.4399	32.5895	1	1	44.125	7	4	3	1	1	5	3	1	4	1
910	UNTRTH2510	UN	TRTH2510	Traditionalized	276.048	254.18	7	3	10	1.96922	0.463	2.43222	17	4.33354	7	3	3	57	108	10	35.8811	29.3956	21.545	36.4697	36.1725	1	1	45.5583	5	1	7	1	1	5	3	1	4	1
161	HUTRTH2700	HU	TRTH2700	Traditional	NA	NA	NA	NA	NA	NA	NA	NA	NA	NA	NA	NA	NA	NA	NA	NA	NA	NA	NA	NA	NA	NA	NA	NA	NA	NA	NA	NA	NA	NA	NA	NA	NA	NA
411	INTRTH2700	IN	TRTH2700	Traditional	249.333	249.333	10	1.33333	11.3333	2.49333	0.332444	2.82578	25	6.23333	3	5	5	61	110	3	40.4667	21.213	23.949	32.0051	48.4975	1	1	82.5	1	NA	1	3	3	5	3	2	4	1
659	PETRTH2700	PE	TRTH2700	Traditional	253.867	253.867	7.66667	0	7.66667	1.96	0	1.96	20	5.05167	5	9	5	64	109	8	32.4478	19.9444	12.1561	23.3716	31.5473	1	1	55.3917	1	1	5	5	3	5	3	2	4	1
911	UNTRTH2700	UN	TRTH2700	Traditional	142.548	146.247	12.6667	0.333333	13	1.70528	0.0866667	1.79194	24.6667	3.29197	5	5	5	57	101	7	38.1611	28.5592	23.6022	36.8568	39.1338	1	1	67.1583	1	1	3	3	3	3	3	2	4	1
162	HUTRTH2720	HU	TRTH2720	Traditional	39.0456	46.0571	15.6667	12.6667	28.3333	0.613333	0.693333	1.30667	37	1.71406	5	9	7	63	97	NA	47.7259	19.562	35.2782	40.4275	60.7998	2	1	56.4167	5	3	1	1	1	NA	3	1	4	1
412	INTRTH2720	IN	TRTH2720	Traditional	59.9556	59.9556	32.3333	2	34.3333	1.93856	0.119911	2.05847	59.6667	3.57735	1	5	5	53	98	1	40.7567	25.214	25.4256	35.8889	45.302	2	3	41.75	7	NA	1	1	1	3	3	1	4	1
660	PETRTH2720	PE	TRTH2720	Traditional	35.6271	37.8061	39.3333	0.666667	40	1.39767	0.0293333	1.427	70.3759	2.68801	7	9	5	47	98.5	7	32.8117	21.3983	13.3744	25.2537	32.1934	2	1	46.325	5	3	1	1	3	3	3	1	4	1
912	UNTRTH2720	UN	TRTH2720	Traditional	31.5628	30.3082	23.6667	5	28.6667	0.754393	0.125	0.879393	81.3333	2.48906	5	7	5	50	92	11	35.4467	26.8511	20.8689	34.011	37.8148	2	1	34.4083	3	3	1	1	1	7	3	1	4	1
163	HUTRTH2780	HU	TRTH2780	Traditional	NA	401.889	0	3.33333	3.33333	0	1.31867	1.31867	11.3333	4.606	7	NA	NA	63	114	NA	50.5914	20.0189	19.7848	28.3886	45.2508	NA	3	55.8333	5	3	1	1	1	NA	NA	NA	3	NA
413	INTRTH2780	IN	TRTH2780	Traditional	NA	NA	NA	NA	NA	NA	NA	NA	NA	NA	7	3	3	69	119	6	45.7315	25.9817	18.2638	31.7937	35.1298	2	4	51	5	NA	1	1	1	5	3	1	3	1
661	PETRTH2780	PE	TRTH2780	Traditional	322.639	322.639	2.66667	0	2.66667	0.904333	0	0.904333	7.66667	2.3275	7	1	1	69	107	8	32.9972	19.615	9.19278	21.9393	25.3924	3	3	46.0342	7	2	5	1	1	5	3	1	3	1
913	UNTRTH2780	UN	TRTH2780	Traditional	164.492	132.123	5	6	11	0.948143	0.526	1.47414	14	1.86083	7	1	5	58	116	2	38.8428	29.0606	15.5106	32.9512	28.0419	2	1	48.8125	3	1	7	1	3	7	3	1	3	1
164	HUTRTH2830	HU	TRTH2830	Traditionalized	165.467	149.186	3.66667	2.33333	6	0.542133	0.311667	0.8538	6	0.8538	5	NA	NA	63	111	NA	48.9755	27.9764	39.7321	48.7466	54.8011	NA	1	69.9167	1	1	1	1	1	NA	NA	NA	4	NA
414	INTRTH2830	IN	TRTH2830	Traditionalized	253.4	253.4	7	0.333333	7.33333	1.7738	0.0844667	1.85827	9.33333	2.36507	3	3	3	57	110	10	46.3396	26.1697	34.6282	43.5793	52.8664	1	2	71.1667	1	NA	1	1	5	1	1	5	4	1
662	PETRTH2830	PE	TRTH2830	Traditionalized	299.111	299.111	5.33333	0	5.33333	1.464	0	1.464	17.3333	5.19756	7	NA	3	54	110.5	15	30.9361	25.456	14.0711	29.1402	29.5471	1	1	71.925	1	1	3	1	1	5	1	5	4	1
914	UNTRTH2830	UN	TRTH2830	Traditionalized	225.577	216.671	10.6667	1.33333	12	2.42065	0.18	2.60065	15.3333	3.34935	7	5	5	55	108	11	39.7683	33.2761	28.0972	43.5861	40.124	1	1	66.45	1	1	1	1	3	5	1	5	4	1
165	HUTRVA0010	HU	TRVA0010	Traditional	NA	NA	NA	NA	NA	NA	NA	NA	NA	NA	NA	NA	NA	63	NA	NA	48.0125	23.5347	36.3587	43.3975	56.9455	3	NA	62.75	NA	NA	1	1	1	NA	3	1	4	1
415	INTRVA0010	IN	TRVA0010	Traditional	230.386	230.386	17	0	17	3.91656	0	3.91656	26	5.99003	1	5	3	62	109	4	44.8481	23.0131	29.2073	37.8892	51.8187	2	2	57.9167	7	NA	1	1	1	3	3	1	4	1
663	PETRVA0010	PE	TRVA0010	Traditional	209.508	209.508	7.66667	0	7.66667	1.71767	0	1.71767	17.6667	3.76829	7	7	5	60	103	10	34.3533	23.1472	14.4928	27.3769	32.324	3	3	54.725	3	3	1	1	1	5	3	1	4	1
915	UNTRVA0010	UN	TRVA0010	Traditional	184.195	169.63	8.33333	2	10.3333	1.52833	0.208333	1.73667	15	2.49099	5	5	3	58	110	9	39.8711	30.7133	26.7567	40.7512	41.0005	3	1	58.275	1	1	1	1	1	5	3	1	4	1
166	HUTRVA0020	HU	TRVA0020	Traditional	160.039	166.583	4	5.66667	9.66667	0.642333	0.903667	1.546	9.66667	1.546	3	1	3	63	NA	NA	43.3157	32.455	32.8512	46.2126	45.3388	3	1	50.875	1	1	1	1	1	NA	3	6	4	1
416	INTRVA0020	IN	TRVA0020	Traditional	322.033	322.033	10	0.5	10.5	3.22033	0.161017	3.38135	10.5	3.38135	5	3	3	67	116	2	44.2358	21.611	30.3836	37.3627	54.6157	3	2	44.3333	7	NA	1	1	3	3	3	6	4	1
664	PETRVA0020	PE	TRVA0020	Traditional	304.274	260.631	7.66667	0.333333	8	2.22667	0.03	2.25667	16.926	4.63531	5	5	5	63	93	11	35.2011	18.8561	15.5978	24.5382	39.9688	4	1	50.85	3	2	1	3	7	5	3	6	4	1
916	UNTRVA0020	UN	TRVA0020	Traditional	205.417	193.783	8	1.5	9.5	1.6679	0.184	1.8519	10.5	2.05007	5	5	5	58	111	5	37.8175	25.6783	24.065	35.2302	42.9149	3	1	46.8	1	3	1	1	3	7	3	6	4	1
167	HUTRVA0150	HU	TRVA0150	Traditional	133.524	127.156	10.3333	5.66667	16	1.29962	0.606	1.90562	28	3.3418	5	3	3	63	NA	NA	46.9562	22.5583	36.6726	43.247	58.123	2	3	58.5833	3	3	1	1	1	NA	3	1	4	1
417	INTRVA0150	IN	TRVA0150	Traditional	NA	NA	NA	NA	NA	NA	NA	NA	NA	NA	7	3	3	70	118	3	45.9461	24.4135	32.9557	41.1085	53.3169	3	4	52.3333	2	NA	1	1	3	5	3	1	4	1
665	PETRVA0150	PE	TRVA0150	Traditional	346	229	1	1	2	0.346	0.224	0.57	2	0.57	7	3	3	69	110.5	5	31.0361	22.8606	14.0094	26.8395	31.61	4	1	41.2917	1	1	1	1	1	7	3	1	4	1
917	UNTRVA0150	UN	TRVA0150	Traditional	290.575	276.556	3.33333	2.33333	5.66667	1.07406	0.592	1.66606	10.3333	2.98994	7	5	3	68	116	4	40.1872	27.7622	27.7028	39.4999	44.7128	2	1	48.1917	3	1	3	1	3	7	3	1	4	1
168	HUTRVA0170	HU	TRVA0170	Traditionalized	140.492	147.95	8	0.333333	8.33333	1.08678	0.103333	1.19011	8.33333	1.19011	5	3	5	63	114	NA	44.6063	34.2304	35.6416	49.2645	46.1227	1	3	75.25	1	1	1	1	1	NA	1	6	4	1
418	INTRVA0170	IN	TRVA0170	Traditionalized	202.457	202.457	10.3333	0	10.3333	2.09206	0	2.09206	14.3333	2.90189	3	5	7	60	112	8	44.383	30.0345	33.7404	45.2151	48.2883	1	1	64.1667	1	NA	1	1	1	7	1	6	4	1
666	PETRVA0170	PE	TRVA0170	Traditionalized	90.5	90.5	2	0	2	0.171333	0	0.171333	2	0.171333	3	NA	5	83	105	4	39.7956	30.2867	20.2806	36.4679	33.8176	1	1	68.8833	1	1	1	1	1	5	1	6	4	1
918	UNTRVA0170	UN	TRVA0170	Traditionalized	159.958	150.464	8	3.33333	11.3333	1.28701	0.427333	1.71435	27.3333	4.1045	5	5	5	57	113	6	39.0656	34.7761	27.3156	44.2297	38.1147	1	1	75.7917	1	1	5	1	1	7	1	6	4	1
169	HUTRVA0240	HU	TRVA0240	Traditional	150	153.056	4.33333	5	9.33333	0.635	0.766667	1.40167	9.33333	1.40167	3	3	3	69	114	NA	51.3672	17.0535	41.4938	45.2096	67.5854	2	1	58.3333	1	1	1	1	1	NA	3	5	4	1
419	INTRVA0240	IN	TRVA0240	Traditional	338.383	338.383	10.3333	0.333333	10.6667	3.49663	0.112794	3.60942	12.6667	4.28619	3	3	3	68	112	2	40.9041	22.2061	27.5922	35.4889	51.0073	2	2	33.75	1	NA	1	1	1	5	3	5	4	1
667	PETRVA0240	PE	TRVA0240	Traditional	187.319	165.528	9.33333	0.333333	9.66667	1.75233	0.184	1.93633	14.174	2.54967	3	5	3	57	92	11	34.5106	19.09	14.1511	24.3282	36.8098	3	1	35.6167	1	2	5	1	1	5	3	5	4	1
919	UNTRVA0240	UN	TRVA0240	Traditional	161.776	151.889	9.33333	2.33333	11.6667	1.46928	0.269	1.73828	24.6667	3.65478	5	5	7	68	115	3	38.7272	27.8044	24.6511	37.1653	41.5933	3	1	41.1	1	1	3	1	3	7	3	5	4	1
170	HUTRVA0260	HU	TRVA0260	Traditionalized	135.133	123.362	6.33333	4	10.3333	0.860444	0.385333	1.24578	10.3333	1.24578	5	5	5	63	114	NA	47.6668	17.2389	35.8357	39.9191	64.2458	1	1	58.5	1	1	1	1	1	NA	1	5	4	1
420	INTRVA0260	IN	TRVA0260	Traditionalized	315.567	315.567	8.33333	0	8.33333	2.62972	0	2.62972	9.33333	2.94529	3	5	5	60	108	2	46.2863	24.0888	34.3022	41.9695	54.9269	1	2	54.3333	1	NA	3	1	1	1	1	5	4	1
668	PETRVA0260	PE	TRVA0260	Traditionalized	188.104	132.802	8.33333	1.33333	9.66667	1.53167	0.318333	1.85	17.2015	2.85989	3	NA	5	56	101	6	33.7406	17.4328	15.3622	23.4135	41.8955	1	1	63.4	1	1	1	1	1	5	1	5	4	1
920	UNTRVA0260	UN	TRVA0260	Traditionalized	206.17	204.442	11	1	12	2.30673	0.180667	2.4874	20	4.11642	5	5	5	58	108	10	38.125	28.7422	25.34	38.3362	41.3616	1	1	54.825	1	1	1	1	3	7	1	5	4	1
171	HUTRVA0270	HU	TRVA0270	Traditional	223.167	200.116	6	4.33333	10.3333	1.35017	0.647333	1.9975	17.3333	3.4798	5	5	5	63	NA	NA	46.1707	19.6375	32.5891	38.3011	58.6694	2	5	57.6	3	3	1	1	1	NA	3	5	4	1
421	INTRVA0270	IN	TRVA0270	Traditional	141.118	141.118	8	1.33333	9.33333	1.12895	0.188158	1.3171	12.6667	1.7875	3	3	5	65	110	6	43.0028	23.415	28.6402	37.0249	50.9758	3	2	50.5	1	NA	1	1	3	3	3	5	4	1
669	PETRVA0270	PE	TRVA0270	Traditional	NA	NA	NA	NA	NA	NA	NA	NA	NA	NA	NA	NA	NA	69	116	9	NA	NA	NA	NA	NA	NA	NA	NA	NA	NA	NA	NA	NA	NA	NA	NA	NA	NA
921	UNTRVA0270	UN	TRVA0270	Traditional	214.736	201.949	9.33333	5	14.3333	2.00875	0.887	2.89575	19.6667	3.99555	5	5	3	59	108	7	39.2372	26.535	26.3122	37.4442	44.6434	2	1	44.75	1	2	5	3	3	5	3	5	4	1
172	HUTRVA0300	HU	TRVA0300	Traditionalized	131.389	134.116	5.33333	1.66667	7	0.706333	0.203	0.909333	7	0.909333	3	7	5	63	114	NA	43.8476	21.9098	31.7785	38.8967	55.3898	2	1	57.75	1	1	1	1	1	NA	3	5	4	1
422	INTRVA0300	IN	TRVA0300	Traditionalized	415.783	415.783	11.6667	0.666667	12.3333	4.85081	0.277189	5.12799	18.6667	7.76129	3	5	7	63	116	5	42.363	22.0951	27.7971	35.6388	51.2728	2	2	55	1	NA	3	1	5	5	3	5	4	1
670	PETRVA0300	PE	TRVA0300	Traditionalized	221.611	221.611	10.3333	0	10.3333	2.379	0	2.379	10.3333	2.379	7	NA	5	69	110.5	5	32.4428	20.6178	13.9517	24.9289	34.2379	2	3	47.8167	1	1	3	1	3	5	3	5	4	1
922	UNTRVA0300	UN	TRVA0300	Traditionalized	238.762	231.526	8.66667	2	10.6667	2.05903	0.430333	2.48936	21.3333	5.15876	5	5	7	58	112	7	37.7372	25.3822	24.0167	35.0237	43.3336	2	1	45.3	1	1	1	1	3	3	3	5	4	1
173	HUTRVA0330	HU	TRVA0330	Traditional	170.556	143.63	4.66667	9	13.6667	0.772222	1.15333	1.92556	22	3.2051	7	3	3	63	NA	NA	41.9072	16.3285	28.1795	32.7973	59.6935	2	3	58.3333	1	3	1	1	1	NA	3	1	6	1
423	INTRVA0330	IN	TRVA0330	Traditional	273.775	273.775	11.6667	0.666667	12.3333	3.19404	0.182517	3.37656	19.6667	5.38424	1	3	5	62	117	3	38.6107	17.9086	21.7926	28.2556	50.3916	2	4	50.1667	7	NA	1	1	1	5	3	1	6	1
671	PETRVA0330	PE	TRVA0330	Traditional	205.355	158.255	13.6667	0.666667	14.3333	2.748	0.0513333	2.79933	20.9183	3.69716	7	5	3	56	103	4	28.8839	16.2339	12.3767	20.6286	37.876	3	1	44.625	3	3	1	1	1	5	3	1	6	1
923	UNTRVA0330	UN	TRVA0330	Traditional	195.937	181.152	11	2	13	2.10442	0.256	2.36042	22.6667	4.14897	5	3	5	57	116	2	35.3872	21.5272	20.1172	29.5359	43.2865	3	1	41.7583	3	2	1	1	3	7	3	1	6	1
174	HUTRVA0350	HU	TRVA0350	Traditionalized	212.028	217.872	6.66667	2	8.66667	1.32517	0.526	1.85117	8.66667	1.85117	5	3	5	63	114	NA	NA	NA	NA	NA	NA	2	1	56.8333	1	1	1	1	1	NA	3	5	4	1
424	INTRVA0350	IN	TRVA0350	Traditionalized	222.478	222.478	15.3333	0	15.3333	3.41133	0	3.41133	18	4.0046	3	3	3	63	117	2	42.8092	22.9632	29.9838	37.9643	52.5215	2	1	47.6667	1	NA	1	1	1	7	3	5	4	1
672	PETRVA0350	PE	TRVA0350	Traditionalized	224.488	194.927	11	1.33333	12.3333	2.46233	0.166667	2.629	21.8254	4.39182	5	5	5	56	97	7	32.4856	17.8822	13.2683	22.3072	36.8357	2	1	44.9917	3	3	3	1	1	7	3	5	4	1
924	UNTRVA0350	UN	TRVA0350	Traditionalized	159.404	155.833	11.3333	1	12.3333	1.80878	0.129333	1.93811	18.6667	2.88167	3	5	5	57	106	8	39.0206	30.4097	26.6289	40.3586	40.8765	2	1	57.7917	1	1	3	1	3	5	3	5	4	1
175	HUTRVA0380	HU	TRVA0380	Traditional	153.093	162.722	8.33333	1	9.33333	1.28509	0.232667	1.51776	16.3333	2.66394	5	3	5	63	114	NA	46.0595	22.8249	36.1587	43.0291	57.6435	3	7	52	1	2	1	1	1	NA	3	7	4	1
425	INTRVA0380	IN	TRVA0380	Traditional	202.929	202.929	16.6667	0.333333	17	3.38214	0.0676429	3.44979	27	5.47907	1	5	3	69	117	5	42.0002	24.9499	27.3828	37.0765	47.5695	2	2	46.6667	1	NA	1	1	3	7	3	7	4	1
673	PETRVA0380	PE	TRVA0380	Traditional	132.643	86.6546	14.3333	2	16.3333	1.89267	0.0986667	1.99133	19.4693	2.257	3	9	5	54	97	7	33.4811	21.4761	14.5356	25.9619	34.2346	4	3	45.95	1	1	1	1	3	7	3	7	4	1
925	UNTRVA0380	UN	TRVA0380	Traditional	86.3294	82.8571	5.33333	9.33333	14.6667	0.470405	0.725667	1.19607	20.6667	1.64507	5	3	3	60	108	7	38.6958	31.2175	25.9483	40.3838	39.3269	3	3	51.725	1	1	7	1	5	5	3	7	4	1
176	HUTRVA0390	HU	TRVA0390	Traditionalized	73.1175	60.6819	11.6667	3.33333	15	0.840333	0.0676667	0.908	24.6667	1.50977	5	7	7	63	111	NA	46.3122	27.7668	37.3515	46.5928	53.3477	1	1	70.5	1	1	1	1	1	NA	1	3	4	1
426	INTRVA0390	IN	TRVA0390	Traditionalized	120.514	120.514	15.6667	0	15.6667	1.88806	0	1.88806	19	2.28977	1	7	7	55	107	6	43.5947	28.1783	30.7836	41.7558	47.4989	1	1	60.0833	1	NA	1	1	3	5	1	3	4	1
674	PETRVA0390	PE	TRVA0390	Traditionalized	80.24	59.8179	25	1	26	1.93333	0.0405	1.97383	40.2434	2.79586	3	NA	7	60	104	4	35.2744	27.6183	16.3783	32.1479	30.8134	1	3	76.0583	1	1	1	1	1	5	1	3	4	1
926	UNTRVA0390	UN	TRVA0390	Traditionalized	95.4063	92.5175	20	0.666667	20.6667	1.91572	0.016	1.93172	42.6667	3.96737	5	9	5	53	104	8	38.7939	33.08	26.3244	42.2834	38.4616	1	1	70.7583	1	1	1	1	1	5	1	3	4	1
177	HUTRVA0400	HU	TRVA0400	Traditionalized	120.098	95.7642	15.5	7.5	23	1.83853	0.345	2.18353	23	2.18353	NA	NA	NA	NA	NA	NA	NA	NA	NA	NA	NA	NA	NA	NA	NA	NA	NA	NA	NA	NA	NA	NA	NA	NA
427	INTRVA0400	IN	TRVA0400	Traditionalized	NA	NA	NA	NA	NA	NA	NA	NA	NA	NA	NA	NA	NA	NA	NA	NA	NA	NA	NA	NA	NA	NA	NA	NA	NA	NA	NA	NA	NA	NA	NA	NA	NA	NA
675	PETRVA0400	PE	TRVA0400	Traditionalized	NA	NA	NA	NA	NA	NA	NA	NA	NA	NA	NA	NA	NA	NA	NA	NA	NA	NA	NA	NA	NA	NA	NA	NA	NA	NA	NA	NA	NA	NA	NA	NA	NA	NA
927	UNTRVA0400	UN	TRVA0400	Traditionalized	NA	NA	NA	NA	NA	NA	NA	NA	NA	NA	NA	NA	NA	NA	NA	NA	NA	NA	NA	NA	NA	NA	NA	NA	NA	NA	NA	NA	NA	NA	NA	NA	NA	NA
178	HUTRVA0410	HU	TRVA0410	Traditional	83.6904	92.0083	16.3333	0.666667	17	1.30533	0.194	1.49933	35	3.15025	3	7	7	63	115	NA	45.2932	19.318	34.1563	39.5756	60.2389	3	1	58.9167	1	1	1	1	1	NA	3	1	4	1
1016	INTRVA0410	IN	TRVA0410	Traditional	NA	NA	NA	NA	NA	NA	NA	NA	NA	NA	NA	NA	NA	NA	NA	NA	NA	NA	NA	NA	NA	NA	NA	NA	NA	NA	NA	NA	NA	NA	NA	NA	NA	NA
1026	PETRVA0410	PE	TRVA0410	Traditional	NA	NA	NA	NA	NA	NA	NA	NA	NA	NA	NA	NA	NA	NA	NA	NA	NA	NA	NA	NA	NA	NA	NA	NA	NA	NA	NA	NA	NA	NA	NA	NA	NA	NA
1032	UNTRVA0410	UN	TRVA0410	Traditional	NA	NA	NA	NA	NA	NA	NA	NA	NA	NA	NA	NA	NA	NA	NA	NA	NA	NA	NA	NA	NA	NA	NA	NA	NA	NA	NA	NA	NA	NA	NA	NA	NA	NA
179	HUTRVA0510	HU	TRVA0510	Traditionalized	12.1637	12.1637	31.6667	0	31.6667	0.381333	0	0.381333	65.6667	0.794986	3	9	7	63	NA	NA	41.3273	22.6275	26.5281	35.537	49.4689	3	1	48	1	1	1	1	1	NA	3	5	4	1
428	INTRVA0510	IN	TRVA0510	Traditionalized	5.68567	5.6176	26.3333	1.33333	27.6667	0.1429	0.0051	0.148	121	0.644071	5	7	7	55	97	2	37.9575	22.9946	20.0696	30.5774	41.1761	3	1	50.5	1	NA	1	1	1	4	3	5	4	1
676	PETRVA0510	PE	TRVA0510	Traditionalized	2.8888	2.55551	12	3	15	0.0336667	0.0188889	0.0525556	27.2257	0.082578	5	7	7	53	91	2	31.8953	19.8139	12.6422	23.5194	32.6527	2	1	29.9	1	1	1	1	1	3	3	5	4	1
928	UNTRVA0510	UN	TRVA0510	Traditionalized	4.1336	3.80281	22.6667	2.66667	25.3333	0.0939206	0.00266667	0.0965873	382	1.47054	5	7	7	53	92	8	35.9017	27.3983	20.5717	34.2875	36.9457	4	1	33.325	1	1	1	1	1	7	3	5	4	1
180	HUTRVA0540	HU	TRVA0540	Traditionalized	53.3824	67.0601	14	3.66667	17.6667	0.755327	0.402667	1.15799	17.6667	1.15799	3	9	7	63	111	NA	47.2978	24.491	37.252	44.8219	56.5503	1	5	62	1	1	1	1	1	NA	1	4	4	1
429	INTRVA0540	IN	TRVA0540	Traditionalized	68.9714	68.9714	16.6667	0	16.6667	1.14952	0	1.14952	41.6667	2.87381	1	5	3	56	109	2	40.2062	24.9363	27.8033	37.4354	47.9056	1	1	63.3333	1	NA	1	1	1	5	1	4	4	1
677	PETRVA0540	PE	TRVA0540	Traditionalized	59.456	59.456	21	0	21	1.24967	0	1.24967	26	1.54665	3	NA	7	56	104	4	29.4494	20.5822	11.9561	23.8197	30.1745	1	3	45.5917	1	1	1	1	1	5	1	4	4	1
929	UNTRVA0540	UN	TRVA0540	Traditionalized	73.3354	71.7527	19.3333	3	22.3333	1.41704	0.186667	1.60371	68.3333	4.91588	3	7	5	58	112	4	36.0189	27.5956	22.175	35.4081	38.7668	1	3	46.9333	1	2	3	1	1	7	1	4	4	1
181	HUTRVA0590	HU	TRVA0590	Traditionalized	11.295	10.5966	25	0.666667	25.6667	0.253333	0.00133333	0.254667	73.6667	0.803848	3	9	7	63	89	NA	39.3378	25.3872	24.1292	35.0778	43.45	2	1	39	1	1	1	1	1	NA	3	5	4	1
430	INTRVA0590	IN	TRVA0590	Traditionalized	5.19567	5.17766	29.6667	1.33333	31	0.146133	0.00437	0.150503	79.6667	0.403288	5	7	7	54	96	2	37.2259	19.5377	17.8681	26.4883	42.4448	3	1	50.4167	1	NA	1	1	1	5	3	5	4	1
678	PETRVA0590	PE	TRVA0590	Traditionalized	1.99383	1.5007	14	7	21	0.031	0.0167348	0.0477348	38.9675	0.0736546	5	7	7	60	106.5	9	30.9614	20.7983	12.5617	24.3076	31.2139	2	1	22.0833	1	1	1	1	1	5	3	5	4	1
930	UNTRVA0590	UN	TRVA0590	Traditionalized	4.02162	3.67569	22.6667	4.66667	27.3333	0.0911223	0.00933333	0.100456	222	0.816406	5	7	7	53	92	6	35.7222	27.7106	20.0917	34.2329	35.9726	3	1	23.8833	1	1	1	1	1	7	3	5	4	1
182	HUTRVA0850	HU	TRVA0850	Traditionalized	4.97497	4.97497	24	0	24	0.120333	0	0.120333	58.6667	0.292456	3	9	7	63	105	NA	40.4686	21.4355	25.4638	33.3812	49.8836	2	1	52.5	1	1	1	1	1	NA	3	5	4	1
431	INTRVA0850	IN	TRVA0850	Traditionalized	5.13429	5.12394	20.6667	0.333333	21	0.105133	0.00173333	0.106867	71.3333	0.367898	1	7	7	54	95	0	35.7445	16.3037	16.8231	23.4376	45.9419	3	1	53.0833	1	NA	1	1	1	3	3	5	4	1
679	PETRVA0850	PE	TRVA0850	Traditionalized	5.35672	4.4473	45.3333	1	46.3333	0.243	0.00266667	0.245667	85.2403	0.412006	1	9	7	54	92	2	31.5006	13.32	11.7833	17.8291	41.8413	2	1	39.0917	1	1	1	1	1	5	3	5	4	1
931	UNTRVA0850	UN	TRVA0850	Traditionalized	4.2079	4.18226	24.6667	0.333333	25	0.103708	0.000666667	0.104374	285	1.19355	5	9	7	50	92	7	35.1711	24.1283	18.9172	30.6768	38.1093	3	1	35.75	1	1	1	1	1	7	3	5	4	1
183	HUTRVA0890	HU	TRVA0890	Traditionalized	26.8709	32.9684	22.3333	1	23.3333	0.598667	0.169333	0.768	57.3333	1.89948	3	9	7	63	111	NA	NA	NA	NA	NA	NA	3	1	NA	1	1	1	1	1	NA	3	3	4	1
432	INTRVA0890	IN	TRVA0890	Traditionalized	21.1533	21.1533	29.6667	0	29.6667	0.627549	0	0.627549	105.333	2.22815	1	9	7	58	109	4	38.8657	20.6487	22.8462	30.8202	47.8854	2	1	55.3333	1	NA	1	1	3	3	3	3	4	1
680	PETRVA0890	PE	TRVA0890	Traditionalized	21.1779	21.1779	31	0	31	0.625	0	0.625	91	1.83738	1	9	7	54	95	9	30.8744	13.2206	10.6606	16.9993	38.8482	3	1	37.3083	1	1	1	1	1	5	3	3	4	1
932	UNTRVA0890	UN	TRVA0890	Traditionalized	16.6172	16.6172	28.6667	0	28.6667	0.476271	0	0.476271	93.3333	1.55049	3	5	7	58	101	5	35.0017	23.35	19.2911	30.3109	39.6057	3	1	44.9	1	1	1	1	3	7	3	3	4	1
184	HUTRVA0900	HU	TRVA0900	Traditional	40.8566	37.7011	24	5.5	29.5	0.985	0.125	1.11	52	1.96483	5	9	7	63	105	NA	46.8548	24.6569	36.0756	43.7514	55.5725	1	1	55.4167	1	1	1	1	1	NA	3	5	4	1
433	INTRVA0900	IN	TRVA0900	Traditional	121.333	121.333	25.5	2	27.5	3.094	0.242667	3.33667	59.5	7.21933	1	7	3	59	106	1	40.9612	21.651	26.6992	34.4129	50.7347	1	1	47.3333	1	NA	1	1	3	1	3	5	4	1
681	PETRVA0900	PE	TRVA0900	Traditional	50.3024	32.9012	15.3333	2.66667	18	0.756667	0.133333	0.89	37.4897	1.53552	3	9	7	54	101	4	33.3667	18.6883	15.0628	24.0272	38.7881	1	1	49.2667	1	1	1	1	5	3	3	5	4	1
933	UNTRVA0900	UN	TRVA0900	Traditional	42.7446	42.8134	27.6667	1.66667	29.3333	1.18579	0.072	1.25779	108.667	4.67073	5	5	5	56	104	6	38.1233	27.3667	24.3283	36.6282	41.5416	1	1	44.1667	1	3	1	5	3	5	3	5	4	1
185	HUTRVA0910	HU	TRVA0910	Traditionalized	115	122.014	10.3333	3	13.3333	1.20333	0.43	1.63333	18	2.19583	5	5	5	63	NA	NA	44.8379	16.9378	32.2952	36.6712	62.1131	3	1	59	1	1	1	1	1	NA	3	5	4	1
434	INTRVA0910	IN	TRVA0910	Traditionalized	177.188	177.188	12.3333	0.333333	12.6667	2.18531	0.0590625	2.24437	17	3.01219	3	5	5	63	117	6	39.0449	21.1806	23.6624	31.7931	47.9581	2	1	44	1	NA	1	1	3	7	3	5	4	1
682	PETRVA0910	PE	TRVA0910	Traditionalized	161.086	141.986	17.3333	0.666667	18	2.76667	0.063	2.82967	23.6193	3.59241	7	7	5	56	110	5	32.3567	18.505	14.2417	23.3943	37.7479	3	3	48.9	1	1	1	1	1	7	3	5	4	1
934	UNTRVA0910	UN	TRVA0910	Traditionalized	191.454	185.988	7.33333	1.66667	9	1.31395	0.232	1.54595	24.6667	4.55144	5	5	5	59	110	6	37.2283	25.9928	23.0672	34.7818	41.6439	3	1	49.7833	1	1	1	1	1	5	3	5	4	1
186	HUTRVA0920	HU	TRVA0920	Traditional	20.1123	19.2307	19.6667	1.66667	21.3333	0.395333	0.0146667	0.41	48.6667	0.935938	3	7	7	63	105	NA	41.3499	19.5342	26.0892	32.6972	53.2826	3	1	58.4167	1	1	1	1	1	NA	3	5	4	1
435	INTRVA0920	IN	TRVA0920	Traditional	28.2	28.2	23	0.666667	23.6667	0.6486	0.0188	0.6674	40.3333	1.1374	1	7	5	58	107	1	36.1172	15.0984	17.6767	23.2564	49.3874	4	2	55.25	1	NA	1	3	5	3	3	5	4	1
683	PETRVA0920	PE	TRVA0920	Traditional	22.0124	17.8281	16.3333	0.333333	16.6667	0.366333	0.001	0.367333	60.4162	1.12436	1	9	7	47	97	9	32.665	8.805	12.585	15.5156	55.8147	4	1	50.4175	1	1	1	1	1	5	3	5	4	1
935	UNTRVA0920	UN	TRVA0920	Traditional	18.8167	18.8167	24	0	24	0.451167	0	0.451167	102.333	1.90725	5	9	7	52	101	9	34.4872	21.5544	18.1922	28.2211	40.1367	4	1	47.4167	1	1	1	1	1	7	3	5	4	1
187	HUTRVA0940	HU	TRVA0940	Traditional	NA	NA	NA	NA	NA	NA	NA	NA	NA	NA	NA	NA	NA	NA	NA	NA	NA	NA	NA	NA	NA	NA	NA	NA	NA	NA	NA	NA	NA	NA	NA	NA	NA	NA
436	INTRVA0940	IN	TRVA0940	Traditional	161.389	161.389	14.6667	0.333333	15	2.36704	0.0537963	2.42083	24.6667	3.98093	1	5	3	61	107	1	55.9889	-4.01311	45.6348	45.573	95.0343	2	1	51.8333	1	NA	1	1	1	5	3	5	1	1
684	PETRVA0940	PE	TRVA0940	Traditional	118.768	118.768	11.3333	0	11.3333	1.33567	0	1.33567	14.6667	1.73789	5	5	5	54	97	9	40.4206	0.488333	21.5744	21.602	88.5654	3	1	39.8833	1	1	1	1	3	5	3	5	1	1
936	UNTRVA0940	UN	TRVA0940	Traditional	130.851	131.353	9.33333	1.66667	11	1.22194	0.225333	1.44728	25.3333	3.32901	3	7	5	56	104	7	49.4672	7.09222	41.5989	42.2285	80.2773	2	1	33.775	3	1	1	1	3	7	3	5	1	1
188	HUTRVA0980	HU	TRVA0980	Traditional	146.944	143.231	6.66667	5.33333	12	0.9625	0.71	1.6725	12	1.6725	5	1	3	69	111	NA	44.8004	20.8266	32.5318	38.7096	57.432	2	1	53.6667	1	1	1	1	1	NA	3	5	4	1
437	INTRVA0980	IN	TRVA0980	Traditional	231.717	231.717	9.66667	0.666667	10.3333	2.23993	0.154478	2.39441	14.6667	3.39851	1	3	5	64	110	2	41.0777	21.0453	26.3548	33.7396	51.3315	2	2	37.9167	1	NA	1	1	5	5	3	5	4	1
685	PETRVA0980	PE	TRVA0980	Traditional	160.361	160.361	8.66667	0	8.66667	1.45633	0	1.45633	14	2.28447	5	5	5	62	94	3	33.0283	19.6267	14.5939	24.4871	36.8613	3	1	23.5917	1	1	3	1	1	5	3	5	4	1
937	UNTRVA0980	UN	TRVA0980	Traditional	151.288	148.598	10.3333	2	12.3333	1.55707	0.276333	1.8334	33.3333	4.95134	3	7	7	58	108	8	40.2672	26.2156	25.8572	36.8954	44.4478	2	1	41.8917	1	1	1	3	3	5	3	5	4	1
189	HUTRVA1010	HU	TRVA1010	Traditional	270	305.857	2	1	3	0.54	0.327333	0.867333	3	1.301	5	3	3	69	NA	NA	45.435	27.1863	34.6355	44.1624	51.726	3	3	70.1	1	1	1	1	1	NA	3	1	4	1
438	INTRVA1010	IN	TRVA1010	Traditional	NA	NA	NA	NA	NA	NA	NA	NA	NA	NA	5	5	3	68	110	8	43.0682	20.8912	29.1373	35.9931	54.2653	2	3	41.25	1	NA	1	1	5	3	3	1	4	1
686	PETRVA1010	PE	TRVA1010	Traditional	349.75	349.75	1.5	0	1.5	0.564	0	0.564	1.5	0.564	7	1	1	67	102	6	32.5372	21.2861	12.9439	24.9455	31.2931	4	3	44.825	5	3	7	1	3	5	3	1	4	1
938	UNTRVA1010	UN	TRVA1010	Traditional	80.3333	111.889	2	3.66667	5.66667	0.254	0.436667	0.690667	6.33333	0.755889	7	1	3	58	104	11	39.706	29.4217	26.4773	39.8748	42.1617	2	1	42.46	3	1	5	1	3	7	3	1	4	1
190	HUTRVA1040	HU	TRVA1040	Traditional	103.75	108.797	6	4.66667	10.6667	0.6725	0.566667	1.23917	10.6667	1.23917	5	3	5	69	114	NA	45.0353	19.5809	31.1286	36.8956	57.7269	2	1	47.5833	1	1	1	1	1	NA	3	1	4	1
439	INTRVA1040	IN	TRVA1040	Traditional	302.971	302.971	10.3333	0.333333	10.6667	3.1307	0.10099	3.2317	14	4.2416	1	3	3	70	109	3	43.1316	26.2999	29.4839	39.5186	48.259	2	4	45.3333	7	NA	5	1	3	7	3	1	4	1
687	PETRVA1040	PE	TRVA1040	Traditional	199.25	184.042	2.33333	0.666667	3	0.367	0.035	0.402	5.56589	0.726917	7	3	3	60	96	9	33.3872	19.9839	13.2628	24.0105	33.6424	4	1	35.4417	7	3	3	1	1	5	3	1	4	1
939	UNTRVA1040	UN	TRVA1040	Traditional	124.495	135.693	5	2.66667	7.66667	0.688444	0.338	1.02644	14.6667	2.08759	2	9	5	59	104	8	37.295	26.1356	22.2289	34.3283	40.3986	2	1	31.8667	3	1	3	3	3	5	3	1	4	1
191	HUTRVA1080	HU	TRVA1080	Traditionalized	154.676	155.333	8	1	9	1.23267	0.165333	1.398	11	1.71481	5	5	3	63	NA	NA	48.4297	14.9861	37.9581	41.3719	68.3342	2	1	83.9	1	1	1	1	1	NA	3	1	4	1
440	INTRVA1080	IN	TRVA1080	Traditionalized	216.467	216.467	8	1.33333	9.33333	1.73173	0.288622	2.02036	16	3.46347	3	3	5	66	119	3	42.566	22.7394	29.257	37.3651	51.5604	2	2	59.6667	1	NA	1	1	3	3	3	1	4	1
688	PETRVA1080	PE	TRVA1080	Traditionalized	108.879	80.8921	12.6667	4.33333	17	1.32967	0.214889	1.54456	22.5365	1.9808	7	5	5	64	104	4	33.8956	23.3917	16.3911	28.5987	35.0804	2	1	70.0083	1	1	1	1	1	5	3	1	4	1
940	UNTRVA1080	UN	TRVA1080	Traditionalized	132.869	132.317	8	0.5	8.5	1.06295	0.051	1.11395	14.5	1.86488	5	5	5	59	110	6	37.3127	26.5507	23.348	35.3875	41.3638	2	1	66.16	1	1	1	1	1	5	3	1	4	1
192	HUTRVA1100	HU	TRVA1100	Traditional	NA	205.458	0	4	4	0	1.11425	1.11425	4	1.11425	5	1	1	63	114	NA	48.2566	20.6799	19.4087	28.6336	43.5444	2	3	56.75	1	3	1	1	1	NA	3	1	3	1
441	INTRVA1100	IN	TRVA1100	Traditional	NA	NA	NA	NA	NA	NA	NA	NA	NA	NA	3	5	5	60	117	8	48.1825	23.7433	20.4161	31.9156	39.9207	2	3	47.4167	7	NA	1	1	1	5	3	1	3	1
689	PETRVA1100	PE	TRVA1100	Traditional	NA	NA	NA	NA	NA	NA	NA	NA	NA	NA	NA	NA	NA	NA	NA	NA	33.2697	20.8878	11.4736	24.2288	27.9404	NA	NA	29.7917	NA	NA	NA	NA	NA	NA	NA	NA	NA	NA
941	UNTRVA1100	UN	TRVA1100	Traditional	284.404	258.389	7.66667	1.66667	9.33333	2.21576	0.232333	2.44809	15	3.94948	7	5	3	58	114	7	40.9683	27.4811	16.3761	32.0117	30.6774	2	1	48.6083	3	2	3	1	3	5	3	1	3	1
193	HUTRVA1120	HU	TRVA1120	Traditional	148.159	154.804	8	2	10	1.2111	0.341	1.5521	10	1.5521	3	1	3	69	114	NA	43.4614	24.8822	32.2402	40.8603	52.1578	4	1	57.8333	1	2	1	1	1	NA	3	7	4	1
442	INTRVA1120	IN	TRVA1120	Traditional	197.7	197.7	17.6667	1	18.6667	3.4927	0.1977	3.6904	28.3333	5.6015	1	5	3	69	119	2	41.2394	24.0841	26.1843	35.6357	47.2486	2	2	55.8333	1	NA	3	1	3	5	3	7	4	1
690	PETRVA1120	PE	TRVA1120	Traditional	140.867	121.933	12	0.666667	12.6667	1.67567	0.158167	1.83383	18.8117	2.57713	3	7	5	60	96	4	33.2372	27.5839	15.9183	31.9048	30.5547	4	3	37.7167	1	1	7	1	1	7	3	7	4	1
942	UNTRVA1120	UN	TRVA1120	Traditional	145.921	143.608	7	1	8	1.05802	0.129	1.18702	10.3333	1.51324	3	3	5	60	106	12	37.6087	27.786	24.1147	36.842	40.929	2	1	45.61	1	2	5	1	3	5	3	7	4	1
194	HUTRVA1170	HU	TRVA1170	Traditionalized	10.2853	10.2853	45.3333	0	45.3333	0.466667	0	0.466667	57.3333	0.596032	3	9	7	63	94	NA	43.5107	24.4685	31.3786	39.8316	52.0734	2	1	75.4167	1	1	1	1	1	NA	3	3	4	1
443	INTRVA1170	IN	TRVA1170	Traditionalized	13.5478	13.5478	146	1.33333	147.333	1.97798	0.0180638	1.99605	220	2.98052	1	9	7	56	96	0	39.0579	24.963	22.0357	33.3126	41.4662	4	1	57.1667	1	NA	1	1	5	1	3	3	4	1
691	PETRVA1170	PE	TRVA1170	Traditionalized	9.47004	8.56786	75.6667	0.666667	76.3333	0.732333	0.002	0.734333	170.844	1.47841	1	9	7	50	NA	10	32.1239	17.3967	11.9672	21.1551	34.7389	2	1	58.9583	1	1	1	1	1	3	3	3	4	1
943	UNTRVA1170	UN	TRVA1170	Traditionalized	7.09342	7.09342	49	0	49	0.346588	0	0.346588	203	1.45255	3	9	7	56	96	7	35.1314	25.9633	22.1022	34.1535	40.2605	3	1	56.425	1	1	1	1	1	5	3	3	4	1
195	HUTRVA1180	HU	TRVA1180	Traditionalized	6.62149	25.424	29	1.33333	30.3333	0.190333	0.566667	0.757	83	2.15787	3	7	7	63	105	NA	41.4186	22.4585	25.5173	34.1131	48.7603	3	1	50.5833	1	1	1	1	1	NA	3	5	4	1
444	INTRVA1180	IN	TRVA1180	Traditionalized	11.9	11.9	33.3333	0	33.3333	0.396667	0	0.396667	83.3333	0.991667	5	7	7	55	103	5	37.4586	18.1963	18.3493	25.8542	45.1458	3	1	44.5833	1	NA	1	1	1	3	3	5	4	1
692	PETRVA1180	PE	TRVA1180	Traditionalized	9.0672	6.54026	32.6667	0.666667	33.3333	0.292333	0.00266667	0.295	77.9615	0.561177	3	9	7	54	98.5	5	29.9172	21.43	12.9311	25.0444	31.1621	3	1	48.3583	1	1	1	1	1	5	3	5	4	1
944	UNTRVA1180	UN	TRVA1180	Traditionalized	7.76314	7.62801	33.3333	1.66667	35	0.257232	0.005	0.262232	189.667	1.47726	5	9	7	55	103	3	35.2167	24.3811	20.2717	31.7419	39.6908	3	1	30.8083	1	1	1	1	1	7	3	5	4	1
196	HUTRVA1300	HU	TRVA1300	Traditional	115	128.333	1	4	5	0.113333	0.6	0.713333	5	0.713333	7	5	5	63	111	NA	NA	NA	NA	NA	NA	1	1	NA	1	1	1	1	1	NA	3	1	4	1
445	INTRVA1300	IN	TRVA1300	Traditional	382.2	382.2	6.66667	0.666667	7.33333	2.548	0.2548	2.8028	11	4.2042	7	3	3	63	109	2	41.1356	25.6605	27.3987	37.5493	46.8538	1	3	38.9167	7	NA	1	1	1	3	3	1	4	1
693	PETRVA1300	PE	TRVA1300	Traditional	173.519	173.519	10	0	10	1.80667	0	1.80667	13.3333	2.34991	3	7	5	54	97	7	31.2581	24.4411	14.1261	28.2491	30.1985	1	3	46.3917	1	1	3	1	1	7	3	1	4	1
945	UNTRVA1300	UN	TRVA1300	Traditional	143.718	142.959	7.66667	2.33333	10	1.15321	0.291333	1.44454	16.3333	2.33969	5	5	7	59	112	14	37.4139	28.9583	23.5678	37.3762	39.1859	1	3	50.7167	3	1	3	1	3	7	3	1	4	1
197	HUTRVA1410	HU	TRVA1410	Traditionalized	59.2434	62.8724	14.6667	3	17.6667	0.896059	0.239	1.13506	23.6667	1.48122	3	9	7	63	108	NA	46.352	29.497	35.8781	46.5898	50.5885	1	1	77	1	1	1	1	1	NA	1	3	4	1
446	INTRVA1410	IN	TRVA1410	Traditionalized	102.175	102.175	18	0	18	1.83915	0	1.83915	32.3333	3.30366	1	7	3	56	108	1	41.2813	28.4758	31.024	42.1382	47.436	1	1	77.6667	1	NA	1	1	3	3	1	3	4	1
694	PETRVA1410	PE	TRVA1410	Traditionalized	102.957	102.957	25	0	25	2.54367	0	2.54367	28.6667	2.92164	1	NA	7	56	102	6	33.84	27.6489	14.4917	31.2358	27.6222	1	3	44.2417	1	1	1	1	1	5	1	3	4	1
946	UNTRVA1410	UN	TRVA1410	Traditionalized	95.721	93.5751	20.3333	1.33333	21.6667	1.95381	0.081	2.03481	40	3.74912	1	9	7	56	105	5	39.4767	32.65	27.69	42.8239	40.2813	1	3	72.875	1	2	1	1	1	5	1	3	4	1
198	HUTRVA1750	HU	TRVA1750	Traditionalized	72.4556	67.9614	12.6667	3.66667	16.3333	0.922944	0.191333	1.11428	22	1.51377	3	7	7	63	114	NA	45.3511	31.5093	35.3857	47.4139	48.3215	1	1	78.9167	1	2	1	1	1	NA	1	3	4	1
447	INTRVA1750	IN	TRVA1750	Traditionalized	124.343	124.343	12	0	12	1.49211	0	1.49211	23.6667	2.94278	3	7	5	55	107	3	43.5982	28.4956	31.1397	42.2538	47.5101	1	1	74.0833	1	NA	1	1	3	3	1	3	4	1
695	PETRVA1750	PE	TRVA1750	Traditionalized	87.2017	87.2017	24.3333	0	24.3333	1.978	0	1.978	26.6667	2.21423	3	NA	7	67	115.5	11	33.1889	28.4072	16.21	32.7167	29.742	1	1	63.6417	1	1	1	1	1	5	1	3	4	1
947	UNTRVA1750	UN	TRVA1750	Traditionalized	117.973	113.446	13.6667	2.33333	16	1.60666	0.211333	1.81799	34.6667	3.9234	5	9	7	59	108	4	39.0989	33.9089	27.4306	43.6288	38.9354	1	1	75.075	1	1	1	1	3	5	1	3	4	1
199	HUTRVA1770	HU	TRVA1770	Traditional	83.0407	75.2009	16.6667	4.33333	21	1.39904	0.199667	1.59871	30.3333	2.36402	3	9	7	63	108	NA	43.9436	26.2042	32.6542	41.9455	51.1341	2	1	75.5	1	1	1	1	1	NA	1	5	4	1
448	INTRVA1770	IN	TRVA1770	Traditional	88.35	88.35	25.6667	0	25.6667	2.26765	0	2.26765	36.3333	3.21005	1	5	7	60	112	0	41.4403	20.2076	26.119	33.0752	52.3824	3	1	58.5833	1	NA	1	1	1	1	1	5	4	1
696	PETRVA1770	PE	TRVA1770	Traditional	69.0554	60.6516	31.6667	0.333333	32	2.16433	0.0213333	2.18567	40.0392	2.59666	1	NA	5	54	93	4	31.6694	17.5467	12.2672	21.4271	35.1593	3	1	42.5417	1	1	1	1	1	5	1	5	4	1
948	UNTRVA1770	UN	TRVA1770	Traditional	55.3711	55.3711	23.3333	0	23.3333	1.29383	0	1.29383	49.6667	2.77777	5	9	5	57	104	4	37.8561	29.4722	23.9644	38.0048	39.106	2	1	55.6333	1	1	1	1	1	5	1	5	4	1
200	HUTRVA1940	HU	TRVA1940	Traditional	102.567	123.133	2.66667	1.66667	4.33333	0.268	0.294	0.562	4.33333	0.562	5	1	1	69	NA	NA	41.453	22.2408	26.2867	34.476	49.8645	4	1	51	1	1	1	1	1	NA	3	6	4	1
449	INTRVA1940	IN	TRVA1940	Traditional	NA	NA	NA	NA	NA	NA	NA	NA	NA	NA	1	3	3	72	119	10	40.1919	20.0862	23.7334	31.1482	49.6546	3	1	50.25	1	NA	3	1	1	3	3	6	4	1
697	PETRVA1940	PE	TRVA1940	Traditional	177.959	151.387	14	1.33333	15.3333	2.57767	0.233333	2.811	25.1739	4.35761	7	5	3	62	101	10	31.2567	18.5856	13.7911	23.5206	36.3137	3	1	40.0833	1	1	1	1	1	5	3	6	4	1
949	UNTRVA1940	UN	TRVA1940	Traditional	187.986	186.214	4.66667	3.33333	8	0.878595	0.589333	1.46793	13.6667	2.51588	5	5	3	60	104	5	38.8611	23.3072	25.1417	34.2962	46.8385	2	1	36.8833	1	2	3	3	3	3	3	6	4	1
201	HUTRVA1950	HU	TRVA1950	Traditional	109.123	109.362	7	2.33333	9.33333	0.779	0.251333	1.03033	9.33333	1.03033	5	1	1	69	114	NA	41.2841	21.9991	27.1932	35.0778	50.9836	2	3	47.1667	3	3	1	1	1	NA	3	6	4	1
450	INTRVA1950	IN	TRVA1950	Traditional	263.433	263.433	15.3333	1.33333	16.6667	4.03931	0.351244	4.39056	25.6667	6.76146	3	5	3	63	117	8	43.7235	21.5418	31.078	37.8471	55.3819	4	2	39.6667	1	NA	1	3	3	3	3	6	4	1
698	PETRVA1950	PE	TRVA1950	Traditional	179.208	151.562	8.66667	0.333333	9	1.55567	0.0116667	1.56733	11.9011	2.02554	5	5	3	64	101	6	31.7306	16.8611	13.6422	21.7679	39.2984	4	1	52.4833	3	1	1	1	1	5	3	6	4	1
950	UNTRVA1950	UN	TRVA1950	Traditional	166.53	165.533	6	2.33333	8.33333	0.9889	0.409667	1.39857	19.6667	3.27837	3	7	5	58	114	7	37.0272	25.6706	22.9478	34.4566	41.7657	3	1	48.2417	1	1	1	1	5	5	3	6	4	1
202	HUTRVA2060	HU	TRVA2060	Traditionalized	61.0148	69.4961	22	2.66667	24.6667	1.34433	0.338667	1.683	42	2.86907	3	7	7	63	108	NA	44.72	28.0714	33.3469	43.6427	49.8296	1	1	81.0833	1	1	1	1	1	NA	3	5	4	1
451	INTRVA2060	IN	TRVA2060	Traditionalized	121.333	121.333	23	1	24	2.79067	0.121333	2.912	41.5	5.03533	1	5	3	61	109	2	45.0074	26.9574	32.5432	42.3432	50.2882	1	1	70.5833	1	NA	1	1	1	5	3	5	4	1
699	PETRVA2060	PE	TRVA2060	Traditionalized	92.286	75.5413	32.3333	3.33333	35.6667	2.976	0.154667	3.13067	74.6295	6.01147	5	9	7	56	107.5	5	32.8028	27.8211	15.6967	31.9722	29.4432	1	1	68.675	1	1	3	1	3	5	3	5	4	1
951	UNTRVA2060	UN	TRVA2060	Traditionalized	61.1641	60.3098	24	0.666667	24.6667	1.46988	0.0206667	1.49054	57.6667	3.48652	5	7	5	56	102	4	38.0994	31.5081	24.3517	39.7441	37.5619	1	1	70.0833	1	1	3	1	1	3	3	5	4	1
203	HUTRVA2100	HU	TRVA2100	Traditionalized	100.161	90.9786	11.6667	2.33333	14	1.15429	0.0993333	1.25362	17.6667	1.593	5	5	5	63	NA	NA	43.8992	19.6369	30.5328	36.409	57.2242	2	1	67.8333	1	1	1	1	1	NA	3	5	4	1
452	INTRVA2100	IN	TRVA2100	Traditionalized	NA	NA	NA	NA	NA	NA	NA	NA	NA	NA	1	7	5	62	112	7	42.4488	22.2516	27.3714	35.3963	50.5081	2	2	54.3333	1	NA	1	1	1	7	3	5	4	1
700	PETRVA2100	PE	TRVA2100	Traditionalized	215.044	215.044	11	0	11	2.399	0	2.399	15.3333	3.31128	5	7	5	54	105	6	32.4322	18.3744	14.2906	23.3713	38.2952	3	1	54.5833	1	1	1	1	1	7	3	5	4	1
952	UNTRVA2100	UN	TRVA2100	Traditionalized	178.631	183.565	10	0.666667	10.6667	1.7626	0.159667	1.92226	24.3333	4.45361	5	7	3	57	109	5	35.5767	24.8478	20.6967	32.3646	39.7742	3	1	50.1333	3	2	1	1	1	5	3	5	4	1
204	HUTRVA2120	HU	TRVA2120	Traditional	123.246	105.923	6.33333	3	9.33333	0.763746	0.208	0.971746	11.3333	1.19622	5	3	3	63	NA	NA	40.7726	23.0246	26.4344	35.0769	48.7554	3	1	51.75	1	1	1	1	1	NA	3	6	4	1
453	INTRVA2120	IN	TRVA2120	Traditional	242.062	242.062	16.3333	1.33333	17.6667	3.95369	0.32275	4.27644	24	5.8095	3	5	5	67	112	6	42.454	21.8693	29.4068	36.7094	53.4092	4	1	40.0833	1	NA	1	1	5	3	3	6	4	1
701	PETRVA2120	PE	TRVA2120	Traditional	176.931	161.668	9.33333	1.66667	11	1.619	0.123	1.742	14.5105	2.23697	5	3	3	56	104	7	31.365	19.5461	14.1389	24.1772	36.2658	4	1	44.9333	3	1	1	1	1	7	3	6	4	1
953	UNTRVA2120	UN	TRVA2120	Traditional	151.249	147.575	10	2.33333	12.3333	1.44416	0.299667	1.74383	15	2.13397	3	1	3	58	114	4	37.8706	25.4256	23.8494	34.9097	42.9586	3	1	53.3667	1	1	1	1	3	5	3	6	4	1
205	HUTRVA2130	HU	TRVA2130	Traditionalized	93.6742	93.5256	9	3.33333	12.3333	0.865833	0.296667	1.1625	18.3333	1.73254	NA	5	5	69	111	NA	43.9478	21.0596	30.5961	37.2695	55.5749	2	NA	69.5	3	3	1	1	1	NA	3	1	4	1
454	INTRVA2130	IN	TRVA2130	Traditionalized	NA	NA	NA	NA	NA	NA	NA	NA	NA	NA	7	5	5	67	109	0	41.4141	22.2718	25.9701	34.406	49.0827	2	2	58.25	1	NA	1	3	5	5	3	1	4	1
702	PETRVA2130	PE	TRVA2130	Traditionalized	178.808	139.447	11	1.66667	12.6667	1.967	0.100667	2.06767	21.7036	3.36384	3	5	5	60	97	9	31.5608	18.4489	14.2572	23.3504	38.0298	3	1	38.725	3	1	1	1	1	5	3	1	4	1
954	UNTRVA2130	UN	TRVA2130	Traditionalized	113.868	101.956	7.66667	2.66667	10.3333	0.877333	0.187667	1.065	14	1.44493	7	1	3	59	117	7	38.6722	26.9739	24.595	36.6424	42.0116	2	1	61.725	1	3	1	1	3	5	3	1	4	1
206	HUTRVA2150	HU	TRVA2150	Traditional	517	234.861	0.666667	5	5.66667	0.344667	1.062	1.40667	10	2.53422	NA	3	3	69	NA	NA	NA	NA	NA	NA	NA	2	NA	NA	1	1	1	1	1	NA	3	1	1	1
455	INTRVA2150	IN	TRVA2150	Traditional	NA	NA	NA	NA	NA	NA	NA	NA	NA	NA	7	5	3	66	117	5	65.4721	-4.69856	38.4729	38.8205	97.3864	2	4	47.75	7	NA	1	1	1	4	3	1	1	1
703	PETRVA2150	PE	TRVA2150	Traditional	253.069	253.069	6.66667	0	6.66667	1.713	0	1.713	7.66667	1.95972	7	5	1	60	97	9	48.0761	-0.641667	21.6578	21.8325	91.4314	3	1	42.4917	7	3	3	1	1	5	3	1	1	1
955	UNTRVA2150	UN	TRVA2150	Traditional	142.688	131.167	2.33333	4	6.33333	0.286083	0.459667	0.74575	8	0.935667	7	3	3	68	125	8	60.9483	9.01167	37.075	38.4847	75.8833	2	1	57.625	5	3	7	1	1	7	3	1	1	1
207	HUTRVA2180	HU	TRVA2180	Traditional	95.7841	73.7205	6	4.66667	10.6667	0.574	0.224333	0.798333	10.6667	0.798333	3	1	1	69	NA	NA	45.3375	22.4558	33.1993	40.3917	55.7833	2	1	60.9	1	1	1	1	1	NA	3	6	4	1
456	INTRVA2180	IN	TRVA2180	Traditional	195.85	195.85	14.6667	1	15.6667	2.87247	0.19585	3.06832	28	5.4838	3	5	3	69	120	3	40.4417	20.3431	24.2337	31.6756	49.9219	3	1	51.75	1	NA	1	3	1	3	3	6	4	1
704	PETRVA2180	PE	TRVA2180	Traditional	138.268	156.134	9	1	10	1.26933	0.268333	1.53767	12.7758	2.01229	3	5	3	67	112	6	31.9483	17.7794	13.1	22.6178	36.7098	4	1	51.0083	3	1	3	3	3	5	3	6	4	1
956	UNTRVA2180	UN	TRVA2180	Traditional	140.134	129.122	6.66667	1.66667	8.33333	0.917074	0.150667	1.06774	12.6667	1.67777	5	5	3	58	110	6	36.9289	23.5933	21.8906	32.2776	43.0046	2	1	45.975	1	1	3	1	3	7	3	6	4	1
208	HUTRVA2190	HU	TRVA2190	Traditionalized	18.3466	17.3333	27	3	30	0.496667	0.0233333	0.52	58.6667	1.01489	3	9	7	63	105	NA	40.8745	23.5081	25.1701	34.5166	46.9391	2	1	71.7	1	1	1	1	1	NA	3	3	4	1
457	INTRVA2190	IN	TRVA2190	Traditionalized	NA	NA	NA	NA	NA	NA	NA	NA	NA	NA	1	7	7	58	98	6	40.4326	23.0074	22.9009	32.5148	44.8392	3	1	72.1667	1	NA	1	1	1	1	3	3	4	1
705	PETRVA2190	PE	TRVA2190	Traditionalized	12.464	12.464	47	0	47	0.584	0	0.584	76.6667	0.957269	1	9	7	53	97	10	33.825	21.9956	12.8594	25.5358	30.8484	2	1	47.6083	1	1	3	1	1	3	3	3	4	1
957	UNTRVA2190	UN	TRVA2190	Traditionalized	19.479	19.479	32.3333	0	32.3333	0.614818	0	0.614818	104.333	2.04482	3	9	7	57	100	3	36.1122	25.6906	21.035	33.2854	39.3646	2	1	61.7	1	1	1	1	1	7	3	3	4	1
209	HUTRVA2230	HU	TRVA2230	Traditionalized	132.111	144.278	4	0.333333	4.33333	0.482667	0.100667	0.583333	4.33333	0.583333	5	1	5	63	114	NA	46.0279	27.2295	33.6236	43.4637	50.6558	2	1	60.25	1	1	1	1	1	NA	1	5	4	1
458	INTRVA2230	IN	TRVA2230	Traditionalized	179.983	179.983	6.66667	0	6.66667	1.19989	0	1.19989	7	1.25988	1	1	3	63	121	5	45.1461	22.4955	30.9128	38.4697	54.1001	2	1	42.9167	1	NA	1	1	1	7	1	5	4	1
706	PETRVA2230	PE	TRVA2230	Traditionalized	149	149	1	0	1	0.149	0	0.149	1	0.149	7	1	3	78	112.5	5	34.1989	23.1039	14.7839	27.4834	32.8763	4	1	52.575	3	2	7	1	1	7	1	5	4	1
958	UNTRVA2230	UN	TRVA2230	Traditionalized	186.298	185.129	4.66667	1.33333	6	0.853367	0.229333	1.0827	6	1.0827	1	7	3	59	110	11	39.2567	29.2628	27.2622	40.0322	42.9299	2	1	45.0833	1	1	1	1	5	7	1	5	4	1
210	HUTRVA2290	HU	TRVA2290	Traditionalized	87.4842	80.2937	15.6667	6.33333	22	1.38333	0.383333	1.76667	22	1.76667	NA	9	7	69	NA	NA	48.1671	23.3865	26.024	35.1605	47.9926	3	NA	63.8333	NA	NA	1	1	1	NA	3	5	1	1
459	INTRVA2290	IN	TRVA2290	Traditionalized	NA	NA	NA	NA	NA	NA	NA	NA	NA	NA	1	7	5	64	123	0	60.4161	-9.62795	37.9349	39.289	104.803	2	2	87	1	NA	1	1	1	3	3	5	1	1
707	PETRVA2290	PE	TRVA2290	Traditionalized	107.528	71.0417	34.3333	3	37.3333	3.68467	0.319111	4.00378	47.0881	4.6851	3	9	7	60	113.5	7	49.6806	0.897222	26.8878	27.0255	87.7504	3	1	92.875	1	1	1	1	1	5	3	5	1	1
959	UNTRVA2290	UN	TRVA2290	Traditionalized	107.871	105.031	14.6667	1.66667	16.3333	1.5908	0.140333	1.73113	36.6667	3.85349	5	7	3	68	144	9	53.92	2.70222	46.2606	46.5128	86.4959	2	5	88.0667	1	1	1	1	1	5	3	5	1	1
211	HUTRVA2420	HU	TRVA2420	Traditional	72.5	208	3	5.33333	8.33333	0.22	1.36	1.58	8.33333	1.58	NA	1	NA	63	NA	NA	NA	NA	NA	NA	NA	2	NA	NA	NA	NA	1	1	3	NA	3	1	3	1
460	INTRVA2420	IN	TRVA2420	Traditional	320.186	320.186	8.66667	1	9.66667	2.77494	0.320186	3.09513	10.6667	3.41531	3	5	3	68	113	6	47.0492	24.4236	18.877	30.8777	37.6828	2	2	35.5833	2	NA	1	1	3	5	3	1	3	1
708	PETRVA2420	PE	TRVA2420	Traditional	283.971	283.971	5	0	5	1.48833	0	1.48833	7	2.14026	7	3	3	69	110.5	5	32.9322	21.7428	11.6578	24.7293	29.4464	2	1	32	5	3	1	1	1	5	3	1	3	1
960	UNTRVA2420	UN	TRVA2420	Traditional	270.287	247.913	5.33333	2	7.33333	1.48239	0.336667	1.81906	16	3.94221	5	5	3	68	113	10	39.8022	24.7333	15.7111	29.3671	32.5489	2	1	42.3583	1	1	1	1	3	5	3	1	3	1
212	HUTRVA2490	HU	TRVA2490	Traditional	169.333	273.194	1.66667	4	5.66667	0.261667	1.16917	1.43083	5.66667	1.43083	7	1	1	63	115	NA	45.9481	24.5983	19.4155	31.5455	39.1201	2	1	63.75	3	3	1	1	1	NA	3	1	3	1
461	INTRVA2490	IN	TRVA2490	Traditional	NA	NA	NA	NA	NA	NA	NA	NA	NA	NA	7	5	3	69	112	7	43.497	21.4822	17.9565	28.1829	40.1727	2	3	49.4167	3	NA	1	1	3	5	3	1	3	1
709	PETRVA2490	PE	TRVA2490	Traditional	296.111	296.111	4.33333	0	4.33333	1.11333	0	1.11333	6.33333	1.77361	3	5	3	64	89	14	32.8722	21.3717	10.5544	23.7797	26.6334	3	1	45.5167	3	3	7	1	1	5	3	1	3	1
961	UNTRVA2490	UN	TRVA2490	Traditional	313.08	316.533	3.66667	2	5.66667	1.23247	0.587	1.81947	7.33333	2.2548	7	1	3	66	114	4	37.7311	26.4289	14.0344	29.9297	27.9094	2	1	38.15	7	3	1	1	1	5	3	1	3	1
213	HUTRVA2500	HU	TRVA2500	Traditional	121.25	212.716	6.66667	6.33333	13	0.663	0.909	1.572	13	1.572	7	NA	NA	63	114	NA	43.2913	13.4445	29.0065	32.3517	64.6218	2	1	56.8333	3	3	1	1	1	NA	3	1	6	1
462	INTRVA2500	IN	TRVA2500	Traditional	NA	NA	NA	NA	NA	NA	NA	NA	NA	NA	7	3	3	62	119	10	41.4341	14.5139	25.6718	29.7845	61.2539	3	4	41.3333	2	NA	1	1	3	5	3	1	6	1
710	PETRVA2500	PE	TRVA2500	Traditional	257.775	202.584	7.66667	1	8.66667	2.02933	0.130333	2.15967	11.5111	2.65187	3	3	3	64	97	9	30.3167	11.9167	12.5472	17.4519	47.3933	4	1	39.6667	3	2	5	1	3	5	3	1	6	1
962	UNTRVA2500	UN	TRVA2500	Traditional	265.414	244.544	5	1.66667	6.66667	1.34448	0.288	1.63248	10.6667	2.59259	5	1	3	57	123	9	39.5953	18.0173	25.4233	31.2749	54.5313	2	1	42.81	1	1	3	1	3	3	3	1	6	1
214	HUTRVA2520	HU	TRVA2520	Traditionalized	46.2319	36.9907	21	10.3333	31.3333	0.961159	0.196667	1.15783	42	1.55082	1	5	7	63	114	NA	42.1736	24.4888	28.8856	37.9709	49.5154	1	1	70.75	1	1	1	1	1	NA	3	4	4	1
463	INTRVA2520	IN	TRVA2520	Traditionalized	98.8625	98.8625	31.5	0	31.5	3.11417	0	3.11417	36	3.55905	1	3	3	60	108	4	42.1041	23.44	27.4389	36.1126	49.5405	1	1	66.1667	1	NA	1	1	1	1	3	4	4	1
711	PETRVA2520	PE	TRVA2520	Traditionalized	55.8335	44.7134	55.3333	12.3333	67.6667	2.93633	0.385333	3.32167	67.6667	3.32167	1	9	7	74	102.5	5	32.4806	18.56	13.5544	23.0168	36.2925	1	1	51.845	1	1	1	1	1	5	3	4	4	1
963	UNTRVA2520	UN	TRVA2520	Traditionalized	73.6582	71.4758	26.6667	2.66667	29.3333	1.91368	0.101333	2.01501	46.3333	3.25543	3	7	5	59	106	6	40.0828	28.5694	27.3089	39.5796	43.6351	1	1	62.7167	1	1	5	1	1	5	3	4	4	1
215	HUTRVA2650	HU	TRVA2650	Traditional	NA	NA	NA	NA	NA	NA	NA	NA	NA	NA	5	5	7	63	NA	NA	44.6343	23.1455	32.7536	40.2942	54.5818	2	1	69.375	1	1	1	1	1	NA	3	3	4	1
1017	INTRVA2650	IN	TRVA2650	Traditional	NA	NA	NA	NA	NA	NA	NA	NA	NA	NA	NA	NA	NA	NA	NA	NA	NA	NA	NA	NA	NA	NA	NA	NA	NA	NA	NA	NA	NA	NA	NA	NA	NA	NA
712	PETRVA2650	PE	TRVA2650	Traditional	62.946	62.946	13	0	13	0.822333	0	0.822333	22.6667	1.37731	5	9	7	74	108.5	5	31.8172	25.715	13.93	29.2509	28.465	3	1	65.2833	1	1	1	1	1	5	3	3	4	1
964	UNTRVA2650	UN	TRVA2650	Traditional	59.7978	59.7978	25.6667	0	25.6667	1.53357	0	1.53357	50.3333	3.00594	3	7	7	60	106	3	38.1178	29.1367	24.0139	37.7846	39.5367	2	1	60.8417	1	1	1	1	1	5	3	3	4	1
216	HUTRVA2740	HU	TRVA2740	Traditional	NA	NA	NA	NA	NA	NA	NA	NA	NA	NA	NA	NA	NA	NA	NA	NA	NA	NA	NA	NA	NA	NA	NA	NA	NA	NA	NA	NA	NA	NA	NA	NA	NA	NA
464	INTRVA2740	IN	TRVA2740	Traditional	16.7625	16.7625	43.6667	0	43.6667	0.731962	0	0.731962	148.667	2.49202	1	7	7	58	109	1	50.8583	-1.50998	37.6844	37.8251	92.1978	2	1	47.75	1	NA	1	1	3	7	3	4	1	1
713	PETRVA2740	PE	TRVA2740	Traditional	11.7604	9.17405	23.6667	3.33333	27	0.271333	0.00866667	0.28	71.7916	0.667573	3	9	7	74	112	4	42.4522	1.45667	21.5511	21.669	86.0292	4	1	48.35	1	1	1	1	1	7	3	4	1	1
965	UNTRVA2740	UN	TRVA2740	Traditional	9.06139	9.06139	29.3333	0	29.3333	0.266822	0	0.266822	85.3333	0.762747	3	9	7	52	100	6	46.2856	6.56556	40.7214	41.2714	80.8063	4	1	42.8667	1	2	1	1	1	5	3	4	1	1
217	HUTRVA2990	HU	TRVA2990	Traditional	263	310.077	0.666667	5.66667	6.33333	0.175333	1.66833	1.84367	12.3333	3.62136	5	1	3	63	114	NA	45.2087	24.4102	34.0976	42.013	54.0966	3	3	53.1667	1	3	1	1	1	NA	3	1	4	1
465	INTRVA2990	IN	TRVA2990	Traditional	NA	NA	NA	NA	NA	NA	NA	NA	NA	NA	7	5	3	67	111	7	42.3982	24.7541	29.2408	38.4211	49.5772	2	4	46.0833	7	NA	1	1	3	5	3	1	4	1
714	PETRVA2990	PE	TRVA2990	Traditional	231.722	231.722	2	0	2	0.469667	0	0.469667	2	0.469667	7	1	1	54	102	10	31.7472	21.8906	12.5706	25.2891	30.2372	3	3	40.5975	7	3	1	1	3	7	3	1	4	1
966	UNTRVA2990	UN	TRVA2990	Traditional	104.278	133.367	1.33333	2.66667	4	0.2605	0.275667	0.536167	10.3333	1.5631	7	1	1	59	118	11	37.575	29.7317	23.495	37.9193	38.2815	2	1	45.075	1	3	7	1	1	5	3	1	4	1
218	HUTRVA3010	HU	TRVA3010	Traditional	151.667	180.978	3.66667	2	5.66667	0.548	0.493667	1.04167	5.66667	1.04167	7	1	5	63	NA	NA	NA	NA	NA	NA	NA	2	5	NA	1	3	1	1	1	NA	3	6	4	1
466	INTRVA3010	IN	TRVA3010	Traditional	NA	NA	NA	NA	NA	NA	NA	NA	NA	NA	7	5	3	65	118	0	43.9754	20.2889	29.0894	35.6074	54.9544	2	3	39	1	NA	1	1	3	5	3	6	4	1
715	PETRVA3010	PE	TRVA3010	Traditional	267.917	267.917	6.33333	0	6.33333	1.63633	0	1.63633	9.66667	2.27758	3	3	3	54	97	11	30.7783	20.1394	13.2672	24.1866	33.8106	4	3	45.7333	3	2	3	1	1	7	3	6	4	1
967	UNTRVA3010	UN	TRVA3010	Traditional	304.65	281.361	4	1.33333	5.33333	1.25992	0.249333	1.50925	8	2.20222	5	3	3	59	115	13	40.3189	30.4413	28.1178	40.6873	41.6354	2	1	50.425	3	1	1	1	3	5	3	6	4	1
219	HUTRVA3070	HU	TRVA3070	Traditional	166.5	363.167	0.666667	3.66667	4.33333	0.111	1.451	1.562	4.33333	1.562	7	1	5	63	114	NA	NA	NA	NA	NA	NA	2	1	NA	1	3	1	1	1	NA	3	1	3	1
467	INTRVA3070	IN	TRVA3070	Traditional	NA	NA	NA	NA	NA	NA	NA	NA	NA	NA	7	3	5	69	119	3	43.6259	23.9426	18.0664	30.0422	37.216	2	4	40.5833	7	NA	1	1	1	3	3	1	3	1
716	PETRVA3070	PE	TRVA3070	Traditional	214.407	214.407	4.66667	0	4.66667	0.703667	0	0.703667	6	0.803963	NA	3	1	64	109	6	33.5133	21.3572	14.5133	25.8595	34.4646	4	3	43.4083	1	3	1	1	5	7	3	1	3	1
968	UNTRVA3070	UN	TRVA3070	Traditional	235.678	193.75	4.66667	2.66667	7.33333	1.14933	0.323333	1.47267	8.66667	1.76633	7	1	3	61	121	13	41.3717	27.4158	16.7433	32.1438	31.4412	2	1	61.7	1	1	3	3	3	7	3	1	3	1
220	HUTRVI0010	HU	TRVI0010	Traditional	57.2968	51.1261	16.3333	2.66667	19	0.944624	0.0336667	0.97829	19	0.97829	3	7	7	63	NA	NA	NA	NA	NA	NA	NA	2	5	NA	3	3	1	1	1	NA	3	7	4	1
468	INTRVI0010	IN	TRVI0010	Traditional	73.4286	73.4286	21.6667	0	21.6667	1.59095	0	1.59095	36.3333	2.6679	1	5	5	63	122	1	40.0211	23.9811	25.0316	34.721	46.1616	2	2	42.25	1	NA	1	1	1	7	3	7	4	1
717	PETRVI0010	PE	TRVI0010	Traditional	61.328	50.8902	17.6667	0.666667	18.3333	1.07833	0.0453333	1.12367	26.6576	1.52539	1	9	7	60	104	11	29.4822	21.66	12.4689	25.0027	30.0254	3	3	64.7583	1	1	3	1	1	7	3	7	4	1
969	UNTRVI0010	UN	TRVI0010	Traditional	51.0084	45.2659	13.6667	6.33333	20	0.687091	0.193	0.880091	47.6667	2.13049	1	3	3	63	123	9	37.8906	27.9956	23.7394	36.7256	40.2846	2	5	52.325	1	4	3	1	1	7	3	7	4	1
221	HUTRVI0020	HU	TRVI0020	Traditional	57.7946	50.1306	16.6667	5	21.6667	0.953615	0.0816667	1.03528	42.6667	2.22219	3	9	7	63	114	NA	43.6859	24.299	31.9037	40.29	52.4222	1	1	61.75	1	1	1	1	1	NA	3	5	4	1
469	INTRVI0020	IN	TRVI0020	Traditional	90.9286	90.9286	26	0.333333	26.3333	2.36414	0.0303095	2.39445	33.6667	3.06126	1	5	5	58	112	5	40.1402	22.342	26.1652	34.427	49.5939	1	1	47.5833	1	NA	1	1	1	4	3	5	4	1
718	PETRVI0020	PE	TRVI0020	Traditional	78.3205	57.7436	28.6667	1.33333	30	2.11633	0.226333	2.34267	69.5762	4.5968	1	9	7	54	102	7	31.9494	21.43	12.9689	25.066	31.2088	1	1	56.5417	1	1	1	1	1	5	3	5	4	1
970	UNTRVI0020	UN	TRVI0020	Traditional	68.45	68.45	21.3333	0	21.3333	1.45442	0	1.45442	48	3.35055	5	5	5	52	104	3	34.9189	24.4378	19.6306	31.3589	38.7337	1	1	41.7917	1	1	1	1	1	3	3	5	4	1
222	HUTRVI0030	HU	TRVI0030	Traditional	52.5933	55.4579	25.3333	0.666667	26	1.34667	0.13	1.47667	54.6667	3.05163	3	7	7	63	105	NA	41.3446	20.7833	28.1204	35.0315	53.5913	2	1	50.4	1	1	1	1	1	NA	3	5	4	1
470	INTRVI0030	IN	TRVI0030	Traditional	68.5917	68.5917	39.3333	1.33333	40.6667	2.69794	0.0914556	2.78939	79.6667	5.46447	1	5	7	60	104	3	40.6038	21.4843	25.0508	33.0357	49.4249	4	1	46.5833	1	NA	1	1	5	3	3	5	4	1
719	PETRVI0030	PE	TRVI0030	Traditional	60.6864	60.6864	31	0	31	1.85967	0	1.85967	58	3.53607	3	9	7	54	91	7	32.3778	17.6111	13.1078	22.0221	36.8079	4	1	54.7917	1	1	1	1	1	5	3	5	4	1
971	UNTRVI0030	UN	TRVI0030	Traditional	42.4458	41.8327	26	0.666667	26.6667	1.10046	0.0116667	1.11212	54.6667	2.27804	5	7	7	53	94	7	37.0311	24.8294	23.2839	34.0763	43.2566	2	1	43.9667	1	1	1	1	1	5	3	5	4	1
223	HUTRVI0050	HU	TRVI0050	Traditional	91.8889	96.1656	8.33333	3	11.3333	0.629111	0.27	0.899111	16.6667	1.50282	3	3	5	63	NA	NA	46.764	23.8841	36.6234	43.9461	56.8529	2	7	50.9	1	3	5	1	1	NA	3	4	4	1
471	INTRVI0050	IN	TRVI0050	Traditional	289.25	289.25	13.6667	2	15.6667	3.95308	0.5785	4.53158	20.6667	5.97783	1	5	5	61	117	3	41.2315	22.2652	27.6561	35.5385	51.2217	3	2	32.0833	1	NA	1	1	3	3	3	4	4	1
720	PETRVI0050	PE	TRVI0050	Traditional	180.519	180.519	14	0	14	2.50967	0	2.50967	17	3.05795	3	5	3	54	100	5	33.0911	17.3967	12.8761	21.6769	36.7018	4	3	40.975	1	1	1	1	1	7	3	4	4	1
972	UNTRVI0050	UN	TRVI0050	Traditional	121.873	94.891	5.66667	5	10.6667	0.713417	0.277	0.990417	18.6667	1.72322	5	5	5	58	102	5	40.0307	27.074	26.726	38.139	44.2122	2	1	42.58	1	1	3	1	5	5	3	4	4	1
224	HUTRVI0060	HU	TRVI0060	Traditionalized	46.9317	44.9861	14	3.33333	17.3333	0.659178	0.112	0.771178	17.3333	0.771178	3	9	7	63	NA	NA	46.4634	20.235	35.4563	41.0504	60.1793	1	5	68.0833	3	3	3	1	1	NA	1	2	4	1
472	INTRVI0060	IN	TRVI0060	Traditionalized	92.275	92.275	22.3333	0.333333	22.6667	2.06081	0.0307583	2.09157	32.6667	3.01432	1	7	5	52	108	2	42.1812	26.4336	30.7893	40.6364	49.2915	1	2	78.9167	1	NA	1	1	1	1	1	2	4	1
721	PETRVI0060	PE	TRVI0060	Traditionalized	66.258	66.258	31.6667	0	31.6667	2.107	0	2.107	41	2.71623	3	NA	7	54	98	9	33.4672	25.4472	16.1406	30.1669	32.4678	1	3	64.5417	1	2	3	1	1	5	1	2	4	1
973	UNTRVI0060	UN	TRVI0060	Traditionalized	89.8141	89.2949	19.3333	0.333333	19.6667	1.7381	0.017	1.7551	46	4.13316	5	9	7	54	102	2	39.8939	31.5161	27.6622	41.9515	41.2158	1	3	74.35	1	1	3	1	1	5	1	2	4	1
225	HUTRVI0210	HU	TRVI0210	Traditional	NA	NA	NA	NA	NA	NA	NA	NA	NA	NA	3	7	7	63	NA	NA	NA	NA	NA	NA	NA	2	7	NA	5	3	1	1	1	NA	3	9	1	1
473	INTRVI0210	IN	TRVI0210	Traditional	233.871	233.871	13.3333	0	13.3333	3.11829	0	3.11829	19.3333	4.52151	1	5	5	57	118	0	55.1358	3.00788	49.8933	48.2792	86.5125	2	4	34.5833	7	NA	1	1	1	5	3	9	1	1
722	PETRVI0210	PE	TRVI0210	Traditional	112.186	112.186	13.6667	0	14	1.52133	0	1.52133	23.6667	2.61132	7	9	7	69	120.5	11	42.3278	6.96833	24.4719	25.4899	74.1278	3	7	41.6483	1	2	1	1	1	5	3	9	1	1
974	UNTRVI0210	UN	TRVI0210	Traditional	107.834	79.4744	8.33333	6.33333	14.6667	0.8911	0.257333	1.14843	28	2.20647	3	7	3	72	113	8	57.5428	17.4106	57.4278	60.1184	72.9654	3	7	64.975	1	3	7	1	1	5	3	9	1	1
226	HUTRVI0230	HU	TRVI0230	Traditionalized	51.1852	45.5747	10	3	13	0.512852	0.0746667	0.587519	13	0.587519	3	9	7	63	NA	NA	42.7902	34.5121	32.6712	47.5463	43.292	1	1	72.8333	1	1	1	1	1	NA	1	2	4	1
474	INTRVI0230	IN	TRVI0230	Traditionalized	96.05	96.05	16	0.333333	16.3333	1.5368	0.0320167	1.56882	26.3333	2.52932	1	7	5	55	106	2	41.7524	29.2448	28.6477	41.0313	44.3224	1	1	80.6667	1	NA	1	1	1	1	1	2	4	1
723	PETRVI0230	PE	TRVI0230	Traditionalized	65.5243	65.5243	29	0	30.6667	1.90267	0	1.90267	32.3333	2.01464	3	NA	7	47	95.5	5	33.4967	26.6933	14.5356	30.4011	28.5914	1	3	56.4667	1	1	1	1	1	5	1	2	4	1
975	UNTRVI0230	UN	TRVI0230	Traditionalized	67.0212	62.9506	15.6667	2.33333	18	1.047	0.0933333	1.14033	37.3333	2.36976	3	7	7	52	104	6	38.0783	33.3661	25.6244	42.0906	37.4698	1	1	65.4417	1	1	1	1	1	5	1	2	4	1
227	HUTRVI0370	HU	TRVI0370	Traditional	119.811	123.787	7.66667	5	12.6667	0.908811	0.644333	1.55314	27.6667	3.40995	5	7	3	63	NA	NA	45.9448	23.7176	19.616	30.8984	39.6948	2	1	52.8333	1	1	1	1	1	NA	3	6	3	1
475	INTRVI0370	IN	TRVI0370	Traditional	159.018	159.018	11.6667	1.33333	13	1.85521	0.212024	2.06724	28.3333	4.50552	5	5	3	59	103	14	42.4105	27.4568	18.7841	33.2902	34.4168	3	2	47	2	NA	3	1	3	3	3	6	3	1
724	PETRVI0370	PE	TRVI0370	Traditional	92.4497	92.2052	10.3333	0.666667	11	0.902667	0.693333	1.596	24.6609	2.78532	7	9	5	47	97	4	31.8894	16.5694	8.4	18.5866	26.9033	3	1	37.9917	3	2	1	1	1	5	3	6	3	1
976	UNTRVI0370	UN	TRVI0370	Traditional	104.84	97.6905	7	1.66667	8.66667	0.732167	0.114333	0.8465	19.6667	1.9085	5	5	3	59	102	8	37.6078	24.6244	15.0239	28.8644	31.4755	3	1	36.7583	1	1	3	1	1	5	3	6	3	1
228	HUTRVI0380	HU	TRVI0380	Traditional	108.917	123.705	6.66667	6.66667	13.3333	0.725	0.922667	1.64767	22.6667	2.7829	3	5	5	63	NA	NA	48.387	23.2322	39.1584	45.7247	59.3019	2	5	61.0833	5	3	1	1	1	NA	3	1	4	1
476	INTRVI0380	IN	TRVI0380	Traditional	338.917	338.917	5	0.666667	5.66667	1.69458	0.225944	1.92053	6.33333	2.14647	5	3	3	63	117	10	44.7444	23.0199	30.8711	38.6255	53.2338	2	4	48.9167	2	NA	3	1	3	4	3	1	4	1
725	PETRVI0380	PE	TRVI0380	Traditional	166.167	166.167	6	0	6	0.997	0	0.997	6	0.997	5	5	5	NA	98.5	7	33.2792	21.1589	14.3617	25.6365	34.4339	3	3	48.2833	3	2	7	1	1	5	3	1	4	1
977	UNTRVI0380	UN	TRVI0380	Traditional	120.4	133.567	6	1.5	7.5	0.7386	0.2515	0.9901	20	2.64803	7	1	3	60	113	11	43.6244	27.1856	30.7344	41.1182	48.3425	2	1	53.3	1	3	3	1	3	5	3	1	4	1
229	HUTRVI0500	HU	TRVI0500	Traditional	146.884	129.286	8.33333	3.33333	11.6667	1.17655	0.263333	1.43988	11.6667	1.43988	3	5	5	83	114	NA	NA	NA	NA	NA	NA	3	3	NA	1	2	1	1	1	NA	3	7	4	1
477	INTRVI0500	IN	TRVI0500	Traditional	208.278	208.278	18.6667	0.666667	19.3333	3.88785	0.138852	4.0267	32	6.66489	1	7	3	69	120	3	43.6383	24.3155	30.0786	38.7389	50.9935	3	2	52.5833	1	NA	1	1	5	5	3	7	4	1
726	PETRVI0500	PE	TRVI0500	Traditional	133.036	97.0692	12.3333	0.666667	13	1.60533	0.283	1.88833	17.2297	2.2222	1	5	5	69	117.5	9	30.4311	22.4522	14.1933	26.5726	32.4025	4	3	41.6583	1	1	3	1	1	7	3	7	4	1
978	UNTRVI0500	UN	TRVI0500	Traditional	156.119	136.389	5.33333	2.33333	7.66667	0.822667	0.222	1.04467	15.6667	2.14222	3	3	1	58	109	9	40.37	29.0428	28.2322	40.6392	44.0479	2	5	47.3667	1	2	3	1	1	3	3	7	4	1
230	HUTRVI0580	HU	TRVI0580	Traditional	441.083	207.749	3	4.33333	7.33333	0.78275	0.714667	1.49742	7.33333	1.49742	5	5	5	63	108	NA	47.6518	26.4146	22.3482	34.7473	40.3778	3	3	53.0833	1	1	1	1	1	NA	3	6	3	1
478	INTRVI0580	IN	TRVI0580	Traditional	300.029	300.029	10	1.33333	11.3333	3.00029	0.400038	3.40032	17	5.10049	5	3	3	61	102	5	44.5253	28.6555	20.4431	35.2233	35.4742	3	2	51.75	1	NA	3	1	3	1	3	6	3	1
727	PETRVI0580	PE	TRVI0580	Traditional	204.78	195.501	8	2	10	1.609	0.888	2.497	12.0945	2.9163	3	3	3	54	106.5	9	34.6879	20.4222	10.2239	22.8453	26.6239	4	1	45.2	3	1	3	1	3	5	3	6	3	1
979	UNTRVI0580	UN	TRVI0580	Traditional	168.145	162.972	6	2	8	1.17197	0.220667	1.39264	14	2.24681	5	5	5	55	98	NA	40.6117	28.0533	16.3828	32.5051	30.2679	2	1	45.0667	1	1	3	3	1	5	3	6	3	1
231	HUTRVI0630	HU	TRVI0630	Traditional	112.778	129.155	2.66667	9.66667	12.3333	0.286667	1.26	1.54667	20.3333	2.51355	5	7	5	63	NA	NA	43.035	29.6638	30.6449	42.6843	45.8547	2	3	51.5833	7	3	1	1	1	NA	3	1	4	1
479	INTRVI0630	IN	TRVI0630	Traditional	162.467	162.467	13	1	14	2.11207	0.162467	2.27453	18.6667	3.03271	5	5	5	59	104	3	43.0569	27.9532	29.4435	40.638	46.5161	2	4	45.9167	7	NA	3	1	1	3	3	1	4	1
728	PETRVI0630	PE	TRVI0630	Traditional	122.645	113.937	12.6667	0.333333	13	1.55267	0.0236667	1.57633	17.0897	2.06553	7	3	3	78	106	12	26.6714	17.0089	10.5775	20.0031	31.8036	2	1	34.175	5	4	1	1	1	5	3	1	4	1
980	UNTRVI0630	UN	TRVI0630	Traditional	106.589	104.074	10.6667	0.333333	11	1.12322	0.00533333	1.12856	19	1.87448	7	5	5	53	94	NA	35.7528	29.9139	21.2439	36.7017	35.4183	2	2	35.725	1	3	3	1	1	7	3	1	4	1
232	HUTRVI0870	HU	TRVI0870	Traditional	90.8889	108.019	6.66667	3.66667	10.3333	0.516667	0.546667	1.06333	25	2.50563	5	5	3	63	114	NA	NA	NA	NA	NA	NA	3	5	NA	5	3	1	1	1	NA	3	1	4	1
480	INTRVI0870	IN	TRVI0870	Traditional	200.537	200.537	13.5	1	14.5	2.70726	0.200538	2.90779	18.5	3.70994	3	3	5	60	113	1	41.535	20.8577	26.5007	33.7729	51.5821	2	3	44	5	NA	1	1	1	3	3	1	4	1
729	PETRVI0870	PE	TRVI0870	Traditional	152.5	152.5	4.66667	0	4.66667	0.738	0	0.738	7	1.09367	7	5	3	56	99.5	9	31.6589	23.1789	14.6844	27.4575	32.4558	3	1	48.4583	5	2	7	1	1	5	3	1	4	1
981	UNTRVI0870	UN	TRVI0870	Traditional	156.038	143.067	6.66667	2.33333	9	1.01353	0.242333	1.25587	27.6667	3.88707	7	5	5	53	102	5	39.2128	29.0911	26.2044	39.1854	41.9355	2	5	44.2417	1	2	3	1	3	5	3	1	4	1
233	HUTRVI0970	HU	TRVI0970	Traditionalized	58.9841	55.6458	10.6667	1.66667	12.3333	0.655345	0.074	0.729345	12.3333	0.729345	3	9	7	63	108	NA	43.5769	30.6045	32.8672	44.9618	46.9854	1	3	70	1	1	1	1	1	NA	1	2	4	1
481	INTRVI0970	IN	TRVI0970	Traditionalized	69.575	69.575	20.3333	0	20.3333	1.41469	0	1.41469	32.3333	2.24959	3	5	5	55	107	3	42.8015	27.3199	29.0711	39.9587	46.8121	1	1	72.75	1	NA	1	1	1	3	1	2	4	1
730	PETRVI0970	PE	TRVI0970	Traditionalized	59.5696	59.5696	28	0	28	1.66367	0	1.66367	28.3333	1.68452	3	NA	7	54	102.5	13	32.9573	24.1244	13.525	27.6826	29.4384	1	1	54.5417	1	1	1	1	1	5	1	2	4	1
982	UNTRVI0970	UN	TRVI0970	Traditionalized	66.4529	66.2914	16.6667	0.333333	17	1.10549	0.0213333	1.12682	38	2.56389	5	5	5	52	99	5	39.1656	33.5878	26.8983	43.0423	38.6643	1	1	65.075	1	1	1	1	1	5	1	2	4	1
234	HUTRVI1070	HU	TRVI1070	Traditionalized	68.9524	59.7608	11	4	15	0.759286	0.151	0.910286	15	0.910286	3	7	7	63	111	NA	43.3884	33.1788	33.1241	46.9225	44.9088	1	1	68.8333	1	1	1	1	1	NA	1	3	4	1
482	INTRVI1070	IN	TRVI1070	Traditionalized	109.271	109.271	15.3333	0	15.3333	1.6755	0	1.6755	19	2.07616	1	5	5	56	110	2	43.1936	28.5821	33.3667	44.0342	49.3592	1	2	83.8333	1	NA	1	1	1	1	1	3	4	1
731	PETRVI1070	PE	TRVI1070	Traditionalized	81.1298	81.1298	25	0	25	1.98367	0	1.98367	25	1.98367	3	NA	7	54	107.5	11	34.1272	27.1144	15.2194	31.113	29.3033	1	3	60.3	1	1	3	1	1	5	1	3	4	1
983	UNTRVI1070	UN	TRVI1070	Traditionalized	117.907	115.578	16.6667	2.33333	19	1.96482	0.228	2.19282	42	4.84489	3	7	7	54	103	5	39.5128	34.5	28.4978	44.7761	39.5067	1	1	68.3583	1	1	1	1	1	5	1	3	4	1
235	HUTRVI1210	HU	TRVI1210	Traditional	269.143	261.384	8	3	11	1.88867	0.677333	2.566	22.3333	5.32778	5	7	7	63	114	NA	NA	NA	NA	NA	NA	3	5	NA	5	3	1	1	1	NA	3	4	4	1
483	INTRVI1210	IN	TRVI1210	Traditional	164.411	164.411	17.6667	0.666667	18.3333	2.9046	0.109607	3.0142	27.3333	4.4939	1	5	3	61	113	1	42.0941	26.4694	28.365	38.8226	46.9603	3	2	48.5	7	NA	1	1	1	3	3	4	4	1
732	PETRVI1210	PE	TRVI1210	Traditional	118.385	107.412	19.6667	1	20.6667	2.313	0.202222	2.51522	27.1541	3.18796	3	9	5	56	109	8	32.5	23.6689	15.4344	28.2774	33.0992	4	5	40.0833	1	2	1	1	1	5	3	4	4	1
984	UNTRVI1210	UN	TRVI1210	Traditional	150.183	127.667	8.33333	3.33333	11.6667	1.21923	0.261667	1.4809	21.3333	2.7921	3	5	3	58	105	10	38.2422	29.1856	24.7139	38.2697	40.1938	4	7	43.8083	1	3	3	3	3	7	3	4	4	1
236	HUTRVI1230	HU	TRVI1230	Traditional	117.992	116.667	9.66667	2.33333	12	1.13	0.23	1.36	20.3333	2.35	5	7	7	63	111	NA	46.1948	27.1068	35.4856	44.4369	52.4238	3	5	46.9	5	3	1	1	1	NA	3	4	4	1
484	INTRVI1230	IN	TRVI1230	Traditional	182.275	182.275	20.3333	0	20.3333	3.70626	0	3.70626	27.3333	4.98218	1	5	3	60	110	7	42.6803	26.0404	29.3764	39.3146	48.376	3	3	52	7	NA	1	1	1	1	3	4	4	1
733	PETRVI1230	PE	TRVI1230	Traditional	116.722	83.7868	21.3333	5.66667	27	2.39867	0.356778	2.75544	40.954	4.00853	1	9	5	69	107	8	33.6028	19.0289	14.3983	23.9327	37.1639	4	3	32.175	3	2	3	1	1	5	3	4	4	1
985	UNTRVI1230	UN	TRVI1230	Traditional	98.3629	92.537	8	2.33333	10.3333	0.799667	0.168667	0.968333	18.6667	1.72343	5	7	5	54	100	9	39.7744	28.9567	26.5928	39.3752	42.4121	4	7	44.5167	1	2	3	1	1	7	3	4	4	1
237	HUTRVI1320	HU	TRVI1320	Traditional	133.865	120.379	5.33333	4.66667	10	0.715667	0.491	1.20667	19.6667	2.45098	5	7	7	63	114	NA	46.2145	23.1821	34.1741	41.343	55.8301	2	5	48.375	5	3	1	1	1	NA	3	4	4	1
485	INTRVI1320	IN	TRVI1320	Traditional	255.283	255.283	16.6667	0.666667	17.3333	4.25472	0.170189	4.42491	25.3333	6.46718	7	5	3	60	116	13	43.8747	25.1573	29.6034	38.8974	49.5535	2	4	47.1667	2	NA	1	1	3	5	3	4	4	1
734	PETRVI1320	PE	TRVI1320	Traditional	198.09	164.795	11.3333	2	13.3333	2.16467	0.263	2.42767	20.1699	3.5283	1	9	3	54	109.5	7	31.7172	26.8328	15.0858	30.8043	29.4309	2	5	43.1083	3	2	3	1	1	5	3	4	4	1
986	UNTRVI1320	UN	TRVI1320	Traditional	223.9	212.963	7.33333	1.66667	9	1.50952	0.187	1.69652	15.6667	2.9547	5	7	3	58	104	12	42.4606	29.6383	30.5156	42.7722	45.8596	2	7	51.3667	5	3	3	1	1	5	3	4	4	1
238	HUTRVI1390	HU	TRVI1390	Traditionalized	15.5086	15.5086	34.5	0	34.5	0.535	0	0.535	85.5	1.3259	5	9	7	63	105	NA	38.8663	24.5236	24.2188	34.5058	44.4767	4	1	61	1	1	1	1	1	NA	3	5	4	1
486	INTRVI1390	IN	TRVI1390	Traditionalized	36.3667	36.3667	37	0	37	1.34557	0	1.34557	86	3.12753	3	7	5	54	107	3	40.9004	24.9765	24.9027	35.3651	44.8512	4	1	74.3333	1	NA	1	1	1	3	3	5	4	1
1027	PETRVI1390	PE	TRVI1390	Traditionalized	NA	NA	NA	NA	NA	NA	NA	NA	NA	NA	NA	NA	NA	NA	NA	NA	NA	NA	NA	NA	NA	NA	NA	NA	NA	NA	NA	NA	NA	NA	NA	NA	NA	NA
987	UNTRVI1390	UN	TRVI1390	Traditionalized	24.3052	24.0558	30.3333	3	33.3333	0.729182	0.0513333	0.780515	101.667	2.34626	1	7	7	53	102	5	35.9561	26.5411	21.6017	34.2352	39.1466	3	3	70.2417	1	1	1	1	3	3	3	5	4	1
239	HUTRVI1470	HU	TRVI1470	Traditionalized	82.8913	90.4164	16	0.666667	16.6667	1.31569	0.197333	1.51302	16.6667	1.51302	3	7	7	63	111	NA	44.1745	33.0217	34.4813	47.7264	46.0869	1	5	67.8333	1	1	1	1	1	NA	1	2	4	1
487	INTRVI1470	IN	TRVI1470	Traditionalized	101.2	101.2	16.6667	0	16.6667	1.68667	0	1.68667	31.3333	3.17093	3	5	5	55	107	4	44.192	27.3132	31.0308	41.5913	48.5635	1	2	83.1667	1	NA	1	1	1	3	1	2	4	1
735	PETRVI1470	PE	TRVI1470	Traditionalized	86.0403	75.4615	19.3333	2	21.3333	1.75167	0.183667	1.93533	26.3608	2.38356	1	NA	7	85	111.5	11	33.7761	26.8318	14.8186	30.6617	28.9305	1	3	62.9417	1	1	3	1	1	5	1	2	4	1
988	UNTRVI1470	UN	TRVI1470	Traditionalized	87.7615	87.5135	15.3333	0.666667	16	1.32962	0.0523333	1.38195	28.6667	2.40418	3	7	7	60	104	4	39.1428	33.4222	26.1306	42.4379	38.0048	1	3	76.15	1	1	1	1	1	3	1	2	4	1
240	HUTRVI1560	HU	TRVI1560	Traditional	29.0315	27.6956	25	3.66667	28.6667	0.725365	0.068	0.793365	54.6667	1.51483	3	9	7	63	NA	NA	38.6094	23.9	24.3938	34.2039	45.6029	3	3	47.75	1	1	1	1	1	NA	3	2	4	1
488	INTRVI1560	IN	TRVI1560	Traditional	40.2778	40.2778	39	0	39	1.57083	0	1.57083	120	4.83333	3	7	5	54	104	2	40.0014	23.3778	25.1671	34.3839	47.0029	4	2	45.1667	1	NA	1	1	1	5	3	2	4	1
736	PETRVI1560	PE	TRVI1560	Traditional	25.4833	20.6305	41.6667	1.66667	43.3333	1.03033	0.114889	1.14522	98.4104	2.24971	1	9	7	49	107.5	13	29.1464	13.9033	9.42139	16.8591	33.9571	3	1	36.7667	1	1	1	1	1	5	3	2	4	1
989	UNTRVI1560	UN	TRVI1560	Traditional	27.7494	27.7494	24.6667	0	24.6667	0.682348	0	0.682348	84	2.34904	1	5	7	54	99	2	34.7311	24.3206	19.3583	31.1047	38.3402	4	1	40.8333	1	1	1	1	1	5	3	2	4	1
241	HUTRVI1600	HU	TRVI1600	Traditional	103.4	104.483	6.33333	4.66667	11	0.627622	0.511	1.13862	15.6667	1.61821	5	7	5	63	114	NA	46.094	23.0863	36.4804	43.2971	57.5433	2	1	58.5833	7	4	1	1	1	NA	3	1	4	1
489	INTRVI1600	IN	TRVI1600	Traditional	198.938	198.938	14.6667	1.66667	16.3333	2.91775	0.331562	3.24931	20.3333	4.04506	3	5	5	63	107	5	39.7862	25.3067	24.495	35.2378	43.951	2	3	45.0833	7	NA	1	1	1	3	3	1	4	1
737	PETRVI1600	PE	TRVI1600	Traditional	160.302	150.866	8.33333	0.666667	9	1.32167	0.0686667	1.39033	13.9031	2.21765	3	5	3	54	106.5	15	28.7517	17.4606	9.73361	20.3079	29.4481	2	1	34.3917	3	3	1	1	3	5	3	1	4	1
990	UNTRVI1600	UN	TRVI1600	Traditional	105.345	96.6071	14.6667	4	18.6667	1.6049	0.211667	1.81657	31.3333	3.03529	7	3	5	54	98	11	34.1389	25.0661	18.0044	30.8711	35.7926	2	1	34.9333	3	3	1	1	1	7	3	1	4	1
242	HUTRVI1610	HU	TRVI1610	Traditional	157.343	144.693	6.66667	5.66667	12.3333	1.03168	0.744667	1.77634	23	3.27152	7	5	5	63	114	NA	45.1984	26.5387	34.2427	43.4164	52.0401	2	3	52.75	7	4	1	1	1	NA	3	1	4	1
490	INTRVI1610	IN	TRVI1610	Traditional	328.878	328.878	12.6667	1	13.6667	4.16579	0.328878	4.49466	22.6667	7.45456	3	5	3	60	111	7	40.1018	25.4866	26.3167	36.6612	45.9316	2	4	40.9167	7	NA	3	1	1	3	3	1	4	1
738	PETRVI1610	PE	TRVI1610	Traditional	141.667	127.417	16.5	0.5	17	2.3215	0.037	2.3585	21.0561	2.849	5	5	3	69	105.5	7	31.02	20.5822	12.0083	23.8397	30.3042	2	1	45.9083	5	3	1	1	1	5	3	1	4	1
991	UNTRVI1610	UN	TRVI1610	Traditional	131.017	123.611	4.33333	1.66667	6	0.576361	0.170667	0.747028	15	1.82736	7	5	7	56	105	7	35.7794	27.4378	20.6606	34.3687	36.914	2	3	40.33	3	3	1	1	1	5	3	1	4	1
243	HUTRVI1810	HU	TRVI1810	Traditional	NA	NA	NA	NA	NA	NA	NA	NA	NA	NA	5	7	7	69	NA	NA	NA	NA	NA	NA	NA	2	7	NA	5	4	1	1	1	NA	3	9	1	1
491	INTRVI1810	IN	TRVI1810	Traditional	255.283	255.283	12	0	12	3.0634	0	3.0634	19	4.85038	3	3	3	66	124	7	58.0157	2.1839	51.4802	51.6015	87.1413	2	3	42	7	NA	1	1	1	7	3	9	1	1
739	PETRVI1810	PE	TRVI1810	Traditional	70.5463	63.6991	8	0.666667	8.66667	0.509667	0.0166667	0.526333	11.4511	0.658935	5	5	5	65	121	10	45.1606	2.86333	26.1206	26.3366	83.6385	3	7	48.3083	1	2	1	1	1	7	3	9	1	1
992	UNTRVI1810	UN	TRVI1810	Traditional	134.96	122.267	6.66667	3	9.66667	0.913133	0.293667	1.2068	18	2.26727	3	5	3	62	110	10	58.3156	13.5167	57.7894	59.4119	76.7187	2	7	61.0833	1	4	5	1	1	7	3	9	1	1
244	HUTRVI1830	HU	TRVI1830	Traditional	143.798	149.885	12.6667	1.33333	14	1.51963	0.264	1.78363	15.6667	2.01424	5	1	7	63	NA	NA	NA	NA	NA	NA	NA	3	7	NA	5	3	1	1	1	NA	3	9	1	1
492	INTRVI1830	IN	TRVI1830	Traditional	166.85	166.85	18.6667	0.333333	19	3.11453	0.0556167	3.17015	26	4.3381	1	5	3	63	113	9	57.5815	2.00727	50.4673	50.8096	87.4367	2	3	38.5	7	NA	1	1	1	5	3	9	1	1
740	PETRVI1830	PE	TRVI1830	Traditional	106.228	73.2944	9.33333	1.33333	10.6667	0.979	0.0186667	0.997667	19.4304	1.50967	3	7	5	69	116.5	7	46.4794	7.35056	25.475	26.5987	73.7574	3	7	40.5	1	2	1	1	1	7	3	9	1	1
993	UNTRVI1830	UN	TRVI1830	Traditional	119.534	121.415	8.33333	0.333333	8.66667	1.02128	0.061	1.08228	14.3333	1.82175	3	5	3	64	118	6	58.1533	11.3428	56.5383	57.6985	78.6111	2	7	56.4333	1	2	1	1	1	5	3	9	1	1
245	HUTRVI1900	HU	TRVI1900	Traditional	59.1995	61.4958	22	0.333333	22.3333	1.33401	0.0573333	1.39134	33	2.03324	3	7	7	63	114	NA	44.1932	21.1528	18.4438	28.1287	41.0501	2	1	55	1	1	1	1	1	NA	3	3	3	1
493	INTRVI1900	IN	TRVI1900	Traditional	105.314	105.314	20	0	20	2.10629	0	2.10629	44.3333	4.66893	1	5	5	62	115	2	42.6783	21.0933	15.9273	26.4185	39.1231	3	1	40.5	1	NA	1	1	1	3	3	3	3	1
741	PETRVI1900	PE	TRVI1900	Traditional	71.5982	63.6144	14	8.66667	22.6667	0.998333	1.65847	2.6568	28.2654	3.03244	5	9	7	65	112.5	7	33.2189	18.7072	9.40611	20.9891	26.816	4	1	37.81	1	1	3	1	1	5	3	3	3	1
994	UNTRVI1900	UN	TRVI1900	Traditional	76.753	75.358	18.6667	2	20.6667	1.43304	0.112333	1.54538	39.6667	2.97654	3	7	7	60	100	12	38.9294	25.95	15.4583	30.2305	30.7156	3	1	52.8	1	1	1	1	1	5	3	3	3	1
246	HUTRVI1910	HU	TRVI1910	Traditionalized	47.8666	55.6102	22.3333	3	25.3333	1.048	0.286333	1.33433	41.6667	2.29231	3	9	5	63	111	NA	41.369	24.4671	28.7128	37.8422	49.449	3	3	59.625	1	1	1	1	1	NA	3	3	4	1
494	INTRVI1910	IN	TRVI1910	Traditionalized	49.3222	49.3222	30	1.33333	31.3333	1.47967	0.065763	1.54543	72.6667	3.58408	1	7	7	59	104	0	40.7205	25.9764	25.4644	36.4037	44.3748	4	1	49.1667	1	NA	1	1	3	5	3	3	4	1
742	PETRVI1910	PE	TRVI1910	Traditionalized	46.2978	38.0799	34.6667	2.33333	37	1.597	0.0623333	1.65933	69.7137	2.98718	1	9	7	54	106.5	5	32.3106	21.1817	12.7089	24.7167	31.1108	4	1	45.7	1	1	1	1	1	5	3	3	4	1
995	UNTRVI1910	UN	TRVI1910	Traditionalized	49.767	49.4974	24	0.333333	24.3333	1.20755	0.0103333	1.21789	58.3333	2.92059	3	7	7	55	101	9	37.4983	28.3406	23.4506	36.7992	39.6077	4	1	51.55	1	1	1	1	1	5	3	3	4	1
247	HUTRVI1930	HU	TRVI1930	Traditionalized	246.667	224.838	3	4	7	0.703333	0.686667	1.39	7	1.39	5	3	1	63	114	NA	45.7609	24.0271	34.555	42.2064	55.0356	1	1	70	1	1	1	1	1	NA	3	1	4	1
495	INTRVI1930	IN	TRVI1930	Traditionalized	328.878	328.878	6.5	0.5	7	2.13771	0.164439	2.30214	11.5	3.78209	5	3	3	61	115	5	42.3638	25.2666	27.4154	37.3492	47.3297	1	4	49.4167	2	NA	1	1	1	3	3	1	4	1
1028	PETRVI1930	PE	TRVI1930	Traditionalized	NA	NA	NA	NA	NA	NA	NA	NA	NA	NA	NA	NA	NA	NA	NA	NA	NA	NA	NA	NA	NA	NA	NA	NA	NA	NA	NA	NA	NA	NA	NA	NA	NA	NA
996	UNTRVI1930	UN	TRVI1930	Traditionalized	137.458	136.972	5.66667	1.33333	7	0.768167	0.174333	0.9425	9	1.2425	3	1	5	59	111	8	38.0578	30.9006	25.37	39.9098	39.1929	1	1	53.6833	1	1	3	1	5	7	3	1	4	1
248	HUTRVI1940	HU	TRVI1940	Traditionalized	159.009	181.373	8.33333	2.33333	10.6667	1.181	0.551333	1.73233	10.6667	1.73233	7	3	3	63	114	NA	44.3742	26.2476	32.8716	42.1322	51.2796	2	1	60.25	1	1	1	1	1	NA	3	1	4	1
496	INTRVI1940	IN	TRVI1940	Traditionalized	317.933	317.933	7	0.666667	7.66667	2.22553	0.211956	2.43749	9	2.8614	3	3	3	59	112	14	41.9213	23.0651	27.8483	36.2197	50.3244	2	3	47.8333	2	NA	1	1	1	1	3	1	4	1
743	PETRVI1940	PE	TRVI1940	Traditionalized	241.353	215.793	10.6667	0.333333	11	2.60839	0.149333	2.75772	12.6667	3.16992	7	3	3	52	106.5	9	31.1722	20.4389	12.6972	24.0999	32.259	2	1	50.725	3	3	1	3	3	5	3	1	4	1
997	UNTRVI1940	UN	TRVI1940	Traditionalized	304.119	293.266	6.33333	1.33333	7.66667	1.9505	0.317	2.2675	10.6667	3.12181	7	5	5	56	108	5	36.2067	28.1681	22.1144	35.5951	37.6502	2	1	47.2	1	1	1	1	3	7	3	1	4	1
249	HUTRVI1950	HU	TRVI1950	Traditional	169.844	175.159	10	0.333333	10.3333	1.666	0.111333	1.77733	16.6667	2.91252	5	5	5	63	111	NA	43.1559	27.8916	31.902	42.4247	48.8574	2	1	48.0833	1	1	1	1	1	NA	3	5	4	1
497	INTRVI1950	IN	TRVI1950	Traditional	268.229	268.229	11.6667	1.66667	13.3333	3.12933	0.447048	3.57638	19.3333	5.18575	3	5	5	61	107	5	42.0677	21.7412	28.6966	36.461	52.2022	3	1	57.8333	1	NA	1	1	3	3	3	5	4	1
744	PETRVI1950	PE	TRVI1950	Traditional	125.454	92.3547	11.3333	3.33333	14.6667	1.33767	0.262778	1.60044	20.2231	2.11715	3	5	5	54	108	10	32.2878	19.6389	13.4211	23.8546	34.6069	3	1	50.2167	1	1	1	1	3	5	3	5	4	1
998	UNTRVI1950	UN	TRVI1950	Traditional	194.159	185.137	8	2	10	1.56056	0.213333	1.77389	14.3333	2.53231	5	3	3	55	105	7	36.6493	27.758	22.8567	35.9613	39.4649	2	1	38.75	1	1	1	1	1	5	3	5	4	1

## Sheet: Table S6
Supplementary Table S6. Analysis of phenotypic variance and heritability
			Sum squares (variance components)					%Variance					p-value				signifi
	Trait category	Trait	GEN	ENV	GEN:ENV	REP:ENV	Residual	GEN	ENV	GEN:ENV	REP:ENV	Residual	GEN	ENV	GEN:ENV	REP:ENV	GEN	ENV	GEN:ENV	REP:ENV
quantitative (linear mixed model GEN=random, ENV:fixed;GXE random)	Fruit quality	FIRM	96.0326	22.4644	41.0345	0	44.3647	47.1	11.02	20.13	0	21.76	4.79365e-103	1.14525e-21	3.41E-317	1	****	****	****	ns
	Fruit quality	fec.L*	14.0084	30.0656	3.59101	0.00841168	3.56694	27.34	58.68	7.008	0.01642	6.961	6.15279e-138	2.50875e-30	0	0.152877	****	****	****	ns
	Fruit quality	fec.a*	28.576	10.3346	7.67168	0.000196692	5.38982	54.98	19.88	14.76	0.0003785	10.37	1.08319e-142	1.59417e-25	0	0.979877	****	****	****	ns
	Fruit quality	fec.b*	24.8967	61.0594	8.54764	0.00856102	5.45955	24.9	61.08	8.55	0.008563	5.461	1.43408e-121	4.84369e-32	0	0.32274	****	****	****	ns
	Fruit quality	fec.C	16.7395	47.65	7.5074	0.00855894	6.58238	21.33	60.71	9.565	0.0109	8.386	1.07586e-101	2.29373e-30	0	0.40285	****	****	****	ns
	Fruit quality	fec.H	110.337	70.1351	23.2033	0.058012	11.2343	51.33	32.63	10.79	0.02699	5.226	3.39273e-167	1.54406e-27	0	0.00531153	****	****	****	**
	Agronomical performance	FW1.4c	6392.63	1205.63	1794.24	2.26004	1455.47	58.92	11.11	16.54	0.02083	13.41	2.46485e-133	7.36565e-09	5.37408e-138	0.555686	****	****	****	ns
	Agronomical performance	FW1.4	5755.66	1477.6	1844.57	0	1082.45	56.65	14.54	18.15	0	10.65	1.51911e-129	1.53114e-11	1.00161e-199	0.999798	****	****	****	ns
	Agronomical performance	FN1.4c	131.419	17.064	41.9399	0.139488	32.6657	58.87	7.644	18.79	0.06249	14.63	6.93974e-129	1.84809e-07	1.68494e-152	0.131784	****	****	****	ns
	Agronomical performance	FN1.4nc	0.658609	2.12835	4.14862	0	4.18451	5.923	19.14	37.31	0	37.63	0.000457353	8.13929e-09	6.34318e-112	1	***	****	****	ns
	Agronomical performance	TNF1.4	139.45	7.77578	41.2438	0.0557197	35.1154	62.35	3.477	18.44	0.02491	15.7	2.85952e-134	1.54834e-06	3.8353e-139	0.523634	****	****	****	ns
	Agronomical performance	Yield1.4c	0.196587	0.576034	0.398512	0.00123457	0.260404	13.72	40.2	27.81	0.08617	18.17	1.83349e-20	6.16489e-10	1.08487e-177	0.105655	****	****	****	ns
	Agronomical performance	Yield1.4nc	0.00855311	0.0102062	0.0331712	0.000536719	0.0377695	9.479	11.31	36.76	0.5948	41.86	4.2665e-07	5.09515e-05	1.32144e-100	0.000205574	****	****	****	***
	Agronomical performance	YIELD1.4T	0.270815	0.460359	0.429882	0.000386268	0.285665	18.71	31.81	29.71	0.02669	19.7404	1.22391e-27	3.68618e-10	7.35589e-176	0.590025	****	****	****	ns
	Agronomical performance	TNFP	1227.92	116.942	651.915	1.11172	123.305	57.89	5.513	30.73	0.05241	5.813	9.89228e-100	1.10739e-07	0	0.00686471	****	****	****	**
	Agronomical performance	EstYIELD	0.264806	1.27062	1.08111	0.00117649	0.696475	7.99	38.34	32.62	0.0355	21.01	2.9987e-08	2.65307e-10	8.74405e-179	0.503421	****	****	****	ns
qualitative (Two fixed factors without replications)	Agronomical performance	EAS	1594.81	603.53	-	-	1305.89	45.511	17.2229	-	-	37.2661	2.2e-16	2.2e-16	-	-	****	****	-	-
	Agronomical performance	FSH	1611.82	105.34	-	-	1156.66	56.0863	3.6655	-	-	40.2482	2.2e-16	8.603e-13	-	-	****	****	-	-
	Agronomical performance	FSS	3190.7	248.6	-	-	1667.8	62.4758	4.86773	-	-	32.6565	2.2e-16	2.2e-16	-	-	****	****	-	-
	Flowering and ripening precocity	FLOW	16271.9	75.4	-	-	11591.9	58.2404	0.269872	-	-	41.4897	1.468e-07	2.2e-16	-	-	****	****	-	-
	Flowering and ripening precocity	RIP	30645	5153	-	-	15772	59.4241	9.99224	-	-	30.5837	1.468e-07	2.2e-16	-	-	****	****	-	-
	Flowering and ripening precocity	RUN	2789.5	1556.9	-	-	4575.1	31.2672	17.4511	-	-	51.2817	0.1053	2e-16	-	-	ns	****	-	-
	Fruit quality	FEC	537.97	0	-	-	1	99.8145	0	-	-	0.185539	2e-16	0.394	-	-	****	ns	-	-
	Fruit quality	GSH	640.3	40.68	-	-	196.23	72.9928	4.63743	-	-	22.3698	2.2e-16	2.2e-16	-	-	****	****	-	-
	Fruit shape	FAS	1420.36	61.58	-	-	1108.17	54.8378	2.37751	-	-	42.7847	2.2e-16	2.625e-08	-	-	****	****	-	-
	Fruit shape	FPS	537.97	0	-	-	1	99.8145	0	-	-	0.185539	2e-16	0.394	-	-	****	ns	-	-
	Fruit shape	ITS	366.85	14.48	-	-	229.68	60.0399	2.36985	-	-	37.5902	2.2e-16	6.691e-07	-	-	****	****	-	-
	Fruit shape	PUF	1511.52	43.7	-	-	880.05	62.0679	1.79446	-	-	36.1377	2.2e-16	1.891e-07	-	-	****	****	-	-
	physiological disorders	BER	708.26	418.99	-	-	1195.01	30.4987	18.0423	-	-	51.4589	1.468e-07	2.2e-16	-	-	****	****	-	-
	physiological disorders	CCRACK	66.113	4.117	-	-	127.883	33.3714	2.07811	-	-	64.5505	9.645e-05	5.173e-05	-	-	****	****	-	-
	physiological disorders	RCRACK	564.26	208	-	-	828.66	35.246	12.9925	-	-	51.7615	2.514e-11	2.2e-16	-	-	****	****	-	-
	Plant & inflorescence architecture	FOL	662.79	270.49	-	-	858.93	36.9817	15.0925	-	-	47.9257	2.907e-05	2.2e-16	-	-	****	****	-	-
	Plant & inflorescence architecture	GH	572.11	0	-	-	0.75	99.8691	0	-	-	0.130922	2e-16	0.4042	-	-	****	ns	-	-
. ns: p > 0.05, not significantly describing the cluster. Values with asterisk *, **, ***, **** are statistically different at probability values of p ≤ 0.05, ≤ 0.01, ≤ 0.001 and ≤ 0.0001 respectively.

## Sheet: Table S7
Supplementary Table S7. Estimated stability indexes.
Accession	Classification	FW1.4c.waasb	FW1.4.waasb	FN1.4c.waasb	FN1.4nc.waasb	TNF1.4.waasb	Yield1.4c.waasb	YIELD1.4T.waasb	TNFP.waasb	EstYIELD.waasb	EAS.stab	FSS.stab	FSH.stab	FLOW.stab	RIP.stab	RUN.stab	fec.L.waasb	fec.a.waasb	fec.b.waasb	fec.C.waasb	fec.H.waasb	GSH.stab	Firm.waasb	FAS.stab	ITS.stab	PUF.stab	CCRACK.stab	RCRACK.stab	BER.stab	FOL.stab	Yield1.4nc.waasb
TRBA0500	Traditional	1.16549	1.2342	0.561238	0.0861988	0.52307	0.132531	0.116718	0.182144	0.0517618	0.740209	0.551349	2.50533	1.2946	1.87013	0.328995	0.066984	0.288474	0.336909	0.164746	0.532932	0.158229	0.300143	0.0589624	0.0344046	0.377935	0.0515808	0.337369	1.08326	0.0746881	0.0677318
TRBA0750	Traditional	0.566865	0.616531	0.333026	0.205663	0.34385	0.189341	0.177998	0.1067	0.285382	1.79749	2.6313	1.16964	4.70518	12.654	7.28463	0.369997	0.378176	0.470283	0.392685	0.409391	0.0612775	0.196422	0.0589624	0.0344046	0.409274	0.0515808	1.42232	0.293056	2.21299	0.0673737
TRBA1020	Traditionalized	0.211244	0.278008	0.459033	0.183553	0.381408	0.23991	0.217044	0.124121	0.219361	1.80953	1.3511	1.16964	7.76327	6.08061	4.34092	0.380525	0.585503	0.370626	0.295137	0.906773	0.813496	0.156414	0.900437	0.0286518	0.409274	0.0515808	0.175932	0.293056	0.517676	0.0720997
TRBA1480	Traditional	0.925624	1.00074	0.524718	0.196329	0.547759	0.113147	0.106066	1.03637	0.284577	0.528638	2.37882	0.221481	4.93129	0.908796	3.84584	0.678817	2.3444	0.315116	0.68524	2.87258	0.337514	0.741753	3.01787	0.674511	1.03369	0.0515808	0.337369	2.45957	1.93693	0.0731779
TRBA1490	Traditional	0.686528	0.801708	0.445897	0.210926	0.327863	0.0238339	0.0217681	1.16685	0.0608057	0.528638	2.37882	0.82257	7.42299	3.51345	0.619385	0.504176	2.30812	0.462085	0.483414	3.11863	1.21229	1.18366	1.47945	0.0314313	0.377935	0.0515808	0.337369	1.08326	0.878888	0.0223156
TRBA1500	Traditional	NA	NA	NA	NA	NA	NA	NA	NA	NA	0.0118353	0.0344684	0.0568531	0.162958	0.00416264	0.0643835	NA	NA	NA	NA	NA	0.00407716	NA	0.13333	NA	0.0183426	0.0165467	0.0321894	0.023481	0.0748904	NA
TRBA1510	Traditional	0.472281	0.419525	0.259696	0.13682	0.245761	0.0288798	0.0451139	0.392579	0.210294	0.798155	1.06657	0.10972	5.83797	10.383	4.39943	0.198604	0.693409	0.215091	0.31217	0.806226	0.53726	0.242833	1.47945	0.0344046	3.83558	1.56256	1.42232	1.08326	1.11341	0.0705626
TRBA1550	Traditional	0.977572	1.41363	0.336989	0.180973	0.190523	0.313462	0.282892	0.181515	0.295107	1.23106	3.99674	1.09834	3.33408	2.4191	3.04883	0.404291	0.185064	0.269329	0.183247	0.203732	1.50899	0.180048	0.957675	2.15129	2.39261	0.0515808	1.42232	1.11444	1.19856	0.0877298
TRBA1600	Traditionalized	3.67263	4.31588	0.359804	0.0701301	0.383987	0.272165	0.295374	0.368176	0.21073	0.812287	0.803581	0.220148	7.29437	9.95387	1.18016	0.151505	0.600977	0.447793	0.411067	0.906327	0.207577	0.726622	0.328606	NA	0.635873	0.0568259	0.643662	0.138038	0.326904	0.183001
TRBA1610	Traditionalized	1.04015	1.14527	0.452024	0.160342	0.393949	0.24217	0.20375	0.664188	0.235964	1.82158	0.47087	3.16591	0.744886	2.19616	0.617289	0.393249	0.293853	0.463227	0.414924	0.390995	0.240562	0.453618	0.0589624	0.0344046	0.409274	0.0515808	0.337369	0.293056	0.877548	0.0788809
TRBA1690	Traditional	0.303263	0.170374	0.124969	0.140638	0.17057	0.0362796	0.0290817	0.3928	0.0664247	3.31176	0.0463971	1.51045	3.00598	14.629	8.27481	0.256878	0.328082	0.620849	0.23525	0.359923	0.158229	0.179691	1.47945	0.0344046	1.79621	0.0515808	0.337369	1.09737	1.1032	0.0277688
TRBA1740	Traditional	0.697512	0.61114	1.83319	2.70291	0.814228	0.457987	0.419339	0.264332	0.207342	0.99768	2.24847	1.43398	5.37356	17.2037	3.31784	0.423454	1.66277	0.378708	0.197686	1.97165	0.0612775	0.402302	1.47945	0.0344046	3.83558	0.0515808	1.42232	2.40016	1.1032	0.0982896
TRBA1760	Traditional	5.75675	6.38915	0.335957	0.240193	0.307471	0.545826	0.651465	0.428732	0.424944	0.765674	2.12839	3.24238	3.80074	4.5703	1.76355	0.199764	0.254345	0.271084	0.151269	0.399052	0.240562	0.373762	3.15926	0.0286518	1.00235	0.0515808	1.25607	2.45957	0.45808	0.10748
TRBA1770	Traditional	0.782741	0.797439	0.264333	0.328931	0.412154	0.123156	0.126546	0.189161	0.10127	1.24311	2.43066	0.14501	4.69298	6.93885	0.591414	0.10252	0.161961	0.208497	0.0708446	0.245734	0.240562	0.55108	0.0589624	0.0199258	1.00568	0.0515808	0.337369	1.00973	1.1032	0.0700327
TRBA1800	Traditional	0.335752	0.284765	0.37786	0.361591	0.497239	0.145485	0.173326	0.258798	0.226832	0.528638	1.35865	0.703667	7.74659	5.377	2.05866	0.159316	0.331281	0.17111	0.172219	0.454234	0.716544	0.914552	2.58025	0.674196	0.35989	1.56256	1.25607	0.366581	1.63325	0.16072
TRBA1870	Traditional	1.14841	1.21122	0.327209	0.111005	0.380099	0.229235	0.212954	0.324868	0.244933	0.99768	0.236482	1.51045	3.90047	3.16308	0.389963	0.23528	0.231446	0.161426	0.22892	0.236249	0.240562	1.03338	0.0589624	0.0286518	0.461982	0.0515808	0.337369	0.366581	0.4692	0.0664974
TRBA1930	Traditional	1.31683	1.86182	0.367806	0.0183774	0.395384	0.0115566	0.0254918	0.18175	0.0229596	1.08055	0.900168	1.68845	0.0960452	1.33661	12.4459	0.132533	0.101412	0.203201	0.17464	0.154154	0.164888	0.1668	0.037556	0.0286518	0.407498	0.0957051	1.04219	0.0328562	0.545752	0.118684
TRBA1940	Traditional	1.82916	1.47155	0.127643	0.136814	0.182402	0.160504	0.0956296	0.0971027	0.0855358	1.08055	0.808031	0.00231716	0.26255	1.96062	0.0328646	0.0395991	0.251397	0.372123	0.34509	0.185298	0.321037	0.477175	0.037556	0.0199258	1.81651	0.0957051	1.04219	0.0328562	1.91669	0.0575849
TRBA1980	Traditionalized	0.49869	0.559677	0.475118	0.212712	0.605041	0.173266	0.191227	0.415485	0.165411	1.24311	0.271534	0.585302	9.10774	1.00629	5.49746	0.137017	0.0623708	0.203193	0.200401	0.246197	0.240562	0.160333	1.47945	0.0199258	0.956294	0.0515808	0.337369	0.366581	0.4692	0.0742779
TRBA1990	Traditional	NA	NA	NA	NA	NA	NA	NA	NA	NA	0.168353	1.85912	0.0418313	0.129466	0.279471	5.89635	0.937218	1.27954	0.174236	0.403124	2.07606	0.0636309	0.0835933	1.32236	0.0286518	2.38155	0.0957051	1.54643	0.454913	0.545752	NA
TRBA2000	Traditional	0.782282	0.977465	0.167066	0.130129	0.0813714	0.0558	0.0796878	0.104401	0.071877	1.80146	0.59095	0.780137	7.63465	3.40477	4.85309	0.872088	1.81815	0.282329	0.265624	2.18602	0.337514	0.311153	0.0589624	0.0344046	0.148138	0.0515808	1.77419	1.74289	0.0608515	0.0848621
TRCA0010	Traditional	0.299441	0.711544	0.349748	0.222435	0.305376	0.113158	0.109575	0.166979	0.183423	0.271167	1.45144	0.0685398	5.48324	3.81514	0.963096	0.288477	0.125533	0.154178	0.00999009	0.37188	0.0356743	0.385091	1.91707	0.0314313	2.36792	1.15811	0.855482	0.366581	0.4692	0.0610032
TRCA0020	Traditional	1.40918	1.35047	0.300938	0.132522	0.274934	0.156447	0.181129	0.572697	0.237736	5.06169	1.31905	0.993687	4.13878	7.35194	0.0338895	0.351302	0.454656	0.528662	0.76437	0.533188	0.53726	0.241629	1.08219	2.0914	3.72684	0.0515808	1.26088	1.08326	0.0497323	0.0404968
TRCA0160	Traditional	0.604977	0.451947	0.305553	0.139442	0.288408	0.220715	0.240889	0.481353	0.263741	1.79749	1.31905	1.64753	2.76543	0.199596	1.83133	0.243729	0.160432	0.320777	0.493634	0.250066	0.634212	0.561278	0.0589624	0.674196	0.384582	0.0515808	0.175932	3.17862	1.1032	0.113397
TRCA0230	Traditional	0.576858	0.391772	0.3505	0.158084	0.316301	0.148064	0.146775	0.406645	0.185997	3.33585	1.61112	0.993687	2.89405	3.0544	3.11661	0.38027	0.0547499	0.199782	0.218887	0.261347	0.0612775	0.376057	0.0589624	0.674196	0.384582	0.0515808	1.42713	0.366581	1.52267	0.0608882
TRCA0460	Traditionalized	1.13062	1.26972	0.497114	0.137706	0.508202	0.224142	0.193106	2.62555	0.220907	0.295258	1.31905	0.0685398	22.5948	3.30727	0.322184	0.241094	0.39622	0.24844	0.417976	0.0906845	1.89316	0.625564	0.0589624	0.0344046	0.409274	1.56256	0.337369	0.293056	0.69485	0.0778753
TRCA0530	Traditional	2.04143	2.32343	0.142202	0.0700759	0.148742	0.444234	0.433047	0.0251965	0.357618	0.99768	2.72409	0.00793054	3.68656	18.5134	1.84841	0.544972	0.271466	0.249973	0.0638787	0.271226	0.53726	0.321941	3.59688	1.3828	0.903586	0.449114	0.175932	3.85	2.68671	0.0411181
TRCA0670	Traditional	2.14547	2.91883	0.122046	0.313821	0.0679645	0.177694	0.228751	0.403645	0.178979	0.491552	0.681699	0.738242	0.1618	4.65177	4.20191	0.326155	0.357803	0.611916	0.291179	0.574442	0.53726	1.24288	3.15926	0.674196	0.931602	0.0515808	0.855482	1.00973	2.68671	0.0924544
TRCA0690	Traditional	2.66858	4.10367	0.136802	0.151748	0.135723	0.345462	0.374531	0.517481	0.533	3.78659	1.31905	0.917217	1.98961	8.85666	0.0270785	0.161597	0.237916	0.794345	0.44354	0.136642	0.839099	0.153101	3.15926	1.44269	0.956294	0.0515808	0.855482	2.45957	0.69485	0.0551871
TRCA0700	Traditional	1.91966	2.35195	0.304042	0.219548	0.340115	0.524581	0.505527	0.357917	0.378542	0.992978	2.72409	0.186905	0.970996	2.71793	1.98061	0.23194	0.234371	0.425537	0.208393	0.22693	0.53726	1.11342	3.01787	0.674196	3.77955	1.56256	3.02539	3.83588	2.27837	0.0955411
TRCA0790	Traditional	0.746917	1.65698	0.265647	0.0557371	0.246312	0.0496565	0.110101	0.503532	0.0220171	2.25448	0.0463971	0.186905	3.80074	4.78206	1.75329	0.597615	0.373019	0.540798	0.51367	0.551673	0.53726	0.621122	0.83661	1.44269	2.33991	0.0515808	0.337369	1.00973	0.4692	0.133758
TRCA0810	Traditional	1.14968	1.63999	0.307395	0.0781902	0.292994	0.36395	0.355277	0.565374	0.248822	0.530419	1.06657	1.54502	1.76126	0.405772	4.13413	NA	NA	NA	NA	NA	0.414705	NA	1.53669	0.0284581	0.48335	0.449114	0.337369	2.38605	1.1032	0.0486583
TRCA0910	Traditional	2.28076	2.86216	0.314696	0.413561	0.542021	0.555628	0.527495	0.562358	0.480644	2.00906	1.06657	0.917217	1.53515	3.57617	0.322184	0.493509	0.401553	0.500851	0.337411	0.531848	0.138469	0.843323	0.321421	0.0284581	0.903586	1.15811	0.742772	2.45957	1.1032	0.0595027
TRCA0920	Traditional	2.57931	2.94609	0.145154	0.250624	0.0884709	0.689307	0.659035	0.603115	0.53594	0.740209	1.93943	1.51045	0.62846	0.990269	4.1951	0.271829	0.149362	0.43057	0.256572	0.0505656	0.51783	0.840081	2.19986	0.0284581	0.455334	0.456024	0.34218	1.08326	0.4692	0.190601
TRCA0940	Traditional	1.89975	2.22671	0.0530808	0.412695	0.22781	0.389724	0.358296	0.334975	0.362683	0.283213	0.681699	0.917217	3.68656	4.22824	2.40447	0.358145	0.361792	0.441533	0.45805	0.544923	0.0356743	0.891242	2.19986	0.734086	0.455334	0.0515808	0.855482	1.08326	0.4692	0.118225
TRCA0950	Traditional	3.31219	3.40527	0.293895	0.068991	0.313559	0.624735	0.634325	0.547728	0.510832	0.0257415	0.119442	0.993687	3.91267	8.65049	0.322184	0.470665	0.234289	0.552982	0.348558	0.285426	0.161193	0.696609	1.91707	0.677169	0.455334	0.449114	0.337369	1.08326	0.45808	0.0256467
TRCA1080	Traditional	0.159588	0.335545	0.0976065	0.182791	0.131965	0.113702	0.102055	0.179659	0.122875	0.283213	0.0859981	1.46855	3.46045	2.00873	0.607022	0.250877	0.273241	0.18246	0.277973	0.518259	0.440308	0.497358	0.0589624	0.0344046	0.458658	1.56256	0.175932	0.366581	0.4692	0.0244174
TRCA1110	Traditional	1.33858	1.53679	0.214963	0.0320316	0.192154	0.111163	0.154475	0.424389	0.238973	0.0257415	0.0859981	0.14501	0.234782	8.53622	0.244138	0.159664	0.216761	0.200763	0.0671012	0.351742	0.414705	0.549245	0.637978	0.0344046	0.381258	0.0515808	0.689234	1.08326	2.68671	0.0332488
TRCA1140	Traditional	0.912893	1.17411	0.329416	0.0954032	0.384061	0.316248	0.349054	0.653126	0.351345	2.26653	3.74427	1.07016	1.98961	5.7845	2.04839	0.307772	0.117791	0.231007	0.245131	0.171978	1.01324	0.614613	1.47945	1.44269	2.39261	0.0515808	2.34103	3.90941	0.45808	0.0497652
TRCA1210	Traditional	3.08137	3.4965	0.21368	0.143062	0.159815	0.113852	0.115218	0.603335	0.188281	2.05496	2.5917	0.00793054	17.2734	0.343792	1.04114	0.0873555	0.124065	0.337103	0.351294	0.363284	0.235421	0.634832	0.58074	0.0314313	0.43729	0.0515808	3.93928	0.936208	0.4692	0.0486961
TRCA1220	Traditionalized	0.910541	1.03525	0.0701222	0.0700813	0.131512	0.221964	0.24619	0.494928	0.339753	1.24311	3.22904	2.53078	0.85457	0.525629	2.98787	0.258266	0.253902	0.403049	0.155737	0.433059	1.31508	0.683937	0.0589624	0.740032	0.381258	0.0515808	0.34218	1.06914	0.4692	0.0342498
TRCA1400	Traditional	0.619825	0.798329	0.266428	0.186728	0.30416	0.261967	0.286898	0.371564	0.151956	0.99768	3.61187	0.875322	3.46045	0.359818	2.90982	0.412453	0.0643466	0.529559	0.254531	0.304936	0.53726	0.540645	0.0589624	2.15129	0.433966	0.0515808	2.85914	1.00973	2.26725	0.021879
TRCA1480	Traditional	1.17478	1.03832	0.235752	0.112844	0.244735	0.0426155	0.0601576	0.424927	0.0515795	0.0257415	1.68773	0.798852	3.23434	3.25014	0.685068	0.28715	0.370785	0.255382	0.255321	0.145913	0.839099	0.412607	3.01787	0.674196	1.82423	0.0515808	1.25607	1.74289	1.05122	0.0204538
TRCA1500	Traditional	2.42042	2.74692	0.331647	0.0685157	0.27238	0.343531	0.341592	0.319137	0.196729	1.80953	0.431269	1.724	7.74883	4.56471	2.83859	0.133603	0.155574	0.421876	0.356622	0.154382	0.138469	0.428899	1.47945	0.0344046	0.384582	1.15811	2.34103	1.87583	2.26725	0.0765467
TRIS0010	Traditionalized	1.08259	1.257	2.15689	0.622732	1.81998	0.0871383	0.072927	11.1972	0.187332	0.740209	0.551349	3.16591	6.16382	0.79293	2.62153	0.47595	0.212537	0.519713	0.383422	0.310006	1.51413	0.262248	0.0589624	2.15129	0.409274	0.0515808	0.337369	3.86411	0.4692	0.0166888
TRIS0020	Traditionalized	1.17606	1.30705	2.97585	0.183716	2.79186	0.137553	0.109552	8.63943	0.214162	0.99768	1.57152	0.0685398	0.944634	0.756965	0.973362	0.525911	0.0922158	0.486686	0.377347	0.3672	1.21229	0.439725	0.0589624	0.740032	0.409274	0.0515808	0.337369	0.293056	0.69485	0.0760196
TRIS0030	Traditionalized	0.469899	0.678453	0.399084	0.140057	0.36049	0.137108	0.138545	0.142713	0.0285626	2.524	0.936221	0.875322	8.65327	15.5604	1.8416	0.374722	0.349448	0.327588	0.123136	0.47369	0.240562	0.386302	0.207158	0.0344046	0.409274	0.0380362	0.0797248	0.296716	2.84927	0.0291083
TRMC0010	Traditionalized	1.13527	1.25847	2.31131	0.476305	2.04336	0.0836348	0.0682415	1.84211	0.0604295	0.740209	1.57152	1.16964	4.70742	1.64233	0.105124	0.420702	0.151357	0.510296	0.182178	0.41669	1.41717	0.271552	0.0589624	0.740032	0.409274	0.0515808	0.337369	0.293056	3.69471	0.0702611
TRMC0020	Modern	0.805959	1.14685	0.104007	0.121588	0.0503377	0.158266	0.0989077	0.61004	0.149346	0.740209	0.338474	0.950202	6.29244	1.52807	2.18741	0.316929	0.306241	0.194563	0.126856	0.474864	0.240562	0.231184	3.59688	0.677169	1.8209	0.0515808	3.02539	1.08326	0.752202	0.103162
TRMC0040	Modern	0.946732	1.12184	0.11059	0.0850968	0.103421	0.0520183	0.0918565	0.425265	0.186969	0.528638	1.996	1.57304	0.614019	0.468496	0.88505	0.0720702	0.0722739	0.0585043	0.0815202	0.19254	0.240562	0.535428	0.843198	0.0314313	2.44532	0.0515808	1.94043	0.293056	2.33968	0.0571817
TRMC0050	Modern	2.07368	1.86913	0.271387	0.166952	0.242367	0.100986	0.0883113	0.497903	0.247915	0.7643	0.936221	0.300701	7.31105	11.9915	0.105124	0.151802	0.290092	0.254042	0.309337	0.531861	0.235421	0.319309	0.0589624	0.0286518	0.40595	0.0515808	1.77419	0.293056	0.752202	0.0522986
TRMC0060	Modern	NA	NA	NA	NA	NA	NA	NA	NA	NA	0.50204	0.601923	0.0484108	1.85058	2.92688	0.356051	NA	NA	NA	NA	NA	0.22052	NA	0.350552	0.0314313	0.194101	0.0172815	0.280663	1.80104	1.08463	NA
TRMC0080	Modern	0.794962	0.894746	0.401229	0.11205	0.39279	0.196621	0.173661	0.307228	0.296451	0.528638	3.10896	0.237351	0.618514	4.62743	0.40023	0.341992	0.471943	0.482276	0.352682	0.679391	0.240562	0.489287	1.47945	0.740032	2.44532	0.0515808	1.26088	1.87583	0.752202	0.0899383
TRMC0090	Traditionalized	1.07832	1.22502	0.294585	0.093152	0.318342	0.166322	0.145684	2.17001	0.0851855	0.985635	1.57152	0.181023	3.67212	0.126437	0.105124	0.330968	0.164449	0.419665	0.368441	0.442598	1.49437	0.573275	0.0589624	0.0344046	0.409274	0.0515808	0.337369	0.293056	3.60956	0.0714082
TRMC0110	Modern	0.552341	0.672224	0.277444	0.172019	0.273393	0.0676708	0.0666789	0.453934	0.218821	3.56923	0.0859981	1.29727	8.78414	1.16652	3.20493	0.0807578	0.142878	0.0742082	0.110203	0.0599572	0.240562	0.236311	0.435897	0.737059	1.07975	1.15811	0.860293	0.293056	2.06362	0.0922723
TRMC0120	Modern	1.88488	1.78455	0.289778	0.181288	0.248302	0.133106	0.15097	0.449526	0.0591519	3.33585	1.49104	2.28589	3.89598	5.46406	1.25139	0.0743807	0.255539	0.206612	0.304471	0.185697	0.0612775	0.171395	1.88017	0.0344046	0.35989	0.0515808	1.94043	0.293056	0.517676	0.0438563
TRMC0130	Modern	NA	NA	NA	NA	NA	NA	NA	NA	NA	0.18192	0.0190331	0.0568531	0.162958	0.00416264	0.0643835	NA	NA	NA	NA	NA	0.119285	NA	0.0947561	NA	0.238563	0.0193236	0.0894255	0.0130419	0.0517088	NA
TRMC0140	Modern	0.884647	0.216897	0.301691	0.160385	0.292991	0.247484	0.272319	0.07445	0.273288	0.516593	1.19399	1.724	1.63264	2.9569	1.90257	0.151204	0.180631	0.129665	0.236735	0.136942	0.256859	0.694177	0.0589624	0.0199258	0.461982	0.0515808	1.94043	0.293056	1.1032	0.036276
TRMC0150	Modern	2.81151	1.07368	0.166852	0.0459053	0.150992	0.178526	0.186154	0.312691	0.106854	2.04291	1.44324	0.0685398	4.93353	2.62528	1.8923	0.10509	0.196181	0.174521	0.261131	0.0381599	0.240562	0.13018	0.0589624	0.0286518	1.8209	1.15811	0.34218	0.293056	1.63325	0.00743119
TRMC0160	Modern	NA	NA	NA	NA	NA	NA	NA	NA	NA	0.0118353	0.0344684	0.0568531	0.162958	0.00416264	0.0643835	NA	NA	NA	NA	NA	0.00407716	NA	0.13333	NA	0.0183426	0.0165467	0.0321894	0.023481	0.0748904	NA
TRMC0200	Modern	0.818959	0.608192	0.155235	0.321831	0.312445	0.308725	0.34888	0.577454	0.357294	0.740209	0.7213	2.35913	1.74681	6.48811	1.83133	0.264342	0.156212	0.34204	0.280085	0.132219	1.21229	0.298029	1.08219	0.674196	0.931602	0.0515808	0.855482	1.81642	0.877548	0.0734702
TRMC0210	Modern	NA	NA	NA	NA	NA	NA	NA	NA	NA	0.66096	2.55701	1.17171	1.55142	2.2525	1.72989	0.113088	0.545079	0.168629	0.0594109	0.47269	0.832964	0.705436	0.0557774	0.0344046	0.194101	0.0380362	0.00348374	0.296716	1.08463	NA
TRMC0220	Modern	NA	NA	NA	NA	NA	NA	NA	NA	NA	0.0182533	4.22034	0.487458	0.109929	0.393111	0.467235	NA	NA	NA	NA	NA	0.134985	NA	0.0326102	0.0199258	0.11858	0.0601902	0.274566	0.0407267	2.19612	NA
TRMC0230	Modern	0.782782	0.898123	0.26714	0.17236	0.226845	0.136502	0.123962	0.413815	0.0515776	2.26319	1.92605	0.166047	3.57463	4.65736	0.0509673	0.0640174	0.278632	0.898736	0.734795	0.179814	1.46967	0.224988	0.0340872	0.0344046	0.148138	0.4685	1.94061	0.311323	0.888667	0.0260648
TRMC0250	Modern	0.687172	0.709689	0.380202	0.430083	0.34153	0.0825087	0.0831072	0.190408	0.0961013	0.51595	0.738677	0.243021	0.423647	2.53463	0.985192	0.177282	0.708709	0.271072	0.478329	0.79878	0.224069	0.339218	0.0861277	0.0285132	0.488875	0.0568259	0.38395	0.138038	0.462963	0.0236063
TRMC0260	Modern	1.12444	1.19489	0.508708	0.387008	0.449079	0.153041	0.136534	0.510821	0.147258	0.99768	1.57152	0.221481	10.593	12.4778	2.83859	0.334212	0.181001	0.270476	0.209868	0.11673	1.41717	0.236783	0.0589624	0.0344046	0.409274	0.0515808	1.26088	0.293056	0.286502	0.0468465
TRMC0270	Modern	1.2342	1.41293	0.184427	0.0646121	0.191711	0.17957	0.166527	0.697137	0.0764742	0.752255	1.31905	0.0685398	1.65157	9.83476	1.62454	0.345484	0.251029	0.42964	0.329138	0.452539	0.240562	0.656336	0.0589624	0.0344046	0.409274	0.0515808	1.26088	0.293056	1.43943	0.0510642
TRMC0280	Modern	0.966607	1.27104	0.567497	0.572683	0.503126	0.212669	0.175901	0.0757622	0.159282	0.99768	0.298873	0.661772	0.273731	9.66895	0.111935	0.175448	0.604503	1.23996	0.847016	0.432183	0.240562	0.314617	0.0589624	0.0344046	0.409274	0.0515808	0.337369	3.16451	0.69485	0.140252
TRMC0340	Modern	0.2666	0.24765	0.325158	0.346857	0.33772	0.154509	0.14523	0.831614	0.208284	0.528638	3.61392	0.585302	4.69748	0.618281	7.86803	0.139093	0.23388	0.197942	0.268249	0.184617	0.158229	0.599764	1.47945	0.674196	0.980986	0.0515808	1.26088	0.293056	3.4313	0.0230503
TRMC0450	Modern	0.664286	0.637107	0.40612	1.48337	0.513505	0.0692528	0.0918012	0.319346	0.44864	0.741443	0.746707	0.513118	0.840129	3.51904	0.539243	0.0868342	0.181699	0.0841716	0.0362691	0.121198	0.256859	0.155469	0.0340872	0.0344046	0.166389	0.0427279	0.74271	0.366082	2.27837	0.100176
TRMC0460	Modern	1.34592	1.48044	0.176669	0.0141695	0.157661	0.247392	0.202738	0.473975	0.301433	3.7808	0.551349	0.385487	0.630708	1.96278	5.20235	0.0551549	0.082064	0.0971721	0.128066	0.0454269	0.337514	0.720629	0.957675	0.674196	1.03037	0.0515808	0.742772	0.293056	0.878888	0.0691707
TRMC0480	Modern	1.15396	1.60143	0.244861	0.0708652	0.217594	0.130083	0.136915	0.515879	0.169037	2.05496	1.95639	0.10972	0.595559	5.19516	4.40189	0.175219	0.160582	0.0688218	0.088012	0.333855	0.337514	0.358362	0.0589624	0.0344046	0.409274	0.0515808	1.26088	0.293056	0.517676	0.0237605
TRMC0520	Modern	1.72236	1.56898	0.334534	0.0445778	0.326134	0.351055	0.386442	0.402662	0.173957	3.31176	0.298873	0.10972	0.446409	2.9297	0.478275	0.102925	0.23372	0.143058	0.220944	0.281553	0.138469	0.284678	1.88017	0.0314313	0.384582	1.15811	1.25607	0.293056	0.432526	0.0365139
TRMC0530	Modern	1.19417	1.33193	1.14244	0.113192	1.21858	0.258028	0.247682	0.598687	0.269996	0.985635	1.82406	0.181023	0.0600465	6.81415	1.5465	0.186365	0.202299	0.18356	0.301574	0.0590826	0.337514	0.593796	0.0589624	0.0286518	0.409274	0.0515808	0.337369	0.293056	1.61725	0.0751825
TRMC0550	Modern	1.21323	1.36099	1.64566	0.107329	1.6916	0.340299	0.333399	0.60781	0.330196	1.24311	1.40818	0.166047	0.286847	1.25917	2.98787	0.0555058	0.127409	0.203272	0.152434	0.14478	0.240562	0.286436	0.0589624	0.0286518	0.409274	0.0515808	1.42232	0.293056	2.06362	0.0717271
TRMC0580	Modern	NA	NA	NA	NA	NA	NA	NA	NA	NA	0.66096	1.38638	0.0215721	0.188769	4.77542	1.33836	NA	NA	NA	NA	NA	0.233881	NA	0.0557774	0.0344046	0.194101	0.0172815	0.120049	3.23876	1.16532	NA
TRMC0590	Modern	1.36989	1.63303	0.324259	0.118412	0.387636	0.0624827	0.0599994	0.603816	0.0873556	1.79749	1.35865	1.57304	7.08495	9.88631	0.328995	0.245236	0.122853	0.272403	0.210122	0.49401	1.11534	0.446546	1.47945	0.0344046	0.409274	0.0515808	1.26088	1.08326	0.581902	0.017377
TRMC0600	Modern	0.16905	0.287559	0.18913	0.15974	0.181514	0.0755485	0.0848486	0.544893	0.129447	1.80953	0.973776	0.0384158	7.08495	0.468496	2.33669	0.30964	0.151423	0.356493	0.373736	0.28202	0.91629	0.554748	0.13967	0.737059	0.384582	1.15811	0.737961	0.293056	0.432526	0.0196455
TRMC0610	Modern	0.562757	0.549386	0.144465	0.0606935	0.157617	0.0811445	0.0972411	0.499662	0.197373	2.05496	0.298873	0.166047	2.44183	0.0177592	1.90257	0.211256	0.187454	0.347024	0.148548	0.410017	0.240562	0.00845248	0.0589624	0.0344046	0.409274	0.0515808	0.337369	1.08326	1.85178	0.183965
TRMC0620	Modern	1.52941	1.54002	0.0660973	1.95902	0.13899	0.208711	0.253539	0.279529	0.24675	0.78031	1.22391	1.44541	4.93353	2.76948	1.04114	0.0778354	0.57493	0.0999989	0.193879	0.417961	0.289455	0.462426	0.435257	0.674196	0.166389	0.0427279	0.33877	0.311323	0.4692	0.183134
TRMC0640	Modern	NA	NA	NA	NA	NA	NA	NA	NA	NA	0.00514037	0.568704	0.0349914	7.97972	3.76135	0.243874	NA	NA	NA	NA	NA	0.2272	NA	0.645326	0.0284581	0.715259	0.0172815	0.0861223	1.07441	0.0403481	NA
TRMC0650	Traditionalized	1.10974	1.25919	0.932455	0.153889	0.705399	0.132112	0.122173	1.23405	0.0816064	0.283213	1.57152	0.181023	3.44376	5.89318	1.39721	0.285199	0.211326	0.406544	0.432797	0.18504	0.639353	0.29184	0.0589624	0.0344046	0.409274	0.0515808	0.337369	0.293056	2.06362	0.0694554
TRMC0660	Modern	1.52638	1.64373	0.18048	0.459845	0.244224	0.123761	0.1356	0.146751	0.137439	0.529597	1.21053	0.0384158	5.84022	2.123	2.33669	0.0983222	0.548851	0.12625	0.347974	0.126674	0.289455	0.0613205	0.640098	0.0284581	0.795443	0.0427279	0.74271	1.07524	0.69485	0.0648246
TRMC0670	Modern	1.03789	1.08249	0.352538	1.78192	0.211476	0.0288725	0.08989	0.348704	0.0722639	0.741443	0.344382	1.51671	6.06633	9.77763	2.12644	0.238189	0.268858	0.219905	0.309451	0.28084	0.256859	0.60329	0.0340872	0.0344046	0.889205	0.0427279	0.33877	1.75264	0.4692	0.438098
TRMC0680	Modern	0.969678	1.19223	0.391179	0.023074	0.396118	0.0571379	0.0760211	0.485099	0.0697382	3.3238	1.35865	1.57304	1.87768	8.1071	0.105124	0.258587	0.231368	0.509395	0.530056	0.177588	0.240562	0.519218	0.0589624	0.0344046	0.409274	0.0515808	0.175932	1.08326	2.29814	0.0735102
TRMC0690	Traditional	0.642039	0.59291	0.282795	0.0819722	0.319998	0.428846	0.404462	0.687388	0.448037	0.78031	0.971647	1.09834	6.40662	11.2879	2.69276	0.243091	0.443849	0.190801	0.147268	0.433166	0.211742	0.144895	0.117798	0.677169	0.374132	0.0427279	0.911091	0.311323	0.69485	0.155272
TRMO0010	Traditional	0.905285	0.903907	0.451135	0.190133	0.437216	0.142341	0.126295	0.420327	0.125866	2.05496	3.78387	0.780137	10.6928	7.90577	2.69276	0.253061	0.166667	0.17746	0.309094	0.191558	0.91629	0.150806	0.439346	0.674196	0.384582	1.56256	1.77419	0.293056	0.4692	0.081012
TRMO0020	Traditional	1.0707	1.25989	0.151145	0.219498	0.151282	0.113875	0.0829125	0.473523	0.182116	2.53604	3.65352	1.724	5.37131	3.16308	3.55073	0.157103	0.123857	0.0978925	0.120498	0.0755622	0.517499	0.356935	0.0589624	0.0344046	0.384582	0.0515808	0.175932	1.08326	2.27837	0.0968735
TRMO0030	Traditional	0.757105	0.87971	0.492872	0.323606	0.419143	0.0838666	0.0716895	0.253023	0.105144	0.774064	0.936221	0.14501	5.1452	3.27176	0.539243	0.176796	0.162118	0.150863	0.331816	0.109889	0.240562	0.549388	0.0589624	0.0344046	0.409274	0.0515808	1.26088	0.293056	3.85076	0.0519943
TRMO0040	Traditional	0.0724651	0.130029	0.196535	0.222468	0.249982	0.200268	0.228723	0.568565	0.170568	0.740209	2.97657	2.45431	6.95633	0.527026	9.79423	0.219715	0.198465	0.69438	0.710346	0.364694	0.639353	0.442825	0.58074	1.3828	1.03037	0.0515808	2.34103	1.81642	0.683731	0.0377797
TRMO0110	Traditionalized	0.302166	0.474937	0.191912	0.038119	0.154301	0.0776483	0.0890195	0.341294	0.214663	1.24311	1.35865	1.724	5.14295	12.0076	2.32642	0.145216	0.164176	0.102722	0.200496	0.29015	0.53726	0.474535	0.0589624	0.0344046	0.409274	0.0515808	3.0302	3.19273	3.4313	0.0672085
TRMO0120	Traditionalized	1.73215	1.73209	0.529105	0.16618	0.569614	0.15153	0.192375	0.142565	0.226124	2.76942	1.35865	0.875322	1.40877	15.1369	2.10936	0.308046	0.136811	0.373145	0.246795	0.0821402	0.337514	0.243398	0.0589624	0.0344046	0.384582	0.0515808	2.85914	1.88994	2.26725	0.101474
TRMO0130	Traditionalized	0.324768	0.104712	0.499629	0.197121	0.431569	0.105357	0.11135	0.345894	0.0870949	1.55206	0.93522	0.703667	6.95633	1.26468	3.33367	0.193608	0.192985	0.221657	0.172508	0.274447	0.138469	0.272968	0.0589624	0.0286518	0.409274	0.0515808	1.77419	3.26626	0.69485	0.042082
TRMO0150	Traditional	0.757662	0.842455	0.121265	0.0618663	0.0989959	0.0489482	0.0450139	0.42358	0.0698908	0.528638	0.551349	0.0685398	0.602501	1.57842	2.11963	0.355046	0.333066	0.320152	0.466981	0.157299	0.337514	0.305938	1.47945	0.0344046	0.384582	0.0515808	0.860293	1.74289	1.09208	0.0214411
TRMO0170	Traditional	1.61801	1.82544	0.411274	0.0565831	0.359855	0.172675	0.212399	0.300532	0.277632	2.524	0.338474	0.993687	0.842376	8.34607	1.60746	0.205661	0.225738	0.0792333	0.0998784	0.272887	0.91629	0.218946	0.0589624	0.740032	1.03037	0.0515808	1.25607	3.26626	0.69485	0.0662662
TRMO0270	Traditional	0.991973	1.19199	0.462098	0.934293	0.62696	0.0560186	0.0544667	0.389911	0.157827	2.524	1.10617	0.661772	6.61829	2.17641	0.817271	0.0748497	0.118785	0.132598	0.101776	0.102149	0.0415168	0.219963	0.0589624	0.0344046	0.409274	0.0515808	0.395718	0.440106	2.26725	0.0584483
TRMO0280	Traditional	NA	NA	NA	NA	NA	NA	NA	NA	NA	0.985635	0.468824	0.14501	0.176241	7.68841	2.40447	0.290556	0.21015	0.256159	0.22423	0.247743	0.53726	0.238211	0.0589624	0.0344046	0.384582	0.0515808	0.171121	0.366581	0.69485	NA
TRMO0380	Traditional	5.24384	5.45229	0.214387	0.280413	0.300079	0.181227	0.154048	0.659893	0.284801	0.740209	1.18665	2.49621	7.18244	9.85079	5.06334	0.610045	0.4892	0.445388	0.150901	0.718902	0.53726	0.637446	2.02156	1.3828	2.442	0.0515808	1.26088	0.366581	1.63325	0.395075
TRMO0390	Traditional	0.533798	0.781786	0.2437	0.266034	0.157129	0.079964	0.0692232	0.0881313	0.0739841	0.956283	0.203967	0.653876	4.19328	1.43402	1.96634	0.476272	0.149942	0.71716	0.892009	0.658199	0.448478	0.527622	0.422633	0.0285132	0.488875	0.0568259	0.47711	0.138038	0.0897203	0.0155546
TRMO0430	Traditional	1.40395	2.17334	0.11412	0.210185	0.200552	0.320506	0.307338	0.372389	0.170709	0.013696	0.549304	0.00793054	1.86099	14.6966	0.756303	0.417395	0.214493	0.522313	0.429935	0.318473	0.53726	0.332417	0.957675	0.674196	0.35989	0.0515808	1.42713	1.08326	3.85076	0.29795
TRMO0510	Traditional	1.07028	0.994443	0.439247	0.0842095	0.452597	0.130815	0.0845544	0.383609	0.08697	3.06633	2.12839	1.60563	5.37131	8.97578	1.19042	0.409565	0.379138	0.520145	0.286814	0.664781	1.31508	0.363036	3.41858	1.38577	0.412597	0.0515808	1.77419	1.74289	1.52267	0.0310113
TRMO0570	Traditional	0.367806	0.328127	0.187442	0.168287	0.114604	0.0891721	0.102386	0.199706	0.0905977	0.271167	3.40104	0.0685398	9.10774	1.92045	0.600211	0.325375	0.285423	0.199531	0.191592	0.2892	0.337514	0.40671	0.0589624	0.0344046	0.384582	0.0515808	0.171121	0.440106	2.26725	0.061957
TRMO0620	Traditional	2.66405	2.76545	0.162654	0.190989	0.100411	0.258687	0.261777	0.66177	0.462235	0.528638	1.31905	0.917217	6.16382	18.4612	5.41941	0.0895669	0.220256	0.164868	0.0994055	0.260661	1.01324	0.329686	0.58074	0.674196	0.412597	0.0515808	0.742772	1.08326	0.4692	0.0567474
TRMO0740	Traditional	1.09449	1.22389	1.01066	0.306263	0.931707	0.160417	0.129978	1.48282	0.0905889	0.99768	0.551349	0.221481	10.0144	0.38891	4.70726	0.726857	0.154427	0.979445	0.996597	0.684969	0.240562	0.626546	0.0589624	1.44566	0.409274	0.0515808	1.26088	0.293056	0.69485	0.0746094
TRMO0760	Traditional	0.66115	1.18612	0.358456	0.723466	0.29078	0.321295	0.278978	0.395493	0.24022	2.05496	0.936221	4.82137	4.24076	1.65836	0.468009	0.390441	0.206631	0.872139	0.956399	0.468066	0.91629	0.857929	2.23363	0.737059	0.508042	0.0515808	0.337369	3.83588	3.85076	0.060684
TRMO0790	Traditional	0.76195	1.07699	0.542219	0.206075	0.507655	0.234452	0.412183	0.375879	0.849182	0.801212	0.0512356	0.768048	8.65457	6.54361	0.63541	0.252304	0.211578	0.429792	0.220929	0.379195	0.212465	0.554785	0.423513	0.0344046	0.415181	0.0380362	0.00348374	1.08276	1.16532	0.0406121
TRMO0800	Traditional	1.34451	1.35963	0.473802	0.328872	0.406409	0.167518	0.12464	0.37409	0.0723193	0.283213	0.551349	0.703667	0.254319	0.541174	3.11661	0.166268	0.253531	0.108698	0.0604667	0.379565	0.337514	0.523847	1.47945	0.0344046	0.384582	1.56256	0.855482	0.293056	1.09208	0.0664869
TRMO0850	Traditional	0.636021	0.666039	0.257084	0.14419	0.240623	0.0813453	0.0745766	0.550687	0.227152	1.79749	0.936221	1.51045	10.6928	7.58532	0.250949	0.202944	0.0603589	0.176751	0.177986	0.0842789	0.91629	0.621591	0.520053	0.0344046	0.35989	0.0515808	2.51208	1.74289	1.1032	0.0613666
TRMO0870	Traditional	0.812761	1.03946	0.245421	0.196166	0.331263	0.0732128	0.0708076	0.295463	0.139472	2.51195	2.37882	0.661772	1.97517	3.91823	0.111935	0.154512	0.227699	0.68562	0.723639	0.504393	0.240562	0.0654182	0.0589624	0.0344046	0.409274	0.0515808	0.175932	0.293056	0.69485	0.0422537
TRMO1000	Traditional	0.966066	0.505673	0.11036	0.415407	0.211778	0.110661	0.124249	0.402339	0.0781309	1.80953	0.7213	0.738242	12.2778	8.7696	6.2096	0.192921	0.370168	0.143358	0.0929262	0.521467	0.440308	0.298916	0.876967	1.44566	0.35989	0.0515808	0.34218	1.88994	0.4692	0.093734
TRMO1040	Traditional	1.69183	1.70117	0.416551	0.0622596	0.479745	0.158126	0.244218	0.355569	0.111264	0.528638	0.296828	1.64753	1.98961	10.3042	1.8923	0.145607	0.157576	0.310989	0.0788142	0.257988	0.53726	0.380416	1.88017	1.3828	0.387905	0.0515808	0.337369	2.45957	0.705969	0.225031
TRMO1050	Traditional	0.393403	0.450762	0.144288	0.054371	0.182695	0.140842	0.160005	0.473006	0.229873	2.51195	1.31905	1.51045	3.23434	2.55212	0.233871	0.363989	0.286482	0.426518	0.284057	0.533623	0.91629	0.292188	0.0589624	2.15129	0.430642	0.0515808	0.395718	3.83588	3.85076	0.0733112
TRPA0130	Traditional	0.968098	1.02919	0.437761	1.01842	0.668332	0.175078	0.19476	0.129288	0.054574	0.740209	0.551349	0.14501	3.89823	13.6105	2.1806	0.300219	0.261662	0.479501	0.401105	0.432735	0.240562	1.29099	1.47945	0.674196	3.80757	0.0515808	0.337369	1.78819	0.4692	0.0438787
TRPA0140	Traditional	0.725824	0.901239	0.35235	0.0933633	0.444108	0.0893375	0.174476	0.274311	0.0944249	1.80953	1.35865	1.80047	2.99379	20.4013	2.91663	0.329959	0.32028	0.486165	0.488201	0.201067	0.240562	0.0620198	0.314833	0.674196	0.875571	0.0515808	1.26088	2.45957	0.480319	0.171632
TRPA0210	Traditional	NA	NA	NA	NA	NA	NA	NA	NA	NA	0.0118353	0.0344684	0.0568531	0.162958	0.00416264	0.0643835	NA	NA	NA	NA	NA	0.00407716	NA	0.13333	NA	0.0183426	0.0165467	0.0321894	0.023481	0.0748904	NA
TRPA0270	Traditional	1.30718	1.44163	0.711696	0.09579	0.644418	0.286643	0.275382	0.923641	0.361906	0.376564	1.69104	0.217015	0.44988	2.0184	4.46152	0.612847	0.159025	0.66131	0.680086	0.217595	0.00873949	0.407394	0.037556	0.0286518	0.407498	0.0957051	0.294745	0.3892	0.609006	0.0793357
TRPO0020	Traditional	0.967046	1.05043	1.08757	0.265113	1.11378	0.261067	0.264223	0.407533	0.0847472	0.99768	3.78387	0.951792	3.44601	7.91136	2.18741	0.0979868	0.165937	0.15037	0.0562094	0.293351	0.138469	0.903998	1.47945	0.740032	1.84559	0.0515808	0.337369	1.08326	2.27837	0.0411337
TRPO0170	Traditionalized	1.04565	1.20108	0.654028	0.124019	0.629483	0.176549	0.126025	0.17891	0.106049	2.51195	1.95639	1.6821	3.04863	7.60346	11.0593	0.174986	0.335528	0.0760157	0.417844	0.153212	0.00407716	0.293205	0.0589624	NA	1.79621	0.0515808	0.337369	2.50191	0.517676	0.0602992
TRPO0200	Traditionalized	0.571865	0.709203	0.251368	0.00300853	0.26705	0.151825	0.139694	0.32053	0.0650999	0.898653	0.341277	0.243021	12.6753	0.775229	3.21202	0.237854	0.16573	0.118278	0.0691442	0.251569	0.224069	0.349571	0.0861277	NA	0.341878	0.0568259	0.38395	0.138038	0.462963	0.0626824
TRPO0210	Traditionalized	1.05685	1.12535	0.259613	0.0829363	0.314538	0.182554	0.210122	0.333862	0.24344	1.24311	2.43066	0.221481	1.1042	0.468496	3.62878	0.161299	0.208674	0.156197	0.08014	0.245998	0.240562	0.581352	0.0589624	0.0286518	1.00568	0.0515808	0.337369	0.440106	0.4692	0.123701
TRPO0310	Traditional	0.984605	1.07699	0.428433	0.194646	0.609527	0.190711	0.191623	0.369113	0.295984	0.740209	2.76369	0.0685398	19.7606	3.48352	6.13156	0.322023	0.126871	0.335368	0.386784	0.111746	1.21229	0.211969	0.0589624	0.0344046	0.409274	0.0515808	0.337369	0.293056	1.63325	0.0679147
TRPO1000	Traditional	0.68676	0.881373	0.20267	0.333941	0.345807	0.126511	0.109554	0.284731	0.107373	2.30038	3.14856	0.0266451	6.84439	1.80256	1.84841	0.431685	0.18627	0.497419	0.374073	0.414062	0.639353	0.313502	0.341751	0.680143	0.328551	0.456024	1.94043	0.293056	3.20565	0.126796
TRPO1050	Traditional	0.999395	1.03564	0.681265	0.43425	1.03838	0.0551803	0.133402	0.653784	0.0333391	1.24311	1.1887	1.51045	5.82578	0.778503	3.18785	0.35058	0.0969962	0.266672	0.275097	0.132409	0.440308	0.383359	0.0589624	0.0344046	1.03037	0.0515808	0.337369	0.411881	0.45808	0.294041
TRPO1160	Traditionalized	0.865452	0.966184	0.191262	0.0554729	0.198573	0.162726	0.194602	0.987068	0.420567	0.985635	1.67484	0.14501	7.41079	0.343792	0.105124	0.204853	0.205981	0.457856	0.153728	0.179427	0.240562	0.135336	0.0589624	0.0199258	0.461982	0.0515808	1.26088	2.45957	0.4692	0.0877048
TRPO1340	Traditional	0.334513	0.296363	0.140336	0.0283392	0.170195	0.124478	0.119955	0.458972	0.239436	0.516593	1.57152	0.780137	3.10572	4.44001	2.40447	0.298976	0.179165	0.19868	0.0791448	0.183086	0.440308	0.207002	1.47945	0.0344046	1.84559	0.0515808	1.42232	0.293056	0.69485	0.0526307
TRPO1450	Traditionalized	0.846821	0.964286	0.131051	0.226653	0.260522	0.105825	0.14381	0.0892827	0.160585	0.528638	2.76369	2.33595	4.69298	4.6678	6.28765	0.317319	0.265551	0.164797	0.0616628	0.357597	0.240562	0.57658	0.0589624	0.0344046	1.00568	0.0515808	0.337369	1.08326	0.877548	0.120381
TRPO1510	Traditionalized	1.09769	1.25961	1.60499	0.270865	1.46319	0.1362	0.106208	5.50323	0.149245	0.528638	0.0859981	1.58692	9.67414	14.1943	0.839772	1.35787	1.57521	1.25568	0.767376	3.14388	1.51413	0.361649	0.0589624	0.0344046	0.409274	0.0515808	0.337369	0.293056	1.63325	0.0778493
TRPO1590	Traditionalized	0.244517	0.386958	0.204062	0.0954079	0.213755	0.0687548	0.0872934	0.270885	0.155351	2.51195	2.10692	2.35913	3.80074	6.27635	0.895317	0.182487	0.141066	0.296205	0.172911	0.294157	0.240562	0.621066	0.637978	0.0286518	0.409274	0.0515808	1.26088	1.08326	0.4692	0.0167166
TRPO1720	Traditional	1.00755	1.17785	0.404487	0.566299	0.249632	0.124953	0.112828	0.740688	0.174398	0.283213	0.936221	1.51045	1.76126	8.86784	2.12644	0.134164	0.095497	0.204532	0.318631	0.176814	0.639353	0.370399	0.0589624	0.674196	0.409274	0.0515808	0.337369	1.00973	0.4692	0.0691303
TRPO1990	Traditional	0.748165	1.01915	0.250679	0.139183	0.265268	0.115246	0.122192	0.172687	0.0645138	0.528638	0.166478	1.51045	2.0871	7.40908	2.32642	0.221498	0.382758	0.16606	0.32637	0.4538	0.240562	0.631161	1.99464	0.737059	0.35989	0.0515808	0.337369	0.293056	1.1032	0.0687352
TRPO2000	Traditional	0.368397	0.481672	0.407829	0.0864943	0.414274	0.0921351	0.0897708	0.229936	0.0705415	1.08055	0.560224	1.17076	0.0843433	1.95642	3.77515	0.0760332	0.222886	0.0731808	0.115579	0.12682	0.0636309	0.292144	0.037556	0.0286518	1.83454	0.0957051	1.10828	0.0328562	1.91669	0.053153
TRPO2060	Traditional	0.906791	1.12816	0.351966	0.176821	0.382288	0.133572	0.130916	1.16545	0.100881	2.05496	2.51122	1.43398	3.44601	1.97321	1.32944	0.23467	0.186769	0.192452	0.212583	0.204034	0.138469	0.342743	0.0589624	0.674196	1.00568	0.0515808	0.337369	0.366581	1.11432	0.0429658
TRPO2120	Traditional	0.578863	0.617298	0.468726	0.137475	0.443146	0.163303	0.153991	0.529812	0.138367	0.528638	0.93522	0.221481	6.278	2.19057	2.05866	0.118351	0.301212	0.0962735	0.124236	0.240972	0.240562	0.476293	1.47945	0.0286518	1.03037	0.0515808	0.337369	2.45957	0.4692	0.0613446
TRPO2330	Traditionalized	0.563616	0.405049	0.185301	0.241577	0.180824	0.166394	0.288877	0.174676	0.140812	0.00677605	0.665525	0.115493	1.85058	1.47346	1.17804	0.490851	0.540057	0.43616	0.0290621	0.88479	0.396527	0.514757	0.207158	0.0344046	0.415181	0.0380362	0.00348374	1.74393	1.08463	0.0724117
TRPO2360	Traditional	0.454219	0.503053	0.533567	0.0603149	0.555958	0.2167	0.216589	0.387689	0.320431	0.283213	0.93522	2.4356	4.57656	0.555558	6.4164	0.174999	0.268853	0.0813418	0.236673	0.160856	0.240562	0.71576	0.0589624	0.0286518	1.03037	0.0515808	1.26088	0.293056	1.8589	0.0611606
TRPO2430	Traditional	1.08249	1.12878	0.486389	0.145388	0.388739	0.125158	0.11446	0.974437	0.272267	0.528638	1.67484	1.84236	1.1042	7.04753	1.62454	0.160781	0.26446	0.636064	0.345825	0.57708	0.639353	0.549667	0.0589624	0.0286518	0.409274	0.0515808	0.337369	0.366581	2.05272	0.0680771
TRPO2520	Traditional	1.03436	1.15851	0.72911	0.447605	0.632324	0.138266	0.128145	1.16295	0.0411238	0.786109	1.10617	0.14501	1.63488	0.194006	2.33669	0.0742858	0.151024	0.120959	0.174649	0.29638	0.240562	0.555226	0.0589624	0.0344046	0.409274	0.0515808	1.26088	1.08326	0.877548	0.0450205
TRPO2540	Traditional	0.424797	0.736271	0.0569779	0.0413695	0.0247334	0.0990899	0.12762	0.377031	0.0857102	2.00906	0.338474	1.60563	2.53932	1.37828	3.70001	0.0978841	0.191082	0.467997	0.367912	0.285689	0.138469	0.200537	2.75541	0.737059	0.43729	0.0515808	2.85914	0.352468	0.4692	0.0698267
TRPO2630	Traditional	1.07275	1.34083	0.538468	0.129428	0.519045	0.286964	0.290384	0.164961	0.279933	0.740209	0.93522	1.43398	2.20128	5.52119	0.328995	0.293977	0.245772	0.173949	0.0482107	0.353793	0.240562	0.612801	0.0589624	0.0286518	0.409274	0.0515808	0.175932	1.08326	0.4692	0.00902229
TRPO2650	Traditional	0.579039	0.557138	0.192096	0.378829	0.34985	0.137251	0.132194	0.215934	0.0948302	1.24311	0.7213	1.724	2.31321	13.4036	1.48553	0.0986922	0.389786	0.44171	0.417665	0.275176	0.240562	0.254865	0.0589624	0.0344046	0.384582	0.0515808	0.332558	2.45957	0.4692	0.0188811
TRPO2670	Traditionalized	0.551479	0.710308	0.242802	0.137839	0.282663	0.125404	0.14731	0.11203	0.216435	0.528638	0.519341	0.221481	1.63488	0.183571	1.32944	0.0860739	0.248017	0.138958	0.0616594	0.305998	0.240562	0.652168	0.0589624	0.0286518	0.461982	0.0515808	1.26088	2.45957	0.69485	0.0383464
TRPO2680	Traditional	0.908724	1.08699	0.755192	0.143722	0.636337	0.0151586	0.0136006	0.521452	0.0630749	0.283213	0.0859981	0.14501	6.40437	1.5852	1.32944	0.37288	0.31709	0.341612	0.25646	0.448755	0.240562	0.40219	0.0589624	0.0344046	0.409274	0.0515808	0.337369	1.74289	1.52267	0.0502622
TRTH0010	Traditionalized	0.298465	0.355157	0.273764	0.248962	0.317197	0.174978	0.189782	0.139098	0.111613	0.271167	2.97657	0.14501	4.46463	5.21677	1.90938	0.166693	0.163494	0.141717	0.111932	0.306061	0.240562	0.554109	0.0824317	0.0344046	0.384582	1.56256	0.337369	1.11148	0.877548	0.0116859
TRTH0020	Traditional	0.752675	1.00708	0.127534	0.101411	0.171119	0.0988629	0.0905105	0.39686	0.163507	1.25515	0.431269	3.49782	6.16382	8.01445	0.919205	0.455825	0.0671361	0.316386	0.275891	0.220486	0.0612775	0.349538	0.0589624	0.0344046	0.384582	0.0515808	2.85914	2.45957	4.25911	0.0771826
TRTH0030	Traditional	0.807732	0.984936	0.903247	0.781367	0.833128	0.14407	0.158308	0.226176	0.161868	2.524	0.551349	2.4356	6.50411	4.56471	0.389963	0.191001	0.177372	0.152099	0.216053	0.229115	0.240562	0.45214	0.978005	2.0914	0.35989	0.0515808	1.26088	0.293056	2.0416	0.0892945
TRTH0140	Traditionalized	1.91955	0.722508	0.110319	0.0935743	0.05417	0.270813	0.409072	0.152617	0.776609	1.76557	1.00967	0.972204	1.1979	12.5375	0.284672	0.117967	0.145008	0.0208108	0.158987	0.12877	0.237211	0.498145	0.207158	0.0286518	0.415181	0.0380362	0.00348374	1.08276	0.210333	0.0107276
TRTH0190	Traditional	1.08812	1.2424	0.69158	0.0883663	0.631143	0.264014	0.236484	1.0331	0.171278	0.283213	2.97657	0.0685398	4.35269	1.15608	2.40447	0.400759	0.388584	0.365286	0.472468	0.280071	0.557021	0.727033	0.0589624	0.0344046	0.409274	0.0515808	0.337369	0.293056	0.877548	0.0655607
TRTH0220	Traditionalized	NA	NA	NA	NA	NA	NA	NA	NA	NA	0.99894	0.601923	0.0484108	8.66566	2.892	0.284672	0.138091	1.48439	0.31566	0.36481	0.0891766	1.01105	0.201	0.0557774	0.740032	0.194101	0.0172815	0.120049	1.80104	0.0403481	NA
TRTH0280	Traditionalized	2.16547	2.48267	0.176737	0.108637	0.171554	0.245306	0.242724	0.391831	0.675548	0.528638	1.06657	2.57268	7.97494	7.03635	2.18741	0.119927	0.252507	0.148099	0.337371	0.133836	0.240562	0.21389	0.58074	0.0344046	0.35989	0.456024	1.94043	1.74289	0.877548	0.0415035
TRTH0400	Traditionalized	1.07995	1.10928	0.0581942	1.78211	0.219676	0.111192	0.127348	0.179443	0.175506	0.741443	0.296037	0.166047	9.67638	7.03635	2.26545	0.0238355	0.0337539	0.406827	0.101845	0.263657	0.256859	0.247791	0.0340872	0.0286518	0.166389	0.0427279	1.26027	0.42084	0.888667	0.0459842
TRTH0470	Traditional	2.16147	2.40851	0.222644	0.101398	0.177942	0.362452	0.337831	0.611094	0.391758	0.283213	0.814094	0.00793054	6.278	0.788939	4.91406	0.565839	0.357376	0.379981	0.225313	0.527024	0.240562	0.257259	0.180027	0.677169	1.84892	1.15811	0.34218	1.00973	1.87904	0.020017
TRTH0600	Traditionalized	1.8058	1.69243	0.0794868	0.164823	0.221568	0.109553	0.359135	0.485776	0.183617	0.728164	0.59095	0.00793054	4.35045	1.20762	1.11919	0.0444013	0.133511	0.145877	0.253959	0.128154	0.0612775	0.358873	0.523502	0.674196	1.02705	0.0515808	0.34218	2.45957	2.0416	0.192198
TRTH0630	Traditional	NA	NA	NA	NA	NA	NA	NA	NA	NA	0.0118353	0.0344684	0.0568531	0.162958	0.00416264	0.0643835	NA	NA	NA	NA	NA	0.00407716	NA	0.13333	NA	0.0183426	0.0165467	0.0321894	0.023481	0.0748904	NA
TRTH0710	Traditionalized	1.28562	1.42692	0.335799	0.277492	0.458373	0.0312863	0.0274368	0.164901	0.0340655	0.295258	1.3511	2.57268	2.20128	2.24211	3.11661	0.138649	0.114614	0.19789	0.118954	0.186654	0.240562	0.338878	0.0589624	0.0286518	0.384582	0.0515808	1.25126	0.440106	0.877548	0.0563946
TRTH0810	Traditionalized	2.26905	0.286612	0.306165	0.09303	0.392423	0.255281	0.228647	0.129481	0.487305	0.801212	0.0460853	0.649352	0.856231	4.0811	1.11394	0.24036	0.108168	0.160878	0.348497	0.154213	0.237211	0.370246	0.207158	0.0286518	0.415181	0.0380362	0.00348374	0.432196	0.0403481	0.113484
TRTH0900	Traditionalized	0.427316	0.646165	0.33159	0.0586777	0.241862	0.10479	0.133865	0.527212	0.16887	0.99768	1.44324	2.64915	2.55376	4.60023	0.84116	0.150874	0.368973	0.305932	0.561839	0.0862113	0.240562	0.505129	0.0589624	0.0286518	0.461982	1.15811	0.737961	3.26626	0.4692	0.158369
TRTH0940	Traditional	0.808512	0.875263	0.35482	0.0494251	0.421633	0.190639	0.200255	0.303722	0.12623	2.067	0.936221	0.0685398	4.47682	5.52119	0.756303	0.0931265	0.20651	0.091928	0.155694	0.220194	0.240562	0.262439	0.0589624	0.0344046	1.00568	0.0515808	0.337369	0.293056	2.0416	0.0423692
TRTH1070	Traditional	2.38295	2.89198	0.358202	0.215847	0.295264	0.100055	0.0582232	0.582947	0.180055	3.07838	1.61112	4.22813	3.34627	1.57961	1.63135	0.225541	0.412733	0.257164	0.240677	0.473472	0.0612775	0.506007	0.0589624	0.674196	0.43729	0.0515808	0.855482	3.26626	0.877548	0.0247934
TRTH1110	Traditionalized	1.76056	1.69031	0.160039	0.0749643	0.174541	0.0968153	0.127614	0.226815	0.135788	0.0257415	0.431269	2.53078	4.47682	7.10466	3.26589	0.465754	0.734342	0.48649	0.405112	0.741178	0.240562	1.72667	0.0589624	0.0344046	0.43729	1.56256	0.175932	1.88994	1.62213	0.0910212
TRTH1130	Traditional	2.11503	1.86456	0.702447	0.100946	0.649269	0.110634	0.0917886	0.426263	0.307773	0.528638	1.57152	0.00793054	4.70518	0.520039	0.546054	0.0715471	0.391115	0.0989235	0.131575	0.400143	0.0612775	0.344616	0.0589624	0.0344046	1.00568	0.0515808	2.34103	0.513631	0.69485	0.0366891
TRTH1460	Traditional	0.415943	0.31968	0.544439	0.258527	0.358115	0.176565	0.162151	0.344892	0.160852	1.55206	1.1887	0.0685398	6.278	5.80612	4.70726	0.364352	0.171992	0.347143	0.415261	0.256196	0.53726	0.284566	0.496584	0.674196	1.79621	0.0515808	0.293453	0.293056	0.4692	0.171465
TRTH1470	Traditional	0.600889	0.702624	0.321892	0.11651	0.349774	0.0712824	0.0697393	0.25146	0.137216	2.26653	2.12635	1.51045	7.41079	0.405772	0.824082	0.042674	0.232506	0.205597	0.106784	0.17461	0.240562	0.414891	0.0589624	0.0344046	0.461982	0.0515808	1.26088	1.08326	2.0416	0.0684664
TRTH1700	Traditional	0.309695	0.265174	0.242702	0.0829761	0.245039	0.0244211	0.0555932	0.20255	0.0534495	0.528638	1.35865	2.57268	3.00598	2.40792	2.11963	0.228051	0.297008	0.219266	0.204928	0.457797	0.337514	0.311894	0.0589624	0.0344046	0.384582	0.0515808	0.855482	1.08326	0.45808	0.0548093
TRTH1770	Traditional	NA	NA	NA	NA	NA	NA	NA	NA	NA	0.535637	0.468087	0.217015	0.231311	0.899282	3.83724	0.116289	0.0897092	0.135597	0.175716	0.291914	0.288098	0.528613	4.08742	0.0286518	0.353404	0.0957051	0.294745	0.3892	0.482499	NA
TRTH1930	Traditional	1.42628	1.9437	0.2022	0.125938	0.241504	0.19616	0.220137	0.233728	0.286577	1.55206	1.10617	0.875322	1.75901	2.45388	4.70726	0.176483	0.493783	0.15003	0.301368	0.183757	0.240562	0.910706	1.15976	0.740032	0.384582	0.0515808	1.77419	0.293056	0.0608515	0.0861943
TRTH2150	Traditional	1.0432	1.12338	0.364675	0.251865	0.473611	0.179903	0.178474	0.715822	0.20507	0.985635	1.824	1.43398	5.14745	4.33692	1.31917	0.293117	0.282283	0.446811	0.119001	0.495426	0.240562	0.654323	1.47945	0.674196	0.977662	0.0515808	0.337369	2.45957	1.63325	0.0401149
TRTH2190	Traditional	1.8774	1.6172	0.443504	0.19224	0.422226	0.11543	0.103872	0.522977	0.17996	0.516593	0.681699	0.738242	1.30679	6.5445	1.32944	0.306087	0.226889	0.483413	0.337835	0.147737	0.448478	0.708086	1.09907	0.0196486	1.00235	0.0515808	1.94043	0.293056	2.68671	0.0487055
TRTH2490	Traditionalized	1.78644	1.64159	0.462696	0.0749654	0.443085	0.108374	0.0942139	0.485953	0.204759	3.3238	0.338474	1.724	5.04546	0.183571	1.75329	0.338199	0.43444	0.28105	0.210081	0.505903	0.53726	0.184541	0.520053	0.0314313	2.39261	0.0515808	0.737961	0.293056	0.4692	0.0844561
TRTH2510	Traditionalized	6.09618	6.5215	0.268628	0.0676691	0.302157	0.162247	0.117835	0.406326	0.131877	0.528638	0.723346	0.722381	6.18051	2.28322	2.10936	0.310028	0.535284	0.398212	0.212723	0.692713	0.240562	0.190697	1.15631	2.0914	0.335198	0.0515808	0.337369	2.38605	0.69485	0.160241
TRTH2700	Traditional	0.543515	0.465613	0.398038	0.595802	0.341443	0.0612734	0.0129461	0.346045	0.205379	0.529597	0.834962	0.10972	4.93353	8.15864	1.04114	0.176206	0.179056	0.0981551	0.157136	0.110758	0.256859	0.727886	0.0340872	0.0344046	0.148138	1.16307	0.341571	1.8074	2.26725	0.103289
TRTH2720	Traditional	0.804495	1.07217	0.552802	0.655185	0.26273	0.070104	0.088622	0.352973	0.0832331	3.3238	0.468824	0.780137	2.76543	7.35194	4.697	0.355153	0.394613	0.304882	0.228228	0.600889	0.240562	0.575222	1.35839	0.0284581	0.35989	0.0515808	0.855482	0.293056	2.46106	0.101162
TRTH2780	Traditional	NA	NA	NA	NA	NA	NA	NA	NA	NA	0.740209	0.998402	2.35719	6.52079	4.02691	4.1951	0.364893	0.391705	0.409652	0.486192	0.277926	0.534127	0.0790979	0.722134	0.674196	1.02705	0.0515808	1.42232	0.936208	0.877548	NA
TRTH2830	Traditionalized	0.805202	1.27014	0.42731	0.138722	0.420225	0.181168	0.182527	0.515962	0.359456	1.80953	1.19399	1.29727	0.954307	4.76604	0.678257	0.418192	0.102423	0.484059	0.264271	0.204902	0.256859	0.402554	0.0589624	0.0286518	0.384582	0.0515808	1.77419	1.74289	1.63325	0.0217024
TRVA0010	Traditional	0.391549	0.545313	0.241912	0.882303	0.281827	0.180997	0.166308	0.594561	0.214355	3.32321	0.35776	1.09834	0.970996	2.08189	1.83133	0.0981174	0.0947645	0.176029	0.0646347	0.240573	0.158229	0.0822087	1.19315	1.3828	0.800672	0.0515808	0.337369	0.293056	0.4692	0.0528998
TRVA0020	Traditional	1.58683	1.35236	0.215733	0.189747	0.280881	0.0983438	0.0521562	0.636262	0.209484	0.728164	1.61112	0.993687	2.21797	11.0407	1.33625	0.354512	0.736629	0.150212	0.407663	0.719246	0.53726	0.423063	4.05483	0.737059	0.384582	1.15811	1.37841	0.293056	2.0416	0.148352
TRVA0150	Traditional	4.35614	1.36219	0.688913	0.139341	0.682372	0.0923755	0.303582	0.852708	0.532067	0.728164	1.74352	0.0685398	0.630708	1.27519	1.32944	0.334249	0.212341	0.305074	0.172602	0.345238	0.91629	0.292312	1.04183	0.0344046	1.07975	0.0515808	0.175932	1.08326	0.45808	0.063981
TRVA0170	Traditionalized	0.521063	0.69731	0.48836	0.297089	0.480406	0.123926	0.10596	0.105366	0.239374	0.99768	0.271534	0.00793054	20.2173	2.83705	4.35119	0.516903	0.261152	0.219725	0.24504	0.33484	0.240562	0.510293	0.0589624	0.0286518	1.00568	0.0515808	0.337369	2.45957	0.286502	0.0738953
TRVA0240	Traditional	1.81861	1.91267	0.210483	0.132555	0.269983	0.137257	0.104449	0.291064	0.0425961	0.985635	1.35865	3.37946	8.42716	13.947	0.189981	0.499039	0.403513	0.594043	0.289868	0.709928	0.0612775	0.551979	0.0589624	0.674196	0.384582	0.0515808	1.42232	1.81642	0.877548	0.102847
TRVA0260	Traditionalized	1.59122	1.93204	0.375766	0.0457315	0.347644	0.0709269	0.0835214	0.459477	0.216118	0.99768	0.144345	0.0685398	1.74681	2.19057	3.11661	0.266933	0.497132	0.290566	0.373643	0.303733	0.240562	0.618682	0.0589624	0.0286518	0.384582	0.0515808	1.42232	0.278944	3.20565	0.038046
TRVA0270	Traditional	2.35355	2.22828	0.268989	0.0350808	0.28481	0.27405	0.321795	0.588228	0.326708	0.161078	1.02736	1.4296	6.85884	8.91939	1.11238	0.0224617	0.258352	0.0754953	0.139902	0.189262	0.00873949	0.203409	1.32236	0.0199258	2.39959	1.06947	0.143405	0.454913	0.545752	0.107562
TRVA0300	Traditionalized	2.9887	3.08612	0.154245	0.183553	0.145823	0.316444	0.332092	0.27046	0.379495	2.067	0.560224	1.64753	7.87745	1.52807	1.19042	0.0989887	0.130697	0.0710092	0.160356	0.137484	0.240562	0.298657	0.0589624	0.0286518	0.43729	0.0515808	1.25607	1.72878	2.26725	0.0533954
TRVA0330	Traditional	0.470416	0.849849	0.172461	0.405018	0.249155	0.0876352	0.032722	0.592563	0.0645891	3.31176	0.298873	1.64753	1.63264	6.83017	2.69276	0.0428149	0.201462	0.216714	0.261626	0.260881	0.0612775	0.306277	3.91344	0.677169	1.07975	0.0515808	1.42232	0.293056	0.877548	0.205534
TRVA0350	Traditionalized	0.968426	1.10057	0.157672	0.156715	0.106112	0.0742583	0.0355875	0.490578	0.141678	0.774064	1.35865	0.14501	1.85875	4.89633	2.18741	0.0678435	0.167565	0.335896	0.342846	0.173927	0.240562	0.368889	0.58074	1.3828	0.409274	0.0515808	1.42232	0.366581	2.27837	0.0526199
TRVA0380	Traditional	0.427672	0.712309	0.160247	0.3484	0.0511106	0.143609	0.104114	0.526227	0.217877	0.271167	2.08879	1.51045	6.49961	6.18928	0.756303	0.0609937	0.196444	0.194215	0.125401	0.307702	0.936051	0.259844	0.0589624	0.0344046	2.39594	0.0515808	1.42713	3.83588	2.27837	0.0736094
TRVA0390	Traditionalized	0.673146	0.776852	0.412416	0.0680348	0.376038	0.158418	0.151426	0.39987	0.265871	0.271167	1.25896	1.58692	5.38575	2.76948	1.62454	0.132108	0.11634	0.183777	0.123791	0.181493	0.240562	0.720013	0.0589624	0.0286518	0.461982	0.0515808	1.26088	0.293056	0.69485	0.0640763
TRVA0400	Traditionalized	NA	NA	NA	NA	NA	NA	NA	NA	NA	0.0118353	0.0344684	0.0568531	0.162958	0.00416264	0.0643835	NA	NA	NA	NA	NA	0.00407716	NA	0.13333	NA	0.0183426	0.0165467	0.0321894	0.023481	0.0748904	NA
TRVA0410	Traditional	NA	NA	NA	NA	NA	NA	NA	NA	NA	0.18192	0.0190331	0.10045	0.162958	0.00416264	0.0643835	NA	NA	NA	NA	NA	0.123269	NA	0.0947561	NA	0.238563	0.0193236	0.0894255	0.0130419	0.0748904	NA
TRVA0510	Traditionalized	1.24544	1.42398	0.860402	0.318694	0.672225	0.30273	0.260684	8.4534	0.363249	0.728164	0.166478	0.0685398	0.1618	1.79697	1.10211	0.278397	0.0691381	0.339059	0.273834	0.192845	1.49437	0.681195	0.0589624	0.0344046	0.409274	0.0515808	0.337369	0.293056	1.87904	0.0803016
TRVA0540	Traditionalized	1.14863	1.30387	0.29793	0.0655181	0.282392	0.217939	0.231295	0.661753	0.27396	0.528638	0.519341	1.43398	0.842376	2.61969	0.756303	0.393709	0.109366	0.445347	0.365632	0.373635	0.240562	0.621051	0.0589624	0.0199258	0.956294	0.0515808	0.337369	1.08326	0.877548	0.03383
TRVA0590	Traditionalized	1.24827	1.4075	0.499356	0.445809	0.289604	0.292226	0.251591	4.10778	0.382894	0.728164	0.166478	0.0685398	5.61186	13.6105	1.47526	0.335794	0.301632	0.502469	0.534918	0.284301	1.11534	0.998137	0.0589624	0.0344046	0.409274	0.0515808	0.337369	0.293056	0.877548	0.0797674
TRVA0850	Traditionalized	1.20632	1.35416	0.758548	0.30871	0.681554	0.285653	0.251307	5.54056	0.374553	1.24311	1.10617	0.0685398	2.55601	2.76948	2.10936	0.369735	0.310933	0.410908	0.326274	0.388023	1.11534	0.618266	0.0589624	0.0344046	0.409274	0.0515808	0.337369	0.293056	2.0416	0.0796552
TRVA0890	Traditionalized	1.19396	1.49653	0.134218	0.239938	0.057777	0.252142	0.233392	0.273828	0.218631	0.99768	3.22904	0.0685398	2.87961	2.30484	0.678257	0.184166	0.340777	0.198312	0.164871	0.110151	0.158229	0.439134	0.0589624	0.0344046	0.409274	0.0515808	0.175932	0.293056	2.0416	0.037971
TRVA0900	Traditional	0.140775	0.150937	0.627918	0.0949831	0.565462	0.145419	0.166974	1.2624	0.34332	0.271167	2.20887	1.43398	1.97292	0.612692	1.18016	0.165598	0.171618	0.211042	0.213246	0.0542186	0.240562	0.258807	0.0589624	1.44566	0.409274	3.17669	0.860293	0.293056	2.05272	0.0554018
TRVA0910	Traditionalized	0.917542	1.24044	0.22839	0.0871709	0.187463	0.165067	0.167599	0.505068	0.253768	2.05496	0.298873	0.0685398	2.99154	2.33477	2.55375	0.143487	0.345203	0.11436	0.188342	0.498935	0.158229	0.316604	0.0589624	0.0344046	0.461982	0.0515808	1.26088	0.293056	2.27837	0.0298539
TRVA0920	Traditional	1.06715	1.19426	0.471061	0.202753	0.388462	0.235294	0.199212	1.00591	0.314667	1.24311	1.35865	0.14501	5.02878	0.577173	3.98485	0.427235	0.3425	0.388246	0.207145	0.830953	0.337514	0.239097	0.0589624	0.0344046	0.384582	0.449114	2.85914	0.293056	2.0416	0.0765614
TRVA0940	Traditional	0.574563	0.710677	0.0919116	0.821632	0.109217	0.0321025	0.034861	0.269906	0.0643639	2.05217	1.70111	0.237351	2.42514	2.5166	2.83859	0.514929	0.850043	1.0929	0.860764	1.07616	0.534127	0.626011	0.587142	0.0344046	0.148138	0.0427279	1.94061	0.311323	0.877548	0.0655557
TRVA0980	Traditional	0.246583	0.149087	0.32489	0.172702	0.391052	0.0825478	0.0928401	0.12316	0.215751	2.04291	3.26864	2.57268	2.10379	7.694	1.31917	0.199789	0.094177	0.0819655	0.125483	0.145026	0.53726	0.710603	0.0589624	0.0344046	0.384582	1.56256	1.77419	1.74289	0.69485	0.09699
TRVA1010	Traditional	1.22461	2.91021	0.412281	0.20086	0.438168	0.29166	0.416688	0.546025	1.03633	0.540684	2.20682	0.798852	5.16189	0.933135	1.05141	0.0475823	0.319846	0.185573	0.241877	0.285369	1.41203	0.547384	0.961123	1.3828	1.00235	0.0515808	1.25607	1.88994	2.0416	0.0652718
TRVA1040	Traditional	1.85683	1.84001	0.368664	0.100083	0.425503	0.21032	0.213487	0.479443	0.126542	3.69194	5.05856	0.875322	1.40428	3.48911	1.83133	0.11237	0.449682	0.158232	0.352756	0.311937	1.31508	0.468466	4.95699	1.3828	0.335198	1.56256	0.175932	0.338356	1.8589	0.0695468
TRVA1080	Traditionalized	0.434508	0.629597	0.307908	0.317539	0.247622	0.150577	0.104494	0.611763	0.0836921	2.05496	1.10617	0.917217	2.67019	2.41351	0.40023	0.275501	0.669975	0.299694	0.332611	0.799299	0.240562	0.550113	0.0589624	0.0344046	0.384582	0.0515808	1.26088	0.293056	0.4692	0.0547066
TRVA1100	Traditional	NA	NA	NA	NA	NA	NA	NA	NA	NA	0.528361	0.687413	0.82825	0.429054	0.236646	2.58843	0.294233	0.235307	0.563829	0.584498	0.114177	0.0636309	0.708988	4.05457	0.0199258	1.02309	0.0957051	1.54643	0.0328562	0.825186	NA
TRVA1120	Traditional	0.406964	0.662287	0.201751	0.173684	0.285943	0.141069	0.147805	0.740309	0.220397	0.528638	1.45144	0.993687	1.74457	5.86884	3.82876	0.168136	0.209611	0.155967	0.449125	0.184013	1.50899	0.474474	0.0589624	0.740032	0.43729	0.0515808	0.175932	1.87583	1.11432	0.00854316
TRVA1170	Traditionalized	1.13229	1.29437	3.78512	0.328148	3.78025	0.0550313	0.0451252	2.7693	0.100593	0.99768	0.0859981	0.0685398	4.46463	0.357146	3.84584	0.191742	0.165478	0.0874975	0.164396	0.324315	1.51413	0.352388	0.0589624	0.0344046	0.409274	0.0515808	2.85914	0.293056	2.05272	0.0801701
TRVA1180	Traditionalized	1.14323	1.49567	0.219706	0.198228	0.188903	0.252375	0.257461	2.60575	0.363204	2.25448	1.35865	0.0685398	0.502088	0.302684	3.48295	0.147134	0.256805	0.447727	0.625651	0.0543754	0.240562	0.565886	0.0589624	0.0344046	0.409274	0.0515808	0.337369	0.293056	2.0416	0.0827908
TRVA1300	Traditional	2.88339	2.78275	0.242828	0.0752178	0.200315	0.0521608	0.0435731	0.410972	0.0291933	3.54742	0.7213	1.80047	4.57656	7.90577	5.6262	0.0453489	0.20153	0.104629	0.251439	0.241505	0.240562	0.483951	3.39166	0.0344046	1.82423	0.0515808	1.42232	0.366581	1.62213	0.0832972
TRVA1410	Traditionalized	0.899216	1.22099	0.32792	0.087199	0.281983	0.21346	0.209545	0.214672	0.160728	0.752255	0.843083	0.221481	0.290419	0.504014	1.04114	0.107546	0.0623207	0.18349	0.0402285	0.214169	0.240562	1.17554	0.0589624	0.0199258	1.87361	0.0515808	1.26088	0.293056	0.4692	0.0195614
TRVA1750	Traditionalized	0.835932	0.998785	0.47332	0.0565904	0.446558	0.200528	0.196935	0.334328	0.199901	0.985635	1.25896	0.14501	7.53492	8.86784	0.0270785	0.0557611	0.172237	0.0818077	0.0767065	0.157158	0.240562	0.356036	0.0589624	0.0286518	0.409274	0.0515808	0.175932	0.293056	0.4692	0.0320018
TRVA1770	Traditional	0.972858	1.04349	0.173667	0.119709	0.140152	0.103756	0.100729	0.195456	0.135717	1.24311	2.01479	0.856607	2.76543	6.08061	0.824082	0.0437192	0.395456	0.0924732	0.331605	0.254541	0.138469	0.70637	0.0589624	0.0286518	0.409274	0.0515808	0.337369	0.293056	1.63325	0.0312778
TRVA1940	Traditional	1.85638	1.00718	0.326143	0.196836	0.332336	0.144963	0.326263	0.62539	0.426344	3.3238	1.61112	0.917217	0.837881	0.800119	5.20235	0.248257	0.117814	0.379235	0.285219	0.259341	0.332372	0.447847	0.0589624	0.740032	0.409274	1.56256	1.42232	1.09737	1.1032	0.0547522
TRVA1950	Traditional	1.10365	1.11554	0.178534	0.1449	0.262677	0.23388	0.248211	0.416146	0.296719	0.774064	2.24847	2.57268	3.91492	7.04753	3.34394	0.29205	0.0519653	0.387042	0.277092	0.398999	0.0415168	0.629499	0.957675	0.0344046	1.03037	0.449114	0.90902	0.293056	0.4692	0.0410347
TRVA2060	Traditionalized	0.29677	0.457337	0.348895	0.166266	0.320104	0.101929	0.10974	0.672578	0.139587	1.80953	0.7213	1.43398	0.840129	6.48811	0.539243	0.137103	0.0855675	0.177105	0.310481	0.187431	0.240562	0.0742619	0.0589624	0.0344046	0.409274	0.0515808	0.855482	0.366581	2.26725	0.0208511
TRVA2100	Traditionalized	2.51239	1.71429	0.43361	0.141658	0.395354	0.250327	0.206284	0.406883	0.665687	1.79749	0.338474	1.58692	3.21765	0.25114	3.70001	0.153532	0.208921	0.219183	0.287821	0.146281	0.0612775	0.312407	0.0824317	0.740032	0.384582	0.0515808	0.337369	0.293056	2.27837	0.0551303
TRVA2120	Traditional	0.648552	0.801057	0.140905	0.0930632	0.207571	0.201423	0.227287	0.568704	0.202189	0.774064	2.5917	0.00793054	3.32958	4.23868	3.26589	0.266605	0.044803	0.344907	0.304788	0.382576	0.138469	0.535618	0.58074	0.0344046	0.409274	0.0515808	1.77419	0.293056	0.0497323	0.0477269
TRVA2130	Traditionalized	1.53763	0.818201	0.253622	0.0625319	0.214883	0.0311936	0.0785858	0.722504	0.412458	3.78659	3.22904	1.58692	0.72595	11.1381	3.62878	0.0801057	0.12462	0.135371	0.121143	0.110335	0.53726	0.846428	0.957675	1.44566	0.166389	0.449114	1.77419	0.293056	0.69485	0.0110095
TRVA2150	Traditional	9.92731	1.24706	0.108036	0.164565	0.222198	0.275378	0.0810688	0.640913	0.913359	0.743087	1.31905	0.798852	5.59742	17.1794	0.250949	0.72896	0.955382	0.4617	0.385759	1.61125	0.53726	0.284372	4.8156	0.0284581	0.795443	0.0515808	0.337369	2.38605	1.45957	0.181375
TRVA2180	Traditional	0.415353	0.622313	0.131422	0.0946292	0.200653	0.0925555	0.0902828	0.65194	0.198443	0.985635	0.59095	0.917217	4.93578	3.51904	0.0338895	0.125805	0.113892	0.155314	0.182095	0.108661	0.91629	0.247867	0.58074	0.0344046	0.409274	1.55565	1.94043	0.366581	2.0416	0.0482345
TRVA2190	Traditionalized	0.310653	0.563347	0.652946	0.101744	0.63377	0.317137	0.419749	0.530974	0.55346	0.99768	1.10617	0.0685398	3.10572	1.0474	3.18785	0.359374	0.121268	0.345218	0.360795	0.139554	0.639353	0.709487	0.0589624	0.0344046	0.409274	0.0515808	0.337369	1.74289	3.62511	0.0754864
TRVA2230	Traditionalized	0.942394	1.21931	0.367885	0.271551	0.281709	0.18006	0.164727	0.563314	0.285328	3.81465	5.05856	0.780137	14.4436	3.78794	1.10211	0.105978	0.247166	0.0940256	0.0246735	0.337915	1.31508	0.541684	0.58074	0.674196	0.409274	0.0515808	2.50727	4.64257	0.705969	0.0592674
TRVA2290	Traditionalized	0.268379	0.685924	0.85648	0.178548	0.904227	0.49491	0.726852	0.520116	0.752422	0.279707	0.551349	3.16591	5.1452	17.6545	4.34092	1.16193	1.94545	1.44891	0.547092	3.27529	0.634212	0.907239	0.0340872	0.0344046	1.31575	0.0515808	0.337369	0.293056	0.4692	0.0344271
TRVA2420	Traditional	2.50741	0.629642	0.237651	0.172648	0.310998	0.068827	0.079309	0.431321	0.154296	2.05135	0.975822	0.0384158	1.08293	1.20762	0.261216	0.417041	0.445355	0.702454	0.540644	0.354484	0.240562	0.273236	0.0546114	1.3828	0.166389	0.0515808	0.180743	0.293056	0.69485	0.251778
TRVA2490	Traditional	2.89116	1.91454	0.254655	0.0794706	0.351114	0.213465	0.231963	0.582252	0.354437	3.79285	2.72409	0.917217	1.97292	15.566	2.53667	0.0956787	0.157675	0.526594	0.458764	0.291461	0.53726	0.397909	0.223826	0.0284581	0.35989	0.0515808	1.26088	4.64257	0.69485	0.210415
TRVA2500	Traditional	3.18167	1.87296	0.297653	0.2111	0.383409	0.0410721	0.123161	0.647581	0.0955599	3.54742	1.4756	0.0384158	4.70742	16.1038	3.12688	0.114299	0.148465	0.179201	0.0701253	0.0538761	0.91629	0.218455	0.378659	0.674196	0.335198	0.0515808	0.34218	1.81642	2.26725	0.137144
TRVA2520	Traditionalized	0.621542	0.757761	0.795951	0.505765	0.986613	0.0633361	0.103536	0.863301	0.12358	0.985635	1.99395	1.43398	11.9519	0.235115	0.973362	0.293179	0.0878465	0.279045	0.201786	0.268622	0.240562	0.407779	0.0589624	0.0344046	0.409274	0.0515808	0.337369	2.45957	1.63325	0.086918
TRVA2650	Traditional	NA	NA	NA	NA	NA	NA	NA	NA	NA	1.00888	0.3892	0.115493	9.67924	4.31552	1.33836	0.0199386	0.297434	0.0353806	0.269889	0.388586	0.393176	0.427588	0.207158	0.0344046	0.415181	0.0380362	0.00348374	0.296716	0.0403481	NA
TRVA2740	Traditional	1.09618	1.2339	0.679013	0.819168	0.653881	0.204107	0.176894	0.858838	0.155752	0.530419	1.23729	0.181023	16.3689	11.1793	1.18016	0.270661	0.612385	0.713971	0.442659	0.808937	0.440117	0.26276	0.0340872	0.740032	0.148138	0.0427279	1.26027	0.311323	2.27837	0.030657
TRVA2990	Traditional	2.04614	2.1705	0.302343	0.191445	0.474556	0.421819	0.490918	0.579403	1.13432	0.728164	1.95435	0.856607	5.48099	8.22621	0.607022	0.066277	0.0591184	0.223996	0.110481	0.202854	0.634212	0.0945377	5.09839	0.0284581	1.02705	0.0515808	0.742772	3.83588	1.11432	0.337321
TRVA3010	Traditional	3.11397	1.063	0.223311	0.158717	0.21271	0.0740228	0.0617096	0.589808	0.225719	3.54742	0.681699	0.780137	5.02878	10.8233	7.50169	0.377776	0.421186	0.380107	0.23956	0.266278	1.31508	0.467514	0.439346	0.674196	2.41731	0.0515808	0.175932	1.74289	1.11432	0.0584419
TRVA3070	Traditional	0.792679	3.77959	0.227787	0.0591202	0.346734	0.322996	0.369859	0.526258	0.740108	0.765674	1.31905	0.126296	0.859065	5.74898	4.04582	0.11627	0.16932	0.969807	0.509434	0.310388	1.31508	0.685819	3.53306	0.0286518	0.387905	1.56256	2.45855	1.08326	1.62213	0.277515
TRVI0010	Traditional	0.863927	0.962031	0.164877	0.176731	0.218886	0.145768	0.126238	0.109173	0.151843	0.752255	2.59374	3.16591	2.0871	11.1437	4.41897	0.216187	0.127862	0.0414061	0.108259	0.363248	0.53726	0.845247	1.47945	2.15129	0.430642	0.0515808	0.337369	0.366581	0.705969	0.0733025
TRVI0020	Traditional	0.773124	0.883812	0.114675	0.130074	0.143707	0.0766936	0.0912768	0.878364	0.257063	1.24311	1.1887	1.51045	0.518776	0.715779	3.04883	0.13234	0.141336	0.11921	0.369186	0.0796352	0.240562	0.670138	0.0589624	0.0344046	0.409274	0.0515808	0.337369	0.293056	1.68522	0.0834019
TRVI0030	Traditional	0.874976	1.14413	0.34423	0.276758	0.454779	0.023295	0.0274851	0.728172	0.16587	0.283213	0.7213	0.0685398	0.499841	0.25673	0.824082	0.228488	0.112236	0.219609	0.158178	0.062009	0.517499	0.610462	0.0589624	0.0344046	0.409274	0.0515808	2.85914	0.293056	0.4692	0.0503912
TRVI0050	Traditional	1.70947	2.02521	0.0650816	0.152087	0.0742693	0.255249	0.297148	0.554599	0.252119	0.283213	0.338474	0.798852	3.55794	0.0449645	0.756303	0.148578	0.128325	0.280525	0.340247	0.123241	0.91629	0.513455	0.0589624	0.0344046	3.80757	0.0515808	0.90902	1.20208	0.0497323	0.037646
TRVI0060	Traditionalized	0.91481	1.13819	0.2322	0.0790832	0.24697	0.135525	0.127975	0.165809	0.210613	0.283213	0.843083	0.14501	0.742639	0.577173	0.817271	0.0749045	0.521736	0.0725089	0.245766	0.464611	0.240562	0.615878	1.47945	0.0286518	0.980986	0.0515808	0.337369	0.307169	1.63325	0.0527566
TRVI0210	Traditional	1.02348	1.14182	0.0585177	1.57457	0.211573	0.109888	0.0941111	0.326122	0.0694492	3.58127	0.7213	3.16591	1.30454	8.21578	4.63603	0.524827	0.941168	2.0335	1.42909	0.688545	0.0612775	1.0288	0.456227	0.737059	0.48335	0.0515808	0.337369	3.83588	0.69485	0.0626955
TRVI0230	Traditionalized	0.642817	0.749347	0.357456	0.0878981	0.374694	0.159531	0.151432	0.217606	0.156124	0.528638	0.652361	0.14501	4.35045	3.54066	0.607022	0.203775	0.347426	0.0376054	0.118111	0.271716	0.240562	0.689458	0.0589624	0.0286518	0.461982	0.0515808	0.337369	0.293056	1.63325	0.060716
TRVI0370	Traditional	0.63763	0.703133	0.206806	0.129958	0.225674	0.108811	0.106495	0.758392	0.0928646	0.786109	0.936221	0.661772	9.21967	0.788939	7.94608	0.108928	0.398488	0.428486	0.378178	0.186236	0.337514	0.389921	1.15976	0.674196	0.384582	0.0515808	1.26088	1.09737	0.4692	0.0645359
TRVI0380	Traditional	2.32825	2.12926	0.391787	0.244211	0.472261	0.114529	0.128607	0.598871	0.265746	0.973589	2.20887	1.51045	0.592088	8.28893	2.41473	0.22107	0.0701188	0.359968	0.246752	0.347447	0.53726	0.211829	1.91707	0.737059	2.442	0.0515808	0.175932	3.25215	0.112825	0.14542
TRVI0500	Traditional	0.320613	0.329283	0.279282	0.0634992	0.314438	0.217127	0.19896	0.638769	0.291467	0.99768	2.5917	3.16591	6.52079	8.31886	2.40447	0.390951	0.0698958	0.3208	0.0905194	0.33932	1.01324	0.237685	0.0589624	0.740032	1.84559	0.0515808	2.85914	0.366581	2.68671	0.0461389
TRVI0580	Traditional	3.19554	0.897072	0.134779	0.030234	0.111785	0.0698129	0.0849557	0.472443	0.129587	2.26653	1.49104	0.875322	1.85875	9.07961	0.419211	0.0251666	0.26886	0.380978	0.331404	0.149988	1.01324	0.252379	0.58074	0.0344046	1.03037	1.56256	0.742772	0.352468	1.63325	0.0823952
TRVI0630	Traditional	0.340356	0.67708	0.0836477	0.487752	0.175819	0.0492173	0.0800943	0.623535	0.152023	0.540684	0.218393	0.798852	18.7464	11.0706	3.4276	0.390437	0.325879	0.236313	0.549902	0.236677	0.240562	0.424901	0.0386327	0.680143	0.37394	0.0515808	0.337369	1.09737	2.0416	0.257127
TRVI0870	Traditional	0.551405	0.316933	0.279437	0.0516032	0.311543	0.107851	0.13038	0.422619	0.134351	1.80953	1.10617	1.64753	1.08517	0.0121693	1.69232	0.118754	0.360358	0.0985614	0.307229	0.149655	0.634212	0.319255	0.341751	0.0314313	0.353243	0.0515808	1.42232	3.26626	0.4692	0.0687881
TRVI0970	Traditionalized	1.1001	1.2053	0.234843	0.19014	0.28892	0.159048	0.14944	0.127347	0.193493	0.985635	0.976103	1.51045	1.19711	4.86913	0.980173	0.183718	0.20198	0.115168	0.165067	0.194551	0.240562	0.521478	0.0589624	0.0286518	1.00568	0.0515808	0.337369	0.293056	0.4692	0.0610138
TRVI1070	Traditionalized	1.05633	1.25516	0.344997	0.0787898	0.3344	0.195383	0.194114	0.125716	0.344047	0.528638	0.93522	0.14501	0.1618	5.73296	1.33625	0.250355	0.255873	0.121153	0.118619	0.414229	0.240562	0.844269	0.0589624	0.0286518	0.43729	0.0515808	0.337369	1.74289	1.63325	0.0438615
TRVI1210	Traditional	2.67774	2.52197	0.209764	0.103948	0.185607	0.0397066	0.0654446	0.645264	0.0804551	0.516593	0.936221	2.35913	1.97292	5.2467	4.34092	0.0188411	0.259715	0.127356	0.198075	0.204526	0.0612775	0.182708	0.456227	0.737059	1.89498	1.56256	1.42232	1.08326	2.0416	0.0802735
TRVI1230	Traditional	0.208098	0.334883	0.291422	0.25137	0.440624	0.185043	0.161567	0.886418	0.159459	1.25515	0.7213	0.703667	10.8214	7.29481	0.973362	0.0542714	0.164671	0.140789	0.285841	0.112179	0.0612775	0.598417	0.978005	0.0314313	1.81758	0.0515808	0.337369	0.366581	3.20565	0.074236
TRVI1320	Traditional	0.836921	0.799365	0.169136	0.0584752	0.194564	0.237722	0.222888	0.695741	0.229039	5.06169	0.7213	1.62881	3.33183	5.94472	4.21218	0.201799	0.277205	0.163943	0.301199	0.431496	0.240562	0.246187	2.19986	0.737059	1.84559	0.0515808	1.26088	0.366581	0.69485	0.0304217
TRVI1390	Traditionalized	0.96606	1.10752	0.16528	0.271376	0.0705063	0.141401	0.136385	0.123899	0.109558	0.573489	0.652361	0.217015	0.276434	0.706851	0.653504	0.388153	0.128584	0.372817	0.303516	0.302165	0.523972	0.860852	0.037556	0.0286518	1.83454	0.0957051	1.54643	0.3892	0.761932	0.0794343
TRVI1470	Traditionalized	0.934665	1.14115	0.249386	0.25121	0.184553	0.162219	0.166995	0.380905	0.112563	2.26653	0.93522	0.14501	21.2337	8.43313	0.817271	0.185556	0.318725	0.136992	0.118302	0.309785	0.240562	0.832741	0.0589624	0.0286518	0.980986	0.0515808	0.337369	1.74289	1.1032	0.0517258
TRVI1560	Traditional	1.0243	1.1374	0.508468	0.0497475	0.574365	0.131661	0.114503	0.704636	0.0986716	2.0211	2.20887	0.14501	3.67212	8.97093	0.0509673	0.282856	0.204522	0.286336	0.298512	0.347157	1.11534	0.174224	0.0589624	0.0344046	1.03037	0.0515808	0.337369	0.293056	0.69485	0.0668668
TRVI1600	Traditional	0.414565	0.431111	0.339111	0.110794	0.423172	0.0847146	0.115508	0.211658	0.0346048	1.24311	1.824	0.798852	1.74457	8.53622	3.2727	0.387254	0.266127	0.586047	0.509109	0.542184	0.240562	0.514379	0.701804	0.0284581	0.35989	0.0515808	0.855482	0.293056	2.0416	0.0547035
TRVI1610	Traditional	2.06992	2.27853	0.132518	0.175803	0.128312	0.265789	0.269397	0.777237	0.385649	0.271167	0.0859981	2.53078	9.68858	2.82102	2.33669	0.179445	0.113058	0.276395	0.281647	0.161128	0.240562	0.363279	0.180027	0.0284581	0.331874	0.0515808	0.337369	0.278944	0.4692	0.10449
TRVI1810	Traditional	1.44022	1.49811	0.120809	0.748379	0.176586	0.175212	0.171943	0.36014	0.175099	0.774064	0.853695	2.35913	1.7635	9.88072	0.0338895	0.396735	0.682795	1.93453	1.35318	0.799058	0.53726	0.687842	0.456227	1.44269	0.508042	0.0515808	0.337369	2.45957	0.705969	0.0639873
TRVI1830	Traditional	0.844713	1.16077	0.259518	0.21493	0.320383	0.140103	0.157357	0.684027	0.122796	0.516593	0.206079	2.35913	4.47907	2.50617	4.49021	0.21627	0.743502	1.87786	1.22501	0.363953	0.634212	0.6014	0.456227	0.0314313	0.508042	0.0515808	0.337369	0.293056	1.11432	0.0162085
TRVI1900	Traditional	0.640769	0.771383	0.567516	0.505058	0.246463	0.124641	0.165107	0.40919	0.0407609	2.05496	0.7213	0.14501	3.80074	10.9048	4.47994	0.126433	0.0507551	0.558675	0.538919	0.186087	0.440308	0.428021	0.0589624	0.0344046	0.409274	0.0515808	0.337369	1.74289	0.4692	0.386056
TRVI1910	Traditionalized	1.19186	1.4108	0.176615	0.111979	0.298389	0.169635	0.168455	0.599028	0.105631	0.99768	0.551349	0.917217	1.40653	6.92282	3.90681	0.244549	0.162495	0.171698	0.161561	0.10598	0.337514	0.128021	0.0589624	0.0344046	1.00568	0.0515808	1.26088	0.293056	0.69485	0.014085
TRVI1930	Traditionalized	1.24844	1.61641	0.198387	0.0194356	0.17239	0.0465844	0.0621648	0.611475	0.0522705	1.12568	1.54765	2.51902	0.425583	0.127207	0.219133	0.0657447	0.129698	0.104008	0.0788649	0.181217	0.0884655	0.430524	0.712533	0.0286518	0.353404	0.0957051	2.79812	0.0328562	1.85344	0.09082
TRVI1940	Traditionalized	1.51476	0.909345	0.321026	0.142917	0.261045	0.163438	0.152755	0.653418	0.18858	1.79749	1.74352	1.724	3.55794	1.52807	8.58018	0.106251	0.179849	0.157447	0.169758	0.144608	0.240562	0.298354	1.15976	1.3828	0.35989	1.15811	1.94043	0.293056	3.20565	0.0488056
TRVI1950	Traditional	0.784685	1.01787	0.273927	0.307717	0.062859	0.0858751	0.128397	0.689302	0.153887	0.99768	1.57152	1.58692	1.85875	5.14362	0.105124	0.154075	0.370917	0.0920715	0.19657	0.345876	0.138469	0.74282	0.0589624	0.0344046	0.409274	0.0515808	0.742772	0.293056	0.4692	0.0744238

## Sheet: Table S8
Supplementary Table S8. Genotypic data with maximum missing markers for each individual 25%, maximum missing individuals for each marker 25%, minor Allele Frequency (MAF) 5%, and Homozygous fraction below 5.
rs#	alleles	chrom	pos	strand	assembly#	center	protLSID	assayLSID	panelLSID	QCcode	TRBA0500	TRBA0750	TRBA1020	TRBA1480	TRBA1490	TRBA1500	TRBA1510	TRBA1600	TRBA1610	TRBA1690	TRBA1800	TRBA1930	TRBA1980	TRCA0010	TRCA0020	TRCA0230	TRCA0460	TRCA0530	TRCA0690	TRCA0700	TRCA0790	TRCA0910	TRCA0920	TRCA0940	TRCA0950	TRCA1080	TRCA1110	TRCA1210	TRCA1220	TRCA1400	TRCA1480	TRCA1500	TRIS0010	TRIS0020	TRIS0030	TRMO0010	TRMO0020	TRMO0030	TRMO0040
SL2.50ch00p5620004	C/T	SL2.50CH00	5620004	+	NA	NA	NA	NA	NA	NA	C	Y	Y	C	C	Y	C	C	C	C	Y	C	C	C	C	C	Y	C	C	C	C	C	C	C	C	C	Y	Y	C	C	Y	C	C	C	C	Y	C	C	C
SL2.50ch00p5620176	G/A	SL2.50CH00	5620176	+	NA	NA	NA	NA	NA	NA	R	R	R	G	G	R	R	G	G	G	R	G	G	G	G	G	R	G	G	G	G	G	G	G	G	G	A	R	G	G	R	G	G	R	N	R	G	G	G
SL2.50ch00p5624651	G/A/C	SL2.50CH00	5624651	+	NA	NA	NA	NA	NA	NA	R	A	R	G	G	A	R	G	G	G	A	G	G	G	G	G	A	G	G	G	G	G	G	G	G	G	R	A	G	G	R	G	G	G	C	A	G	G	G
SL2.50ch00p5645864	C/A	SL2.50CH00	5645864	+	NA	NA	NA	NA	NA	NA	M	M	M	M	M	M	M	M	M	M	M	M	M	M	M	M	M	M	M	M	M	M	M	M	M	C	M	M	M	C	M	M	N	C	C	M	M	M	M
SL2.50ch00p5650627	C/T	SL2.50CH00	5650627	+	NA	NA	NA	NA	NA	NA	Y	Y	Y	Y	Y	Y	C	Y	Y	Y	Y	Y	Y	Y	Y	Y	Y	Y	Y	Y	Y	Y	Y	Y	Y	T	Y	Y	Y	Y	Y	Y	C	Y	N	Y	Y	Y	Y
SL2.50ch00p5650635	A/G	SL2.50CH00	5650635	+	NA	NA	NA	NA	NA	NA	R	R	R	R	R	R	A	R	R	R	R	R	R	R	R	R	R	R	R	R	R	R	R	R	R	G	R	R	R	R	R	R	A	R	N	R	R	R	R
SL2.50ch00p5650688	A/T	SL2.50CH00	5650688	+	NA	NA	NA	NA	NA	NA	W	W	W	W	W	W	A	W	W	W	W	W	W	W	W	W	W	W	W	W	W	W	W	W	W	T	W	W	W	W	W	W	A	W	N	W	W	W	W
SL2.50ch00p5663988	C/T	SL2.50CH00	5663988	+	NA	NA	NA	NA	NA	NA	Y	Y	Y	Y	Y	Y	Y	Y	Y	Y	Y	Y	Y	Y	Y	Y	Y	Y	Y	Y	Y	Y	Y	C	Y	Y	C	Y	Y	Y	Y	C	T	Y	C	C	C	Y	Y
SL2.50ch00p5663999	C/A	SL2.50CH00	5663999	+	NA	NA	NA	NA	NA	NA	M	M	M	M	M	M	M	M	M	M	M	M	M	M	M	M	M	M	M	M	M	M	M	C	M	M	C	M	M	M	M	C	A	M	C	C	C	M	M
SL2.50ch00p5664004	G/T	SL2.50CH00	5664004	+	NA	NA	NA	NA	NA	NA	K	K	G	K	K	K	K	K	K	K	K	K	K	K	K	K	K	K	K	K	K	K	K	G	K	K	G	K	K	K	K	G	T	K	G	G	G	K	K
SL2.50ch00p5664052	C/T	SL2.50CH00	5664052	+	NA	NA	NA	NA	NA	NA	Y	Y	Y	Y	Y	Y	Y	Y	Y	Y	Y	Y	Y	Y	Y	Y	Y	Y	Y	Y	Y	Y	Y	Y	Y	Y	Y	Y	Y	Y	Y	Y	Y	Y	C	Y	Y	Y	Y
SL2.50ch00p5671258	G/A	SL2.50CH00	5671258	+	NA	NA	NA	NA	NA	NA	R	G	G	R	R	G	R	R	R	R	G	R	R	R	R	R	G	R	R	R	R	R	R	R	R	R	G	G	R	R	R	R	R	R	G	G	R	R	R
SL2.50ch00p5671282	C/T	SL2.50CH00	5671282	+	NA	NA	NA	NA	NA	NA	Y	C	C	Y	Y	C	Y	Y	Y	Y	C	Y	Y	Y	Y	Y	C	Y	Y	Y	Y	Y	Y	Y	Y	Y	C	C	Y	Y	Y	Y	Y	Y	C	C	Y	Y	Y
SL2.50ch00p5671366	G/A	SL2.50CH00	5671366	+	NA	NA	NA	NA	NA	NA	R	G	G	R	R	R	R	R	R	R	R	R	R	R	R	R	R	R	R	R	R	R	R	R	R	R	G	G	R	R	R	R	R	R	G	G	R	R	R
SL2.50ch00p5671385	C/T	SL2.50CH00	5671385	+	NA	NA	NA	NA	NA	NA	C	Y	Y	C	C	Y	C	C	Y	C	Y	C	C	C	C	C	Y	C	C	C	C	C	C	C	C	C	C	Y	C	C	Y	C	C	C	C	Y	C	C	C
SL2.50ch00p5671396	G/T/A	SL2.50CH00	5671396	+	NA	NA	NA	NA	NA	NA	G	G	G	G	K	G	G	G	G	K	G	G	K	G	K	K	G	G	K	K	G	K	G	G	G	K	G	G	G	K	G	G	G	G	R	G	K	G	G
SL2.50ch00p5681647	G/A	SL2.50CH00	5681647	+	NA	NA	NA	NA	NA	NA	R	A	A	G	G	R	R	G	G	R	A	G	G	G	G	G	R	G	G	G	G	G	G	G	G	G	R	A	G	G	R	G	G	G	G	A	G	G	G
SL2.50ch00p5682614	T/C	SL2.50CH00	5682614	+	NA	NA	NA	NA	NA	NA	T	T	T	T	Y	T	T	Y	T	T	T	Y	T	T	T	T	T	T	Y	T	T	Y	T	Y	T	Y	T	T	T	T	T	T	N	T	Y	T	T	Y	Y
SL2.50ch00p5697869	G/A	SL2.50CH00	5697869	+	NA	NA	NA	NA	NA	NA	G	A	R	G	G	A	G	G	G	G	A	G	G	G	G	G	A	G	G	G	G	G	G	G	G	G	R	R	G	G	R	G	N	G	N	A	G	G	G
SL2.50ch00p5710861	G/A	SL2.50CH00	5710861	+	NA	NA	NA	NA	NA	NA	G	A	A	G	G	A	G	G	G	G	A	G	G	G	G	G	A	G	G	G	R	G	G	G	G	G	R	A	G	G	R	G	G	G	N	R	G	G	G
SL2.50ch00p5735692	C/T	SL2.50CH00	5735692	+	NA	NA	NA	NA	NA	NA	C	C	C	C	C	C	C	Y	Y	Y	C	Y	C	C	C	C	C	C	C	C	C	C	C	C	C	C	C	C	C	Y	C	C	T	C	N	C	C	Y	C
SL2.50ch00p6152545	A/G	SL2.50CH00	6152545	+	NA	NA	NA	NA	NA	NA	A	A	A	A	A	A	A	A	A	A	A	A	A	A	A	A	A	A	A	A	A	A	A	A	A	A	A	A	R	A	A	A	R	G	A	A	A	A	A
SL2.50ch00p6152739	T/C	SL2.50CH00	6152739	+	NA	NA	NA	NA	NA	NA	T	T	T	T	T	T	T	T	T	T	T	T	T	T	T	T	T	T	T	T	T	T	T	T	T	T	T	T	Y	T	T	T	C	C	T	T	T	T	T
SL2.50ch00p6230698	C/G	SL2.50CH00	6230698	+	NA	NA	NA	NA	NA	NA	C	C	N	C	C	C	C	C	C	C	C	C	C	C	C	C	C	C	C	C	C	C	C	C	C	N	C	C	S	C	C	C	G	G	N	C	N	C	C
SL2.50ch00p6731392	C/A	SL2.50CH00	6731392	+	NA	NA	NA	NA	NA	NA	C	C	C	C	M	C	C	C	C	C	C	C	C	M	C	A	C	C	C	C	C	M	C	C	C	M	C	C	C	C	C	N	C	C	C	C	A	M	C
SL2.50ch00p7407973	C/T	SL2.50CH00	7407973	+	NA	NA	NA	NA	NA	NA	Y	Y	C	Y	C	C	C	Y	Y	Y	Y	Y	Y	Y	Y	Y	Y	Y	Y	C	Y	Y	Y	Y	Y	Y	Y	Y	C	C	Y	C	Y	Y	Y	Y	Y	Y	Y
SL2.50ch00p7408004	T/C	SL2.50CH00	7408004	+	NA	NA	NA	NA	NA	NA	T	Y	Y	Y	T	Y	T	Y	Y	Y	T	T	Y	Y	T	T	T	Y	Y	T	Y	Y	Y	Y	Y	Y	Y	Y	Y	Y	Y	T	Y	T	Y	T	T	Y	T
SL2.50ch00p7408006	G/A	SL2.50CH00	7408006	+	NA	NA	NA	NA	NA	NA	R	R	R	R	R	R	R	R	R	R	R	R	R	R	G	G	R	R	R	R	R	R	R	R	R	R	G	R	R	R	G	R	R	R	R	R	R	R	R
SL2.50ch00p7408046	A/G	SL2.50CH00	7408046	+	NA	NA	NA	NA	NA	NA	A	R	R	R	A	R	A	R	R	R	A	A	R	R	A	R	R	R	R	A	R	R	R	R	R	R	R	R	R	R	R	A	R	R	R	R	A	R	A
SL2.50ch00p7534360	A/G	SL2.50CH00	7534360	+	NA	NA	NA	NA	NA	NA	R	A	G	A	A	G	A	G	G	G	A	A	A	R	G	N	G	G	R	A	A	R	G	G	A	G	A	G	N	N	G	A	A	A	N	A	A	G	A
SL2.50ch00p7539834	C/T	SL2.50CH00	7539834	+	NA	NA	NA	NA	NA	NA	T	C	T	C	C	T	C	T	T	T	C	Y	C	C	T	C	T	T	C	C	C	Y	T	T	C	Y	C	T	C	N	T	C	C	C	T	Y	Y	T	C
SL2.50ch00p7575808	A/T	SL2.50CH00	7575808	+	NA	NA	NA	NA	NA	NA	A	T	A	T	W	W	W	A	A	A	T	A	W	T	A	T	A	A	T	T	T	W	A	A	T	T	T	W	A	A	A	T	W	A	A	T	T	A	A
SL2.50ch00p7601350	T/C	SL2.50CH00	7601350	+	NA	NA	NA	NA	NA	NA	Y	Y	Y	Y	T	T	Y	Y	Y	Y	Y	Y	Y	Y	Y	Y	Y	Y	Y	Y	Y	Y	Y	Y	Y	Y	T	Y	Y	Y	Y	Y	C	N	Y	T	Y	Y	Y
SL2.50ch00p7601358	A/G/T	SL2.50CH00	7601358	+	NA	NA	NA	NA	NA	NA	R	R	R	R	A	A	R	R	R	R	R	R	R	R	R	R	R	R	R	R	R	R	R	R	R	R	A	W	R	R	W	R	G	N	R	A	R	R	R
SL2.50ch00p7603492	G/T	SL2.50CH00	7603492	+	NA	NA	NA	NA	NA	NA	K	T	G	T	T	G	T	G	G	G	T	K	T	T	G	K	G	G	T	K	T	K	G	G	T	K	T	G	T	G	G	N	G	G	G	T	T	G	T
SL2.50ch00p7666258	G/A	SL2.50CH00	7666258	+	NA	NA	NA	NA	NA	NA	G	G	G	G	R	R	G	R	G	R	R	R	G	G	R	N	G	R	G	G	G	R	R	R	G	G	G	G	G	R	G	G	G	G	R	R	G	R	G
SL2.50ch00p7727618	G/A	SL2.50CH00	7727618	+	NA	NA	NA	NA	NA	NA	R	A	A	G	N	A	R	G	G	R	A	G	G	G	G	G	A	G	G	N	G	G	G	G	G	G	R	A	G	G	R	G	N	G	G	A	G	G	G
SL2.50ch00p7767277	A/T	SL2.50CH00	7767277	+	NA	NA	NA	NA	NA	NA	W	W	A	W	W	W	W	W	A	W	A	W	W	W	W	A	A	W	W	T	A	A	W	W	W	A	A	W	W	W	W	W	T	W	N	W	W	A	W
SL2.50ch00p7767302	C/T	SL2.50CH00	7767302	+	NA	NA	NA	NA	NA	NA	Y	Y	Y	Y	Y	Y	Y	Y	C	Y	C	Y	Y	Y	Y	C	C	Y	Y	T	C	C	Y	Y	Y	C	C	Y	Y	Y	Y	Y	T	Y	N	Y	Y	C	Y
SL2.50ch00p7768804	C/A	SL2.50CH00	7768804	+	NA	NA	NA	NA	NA	NA	C	C	C	C	C	C	C	C	C	C	A	C	C	C	C	C	C	C	C	C	C	C	C	C	C	C	M	A	C	C	C	C	C	C	N	A	C	C	C
SL2.50ch00p7780085	C/G/T	SL2.50CH00	7780085	+	NA	NA	NA	NA	NA	NA	C	S	S	C	C	C	S	C	C	C	S	C	C	C	C	C	S	C	C	C	C	C	C	C	C	C	C	S	C	C	C	C	N	N	Y	S	C	C	C
SL2.50ch00p7781042	G/A	SL2.50CH00	7781042	+	NA	NA	NA	NA	NA	NA	G	A	A	G	G	R	R	G	G	R	A	G	G	G	G	G	A	G	G	G	G	G	G	G	G	G	R	A	G	G	R	G	N	G	G	A	G	G	G
SL2.50ch00p7781065	A/G	SL2.50CH00	7781065	+	NA	NA	NA	NA	NA	NA	A	G	G	A	A	R	R	A	R	R	G	A	A	A	A	A	G	A	A	A	A	A	A	A	A	A	R	G	A	A	R	A	N	A	A	G	A	A	A
SL2.50ch00p7799620	C/T	SL2.50CH00	7799620	+	NA	NA	NA	NA	NA	NA	C	Y	Y	C	C	Y	C	C	C	C	Y	C	C	C	C	C	Y	C	C	C	C	C	C	C	C	C	Y	Y	C	C	Y	C	C	C	C	Y	C	C	C
SL2.50ch00p7834757	G/A	SL2.50CH00	7834757	+	NA	NA	NA	NA	NA	NA	R	G	G	G	G	G	G	R	R	R	G	G	R	R	G	R	G	R	R	R	G	R	R	R	R	R	R	G	G	G	R	R	G	R	G	G	G	R	R
SL2.50ch00p7834768	A/C	SL2.50CH00	7834768	+	NA	NA	NA	NA	NA	NA	M	A	A	A	A	A	A	M	M	M	A	A	M	M	A	M	A	M	M	M	A	M	M	M	M	M	M	A	A	A	M	M	A	M	A	A	A	M	M
SL2.50ch00p7846136	G/A	SL2.50CH00	7846136	+	NA	NA	NA	NA	NA	NA	G	R	R	G	G	G	G	G	R	G	R	G	G	G	G	G	R	G	G	G	G	G	G	G	G	G	R	G	G	G	R	G	G	G	G	R	G	G	G
SL2.50ch00p7846159	T/A	SL2.50CH00	7846159	+	NA	NA	NA	NA	NA	NA	T	T	W	T	T	T	T	T	T	T	W	T	T	T	T	T	W	T	T	T	T	T	T	T	T	T	W	T	T	T	W	T	T	T	T	W	T	T	T
SL2.50ch00p7846166	C/A	SL2.50CH00	7846166	+	NA	NA	NA	NA	NA	NA	C	M	M	C	C	C	C	C	C	C	M	C	C	C	C	C	M	C	C	C	C	C	C	C	C	C	M	C	C	C	M	C	C	C	C	M	C	C	C
SL2.50ch00p7846723	C/T	SL2.50CH00	7846723	+	NA	NA	NA	NA	NA	NA	Y	Y	Y	Y	Y	Y	Y	Y	Y	Y	Y	Y	Y	Y	Y	C	Y	Y	C	Y	C	C	Y	Y	C	Y	Y	Y	Y	Y	Y	Y	Y	C	Y	Y	Y	Y	Y
SL2.50ch00p7846730	G/A	SL2.50CH00	7846730	+	NA	NA	NA	NA	NA	NA	R	R	R	R	G	R	R	R	R	R	R	R	R	R	R	G	R	R	G	R	R	G	R	R	G	R	G	R	R	R	R	R	R	G	G	R	R	R	R
SL2.50ch00p7846738	C/T	SL2.50CH00	7846738	+	NA	NA	NA	NA	NA	NA	Y	Y	Y	Y	Y	Y	Y	Y	Y	Y	C	Y	Y	Y	Y	Y	Y	Y	C	Y	Y	Y	Y	Y	Y	Y	Y	Y	Y	Y	Y	Y	Y	Y	C	Y	Y	Y	Y
SL2.50ch00p7846749	C/T	SL2.50CH00	7846749	+	NA	NA	NA	NA	NA	NA	Y	Y	Y	Y	C	Y	Y	Y	Y	Y	Y	Y	Y	Y	Y	C	Y	Y	C	Y	C	C	Y	Y	C	Y	C	Y	Y	Y	Y	Y	Y	C	Y	Y	Y	Y	Y
SL2.50ch00p7846764	C/T	SL2.50CH00	7846764	+	NA	NA	NA	NA	NA	NA	Y	C	Y	Y	C	Y	C	Y	Y	C	Y	Y	C	C	Y	Y	Y	Y	Y	Y	Y	C	Y	Y	C	C	C	C	C	C	Y	Y	C	Y	C	Y	C	C	C
SL2.50ch00p7846779	C/T	SL2.50CH00	7846779	+	NA	NA	NA	NA	NA	NA	Y	Y	Y	Y	Y	Y	Y	Y	Y	Y	C	Y	Y	Y	Y	Y	Y	Y	C	Y	Y	Y	Y	Y	Y	Y	Y	Y	Y	Y	Y	Y	C	Y	C	Y	Y	Y	Y
SL2.50ch00p7853030	C/T	SL2.50CH00	7853030	+	NA	NA	NA	NA	NA	NA	Y	T	T	C	C	Y	C	C	C	Y	T	C	C	C	C	C	T	C	C	C	C	C	C	Y	C	C	T	Y	C	C	Y	C	C	Y	C	T	C	C	C
SL2.50ch00p7860383	C/T	SL2.50CH00	7860383	+	NA	NA	NA	NA	NA	NA	C	T	T	C	C	Y	Y	C	C	C	T	C	C	C	C	C	T	C	C	C	C	C	C	C	C	C	Y	N	C	C	Y	C	C	C	C	T	C	C	C
SL2.50ch00p7874519	G/C	SL2.50CH00	7874519	+	NA	NA	NA	NA	NA	NA	G	G	G	G	G	G	G	G	G	G	C	G	G	G	G	G	G	G	G	G	G	G	G	G	G	G	S	G	G	G	G	G	N	G	G	S	G	G	G
SL2.50ch00p7874524	G/C	SL2.50CH00	7874524	+	NA	NA	NA	NA	NA	NA	G	G	S	G	G	G	G	G	G	G	G	G	G	G	G	G	S	S	G	G	G	G	G	G	G	G	G	S	G	G	G	G	N	G	S	S	G	G	G
SL2.50ch00p7883671	C/T	SL2.50CH00	7883671	+	NA	NA	NA	NA	NA	NA	Y	T	T	C	C	Y	Y	C	Y	Y	Y	C	C	C	C	C	T	C	C	C	C	C	C	C	C	C	Y	Y	C	C	Y	C	C	C	C	Y	C	C	C
SL2.50ch00p7892155	C/T	SL2.50CH00	7892155	+	NA	NA	NA	NA	NA	NA	Y	Y	C	Y	C	C	Y	Y	C	Y	Y	Y	Y	Y	Y	Y	Y	Y	Y	C	Y	Y	Y	Y	Y	Y	Y	C	C	C	Y	Y	T	Y	Y	Y	Y	Y	Y
SL2.50ch00p7892192	C/T	SL2.50CH00	7892192	+	NA	NA	NA	NA	NA	NA	Y	Y	C	Y	C	Y	Y	Y	Y	Y	Y	Y	Y	Y	Y	Y	Y	Y	Y	C	Y	Y	Y	Y	Y	Y	C	C	C	C	Y	Y	Y	Y	C	Y	Y	Y	Y
SL2.50ch00p7892208	C/A	SL2.50CH00	7892208	+	NA	NA	NA	NA	NA	NA	M	M	C	M	C	C	M	M	M	M	M	M	M	M	M	M	M	M	M	C	M	M	M	M	M	M	M	C	C	C	M	M	A	M	C	M	M	M	M
SL2.50ch00p7917125	A/G	SL2.50CH00	7917125	+	NA	NA	NA	NA	NA	NA	R	R	R	A	R	R	R	A	R	R	A	R	R	R	R	A	R	R	A	R	R	A	N	R	R	A	R	R	A	R	R	A	N	R	G	R	R	G	A
SL2.50ch00p7917145	A/T	SL2.50CH00	7917145	+	NA	NA	NA	NA	NA	NA	A	A	A	A	A	A	A	A	W	A	A	A	W	W	A	A	A	A	A	A	W	A	N	A	A	A	A	A	A	W	A	A	N	A	A	A	W	W	A
SL2.50ch00p7917150	T/C	SL2.50CH00	7917150	+	NA	NA	NA	NA	NA	NA	Y	T	T	T	Y	Y	Y	T	Y	Y	T	Y	Y	Y	Y	T	Y	Y	Y	Y	Y	T	N	Y	Y	T	Y	T	T	Y	Y	T	N	Y	C	T	Y	Y	T
SL2.50ch00p7942926	T/A	SL2.50CH00	7942926	+	NA	NA	NA	NA	NA	NA	T	A	A	T	T	A	W	T	A	W	W	T	T	T	T	T	A	T	T	W	T	T	T	T	T	T	A	A	T	T	W	T	T	T	T	A	T	W	T
SL2.50ch00p7942948	G/A	SL2.50CH00	7942948	+	NA	NA	NA	NA	NA	NA	G	A	A	G	G	A	R	G	A	R	R	G	G	G	G	R	A	G	G	R	G	G	G	G	G	G	A	A	G	G	R	G	G	G	A	A	G	R	G
SL2.50ch00p7973778	A/G	SL2.50CH00	7973778	+	NA	NA	NA	NA	NA	NA	R	R	R	R	A	R	R	R	R	R	R	R	R	R	R	R	R	R	R	R	R	R	R	R	R	R	R	R	R	R	R	R	A	R	N	R	R	R	R
SL2.50ch00p7981907	A/C	SL2.50CH00	7981907	+	NA	NA	NA	NA	NA	NA	M	A	A	M	M	A	M	M	M	M	M	M	M	M	M	M	A	M	M	M	M	M	M	M	M	M	M	M	M	A	M	M	C	M	N	M	M	M	M
SL2.50ch00p7987402	G/A	SL2.50CH00	7987402	+	NA	NA	NA	NA	NA	NA	R	R	R	R	R	R	R	R	R	R	R	R	R	R	R	R	G	G	R	R	R	R	R	R	R	G	R	R	R	R	R	G	R	A	G	R	R	R	R
SL2.50ch00p8215109	G/T	SL2.50CH00	8215109	+	NA	NA	NA	NA	NA	NA	K	K	K	K	K	K	K	K	K	K	K	K	K	K	K	K	K	K	K	K	K	K	K	K	K	K	K	K	G	K	K	K	G	K	K	K	K	K	K
SL2.50ch00p8215511	A/C	SL2.50CH00	8215511	+	NA	NA	NA	NA	NA	NA	A	A	A	A	A	A	A	A	A	A	A	A	A	A	A	A	A	A	A	A	A	A	A	A	A	A	A	A	M	A	A	A	M	M	A	A	A	A	A
SL2.50ch00p8226654	A/T	SL2.50CH00	8226654	+	NA	NA	NA	NA	NA	NA	W	W	W	A	W	W	W	A	W	W	A	W	A	W	W	W	W	W	W	W	W	W	W	W	A	A	A	W	W	W	W	W	W	W	W	A	W	A	A
SL2.50ch00p8226658	C/A	SL2.50CH00	8226658	+	NA	NA	NA	NA	NA	NA	C	C	C	C	C	C	C	C	C	C	C	C	C	C	C	C	C	C	C	C	C	C	C	C	C	C	C	C	M	C	C	C	M	M	C	C	C	C	C
SL2.50ch00p8240176	C/T	SL2.50CH00	8240176	+	NA	NA	NA	NA	NA	NA	C	C	C	C	C	C	C	C	C	C	C	C	C	C	C	C	C	C	C	C	C	C	C	C	C	C	C	C	Y	C	C	C	N	T	C	C	C	C	C
SL2.50ch00p8261674	T/C	SL2.50CH00	8261674	+	NA	NA	NA	NA	NA	NA	T	T	T	T	T	T	T	T	T	T	Y	T	T	T	T	T	T	T	T	T	T	T	T	T	T	T	T	T	Y	T	T	T	Y	C	T	T	T	T	T
SL2.50ch00p8261734	A/G	SL2.50CH00	8261734	+	NA	NA	NA	NA	NA	NA	A	A	A	A	A	A	A	A	A	A	R	A	A	A	A	A	A	A	A	A	A	A	A	A	A	A	A	A	G	A	A	A	R	G	A	A	A	A	A
SL2.50ch00p8275797	G/T	SL2.50CH00	8275797	+	NA	NA	NA	NA	NA	NA	K	G	K	K	G	K	G	K	G	K	K	K	K	K	G	K	G	K	G	K	K	G	K	K	K	G	G	K	G	G	K	K	G	G	K	K	K	G	G
SL2.50ch00p8275842	C/T	SL2.50CH00	8275842	+	NA	NA	NA	NA	NA	NA	C	C	C	C	C	C	C	C	C	C	C	C	C	C	C	C	C	C	C	C	C	C	C	C	C	C	C	C	Y	C	C	C	Y	Y	C	C	C	C	C
SL2.50ch00p8289617	C/T	SL2.50CH00	8289617	+	NA	NA	NA	NA	NA	NA	C	C	C	C	C	C	C	C	C	C	C	C	C	C	C	C	C	C	C	C	C	C	C	C	C	C	C	C	Y	C	C	C	C	T	C	C	Y	C	C
SL2.50ch00p8289708	G/A	SL2.50CH00	8289708	+	NA	NA	NA	NA	NA	NA	G	G	G	G	G	G	G	G	G	G	G	G	G	G	G	G	G	G	G	G	G	G	G	G	G	G	G	G	R	G	G	G	R	R	G	G	R	G	G
SL2.50ch00p8308587	G/A	SL2.50CH00	8308587	+	NA	NA	NA	NA	NA	NA	G	G	G	G	G	G	G	G	R	G	G	G	G	G	G	G	G	G	G	G	G	G	G	G	G	G	G	G	R	G	G	G	R	R	G	G	G	G	G
SL2.50ch00p8317031	A/T	SL2.50CH00	8317031	+	NA	NA	NA	NA	NA	NA	A	A	A	A	A	A	A	A	T	A	A	A	A	A	A	A	T	A	A	A	A	A	A	A	A	A	A	A	W	A	A	A	T	T	N	A	A	A	A
SL2.50ch00p8317426	C/T	SL2.50CH00	8317426	+	NA	NA	NA	NA	NA	NA	Y	Y	Y	Y	Y	Y	Y	Y	Y	Y	Y	Y	Y	Y	Y	Y	Y	Y	Y	Y	Y	Y	Y	Y	Y	Y	Y	Y	C	Y	Y	Y	C	Y	Y	Y	Y	Y	Y
SL2.50ch00p8317443	C/G	SL2.50CH00	8317443	+	NA	NA	NA	NA	NA	NA	S	S	S	S	S	S	S	S	S	S	S	S	S	S	S	S	S	S	S	S	S	S	S	S	S	S	S	S	S	S	S	S	C	C	S	S	S	S	S
SL2.50ch00p8317452	G/A	SL2.50CH00	8317452	+	NA	NA	NA	NA	NA	NA	R	R	R	R	R	R	R	R	R	R	R	R	R	R	R	R	R	R	R	R	R	R	R	R	R	R	R	R	R	R	R	R	G	G	R	R	R	R	R
SL2.50ch00p8335879	G/A	SL2.50CH00	8335879	+	NA	NA	NA	NA	NA	NA	G	G	G	G	G	R	G	G	G	G	G	G	G	G	G	G	G	G	R	G	G	R	G	G	G	G	G	G	R	G	G	G	G	R	G	G	G	G	G
SL2.50ch00p8335884	A/C/T	SL2.50CH00	8335884	+	NA	NA	NA	NA	NA	NA	A	A	M	A	M	A	M	M	M	M	A	A	A	A	A	A	M	A	A	W	A	A	M	A	M	A	M	A	M	M	A	M	W	W	M	A	A	A	A
SL2.50ch00p8335890	A/C	SL2.50CH00	8335890	+	NA	NA	NA	NA	NA	NA	M	M	M	M	M	M	M	M	M	M	M	M	M	M	M	M	M	M	M	M	M	M	M	M	M	M	M	M	M	M	M	M	M	A	M	M	M	M	M
SL2.50ch00p8344883	A/T	SL2.50CH00	8344883	+	NA	NA	NA	NA	NA	NA	A	A	A	A	A	A	A	A	A	A	A	A	A	A	A	A	A	A	A	A	A	A	A	A	N	N	A	A	W	N	A	A	W	W	A	A	A	A	A
SL2.50ch00p8344920	T/C	SL2.50CH00	8344920	+	NA	NA	NA	NA	NA	NA	T	T	T	T	T	T	T	T	T	T	T	T	T	T	T	T	T	T	T	T	T	T	T	T	N	N	T	T	Y	N	T	T	Y	Y	T	T	T	T	T
SL2.50ch00p8346526	G/A	SL2.50CH00	8346526	+	NA	NA	NA	NA	NA	NA	G	G	G	G	G	G	G	G	G	G	G	G	G	G	G	G	G	G	R	G	G	G	R	G	G	G	G	G	G	G	R	G	G	G	G	G	G	G	G
SL2.50ch00p8346548	C/A	SL2.50CH00	8346548	+	NA	NA	NA	NA	NA	NA	M	C	M	C	M	M	M	M	C	M	M	C	M	M	C	M	M	M	M	C	M	C	M	M	C	M	M	C	C	C	M	M	C	C	M	M	C	C	C
SL2.50ch00p8346555	C/T	SL2.50CH00	8346555	+	NA	NA	NA	NA	NA	NA	C	C	C	C	C	C	C	C	C	C	C	C	C	C	C	C	C	C	Y	C	C	C	Y	C	C	C	C	C	Y	C	Y	C	C	C	C	C	C	C	C
SL2.50ch00p8354155	C/T	SL2.50CH00	8354155	+	NA	NA	NA	NA	NA	NA	C	Y	Y	Y	Y	C	C	Y	Y	Y	Y	Y	Y	Y	Y	Y	Y	Y	Y	Y	Y	Y	Y	Y	Y	Y	Y	Y	Y	Y	Y	C	Y	Y	Y	Y	Y	Y	Y
SL2.50ch00p8354169	C/T	SL2.50CH00	8354169	+	NA	NA	NA	NA	NA	NA	Y	Y	C	Y	C	C	C	Y	Y	Y	Y	Y	Y	Y	Y	Y	Y	Y	Y	Y	Y	Y	Y	Y	Y	Y	Y	C	Y	Y	Y	Y	Y	C	Y	Y	Y	Y	Y
SL2.50ch00p8354173	C/T	SL2.50CH00	8354173	+	NA	NA	NA	NA	NA	NA	C	C	C	C	C	C	C	C	C	C	C	C	C	C	C	C	C	C	C	C	C	C	C	C	C	C	C	C	Y	C	C	C	Y	Y	C	C	C	C	C
SL2.50ch00p8354199	G/A	SL2.50CH00	8354199	+	NA	NA	NA	NA	NA	NA	R	R	G	R	G	G	G	R	G	R	R	R	R	R	R	R	G	R	G	R	R	R	R	R	R	R	R	G	G	G	R	G	G	G	R	G	G	R	R
SL2.50ch00p8354227	G/A	SL2.50CH00	8354227	+	NA	NA	NA	NA	NA	NA	R	R	G	R	R	G	R	R	R	G	R	G	R	G	G	R	R	R	R	R	R	R	R	G	G	R	R	G	G	R	R	R	G	G	R	R	G	R	R
SL2.50ch00p8354247	A/T	SL2.50CH00	8354247	+	NA	NA	NA	NA	NA	NA	W	W	W	W	W	A	W	A	A	A	W	W	A	A	A	A	W	W	W	A	W	A	W	W	W	A	W	W	A	W	W	A	A	A	A	W	A	W	A
SL2.50ch00p8354261	A/C	SL2.50CH00	8354261	+	NA	NA	NA	NA	NA	NA	M	M	M	M	M	A	M	A	A	A	M	M	A	A	A	A	M	M	M	A	M	A	M	M	M	A	M	M	A	M	A	A	A	A	A	M	A	M	A
SL2.50ch00p8365792	G/A	SL2.50CH00	8365792	+	NA	NA	NA	NA	NA	NA	R	R	R	R	R	R	R	R	R	R	R	R	R	R	R	R	R	R	R	R	R	R	R	R	R	R	R	R	G	R	R	R	G	G	R	R	R	R	R
SL2.50ch00p8365828	C/A	SL2.50CH00	8365828	+	NA	NA	NA	NA	NA	NA	C	M	C	M	M	M	M	M	C	M	C	M	C	C	M	M	C	M	C	M	M	C	M	C	M	C	C	C	C	M	M	C	C	C	M	M	M	C	M
SL2.50ch00p8365863	G/A	SL2.50CH00	8365863	+	NA	NA	NA	NA	NA	NA	G	R	G	G	R	G	G	R	R	G	R	G	G	G	R	G	G	G	R	G	G	R	R	G	R	G	G	G	R	R	G	G	R	R	R	R	R	R	G
SL2.50ch00p8365869	G/A	SL2.50CH00	8365869	+	NA	NA	NA	NA	NA	NA	G	G	G	G	R	G	G	R	R	G	R	G	G	G	R	G	G	G	R	G	G	R	G	G	R	G	G	G	R	R	G	G	R	R	R	R	G	R	G
SL2.50ch00p8409066	A/G	SL2.50CH00	8409066	+	NA	NA	NA	NA	NA	NA	A	A	N	A	A	A	A	A	A	A	A	A	A	A	A	A	A	A	A	A	A	A	A	A	A	N	A	R	R	A	A	A	R	R	A	A	A	A	A
SL2.50ch00p8610271	C/T	SL2.50CH00	8610271	+	NA	NA	NA	NA	NA	NA	C	Y	C	C	C	C	C	C	C	C	Y	C	C	C	C	Y	C	C	C	C	C	C	C	C	C	N	C	C	C	C	C	Y	C	C	C	Y	C	C	C
SL2.50ch00p8654510	G/A	SL2.50CH00	8654510	+	NA	NA	NA	NA	NA	NA	R	R	G	R	G	G	G	R	R	R	R	R	R	R	G	R	G	R	G	G	G	R	R	R	R	R	R	G	G	R	R	N	R	R	R	R	G	R	R
SL2.50ch00p8654555	G/T	SL2.50CH00	8654555	+	NA	NA	NA	NA	NA	NA	K	K	G	K	G	G	G	K	K	K	K	K	K	K	G	K	G	K	G	G	G	K	K	K	K	K	K	G	G	G	K	N	K	K	K	K	G	K	K
SL2.50ch00p8666638	G/A	SL2.50CH00	8666638	+	NA	NA	NA	NA	NA	NA	R	A	G	R	A	R	G	R	R	R	R	R	R	R	R	R	R	R	N	G	R	R	R	R	R	R	R	G	A	R	R	R	R	R	R	R	R	R	R
SL2.50ch00p8679133	C/T	SL2.50CH00	8679133	+	NA	NA	NA	NA	NA	NA	C	C	C	C	Y	C	Y	C	C	C	Y	C	C	C	Y	C	Y	C	C	C	Y	C	C	C	C	C	C	Y	Y	Y	C	C	C	C	C	C	C	C	C
SL2.50ch00p8679134	A/G	SL2.50CH00	8679134	+	NA	NA	NA	NA	NA	NA	A	R	A	R	R	A	R	R	R	A	A	R	A	R	A	R	R	R	R	A	A	A	R	R	A	R	A	R	R	A	R	R	R	A	R	A	R	R	A
SL2.50ch00p8679137	C/T	SL2.50CH00	8679137	+	NA	NA	NA	NA	NA	NA	C	C	C	Y	Y	C	C	C	C	C	C	C	Y	C	C	C	C	C	C	C	C	C	C	C	C	C	C	C	Y	Y	C	C	Y	Y	C	C	C	C	C
SL2.50ch00p8679140	C/T	SL2.50CH00	8679140	+	NA	NA	NA	NA	NA	NA	Y	Y	Y	Y	Y	Y	Y	Y	Y	Y	Y	Y	Y	Y	Y	Y	Y	Y	Y	Y	Y	Y	Y	Y	Y	Y	Y	Y	Y	Y	Y	C	C	Y	Y	Y	Y	Y	Y
SL2.50ch00p8679144	C/T	SL2.50CH00	8679144	+	NA	NA	NA	NA	NA	NA	Y	C	Y	C	C	C	C	C	C	C	C	Y	C	C	C	C	Y	C	Y	C	C	Y	Y	Y	C	C	C	Y	Y	C	C	C	C	C	Y	C	C	C	Y
SL2.50ch00p8679151	G/A	SL2.50CH00	8679151	+	NA	NA	NA	NA	NA	NA	R	G	R	G	G	G	G	G	R	G	G	R	G	G	G	G	R	G	R	G	G	R	R	R	R	G	G	R	R	G	G	G	G	G	R	G	G	G	R
SL2.50ch00p8679159	G/A	SL2.50CH00	8679159	+	NA	NA	NA	NA	NA	NA	G	R	G	R	R	G	G	R	R	G	G	R	G	R	G	R	R	R	R	G	G	G	R	G	G	G	G	G	G	G	R	R	R	G	G	R	R	R	G
SL2.50ch00p8679178	G/A	SL2.50CH00	8679178	+	NA	NA	NA	NA	NA	NA	R	R	R	R	G	R	R	R	R	R	R	R	R	R	R	R	R	R	R	R	R	R	R	R	R	R	R	R	G	R	R	G	G	R	R	R	R	R	R
SL2.50ch00p8679189	G/A	SL2.50CH00	8679189	+	NA	NA	NA	NA	NA	NA	G	R	G	R	R	G	G	G	R	G	G	R	G	R	G	R	R	R	R	G	G	G	G	G	G	R	G	G	G	G	R	R	R	G	G	G	G	R	G
SL2.50ch00p8679193	C/T	SL2.50CH00	8679193	+	NA	NA	NA	NA	NA	NA	Y	C	C	Y	Y	C	C	C	Y	C	C	C	C	C	C	C	Y	Y	Y	C	C	Y	Y	C	C	C	C	Y	Y	Y	C	Y	Y	Y	C	C	C	C	Y
SL2.50ch00p8679195	C/A	SL2.50CH00	8679195	+	NA	NA	NA	NA	NA	NA	M	M	M	M	M	M	M	M	M	M	M	M	M	M	M	M	M	M	M	M	M	M	M	M	M	M	M	M	C	M	M	C	C	M	M	M	M	M	M
SL2.50ch00p8957830	G/A	SL2.50CH00	8957830	+	NA	NA	NA	NA	NA	NA	R	R	R	R	R	R	R	R	R	R	R	R	R	R	R	R	R	R	R	R	R	R	R	R	R	R	R	R	R	R	R	G	R	R	G	R	R	R	R
SL2.50ch00p8966284	C/T	SL2.50CH00	8966284	+	NA	NA	NA	NA	NA	NA	C	Y	Y	C	C	Y	C	C	C	C	Y	C	C	C	C	C	Y	C	C	C	C	C	C	C	C	C	Y	Y	C	C	Y	C	N	C	N	Y	C	C	C
SL2.50ch00p9005281	C/T	SL2.50CH00	9005281	+	NA	NA	NA	NA	NA	NA	C	C	C	C	C	C	C	C	C	C	Y	C	C	C	C	C	C	C	C	C	C	C	C	C	C	C	Y	Y	C	C	C	C	C	C	N	Y	C	C	C
SL2.50ch00p9033135	C/A	SL2.50CH00	9033135	+	NA	NA	NA	NA	NA	NA	C	C	C	M	M	C	C	M	C	M	C	C	M	C	M	C	C	C	C	C	C	C	C	C	M	C	C	C	C	M	M	C	N	C	N	C	C	C	C
SL2.50ch00p9078202	C/T	SL2.50CH00	9078202	+	NA	NA	NA	NA	NA	NA	Y	Y	Y	Y	Y	Y	Y	Y	T	Y	Y	Y	Y	Y	T	Y	Y	Y	Y	T	Y	Y	Y	Y	Y	Y	Y	Y	Y	C	Y	Y	T	Y	T	Y	Y	Y	Y
SL2.50ch00p9096905	G/T	SL2.50CH00	9096905	+	NA	NA	NA	NA	NA	NA	G	G	G	K	K	G	G	K	G	K	G	G	G	G	K	G	G	K	G	G	G	G	G	G	K	G	G	G	G	G	G	G	G	G	N	G	G	G	G
SL2.50ch00p9105347	C/T	SL2.50CH00	9105347	+	NA	NA	NA	NA	NA	NA	C	C	C	Y	Y	Y	Y	Y	Y	Y	C	Y	Y	C	C	C	C	Y	Y	C	Y	C	Y	Y	Y	C	Y	C	Y	C	C	C	C	Y	C	Y	Y	Y	Y
SL2.50ch00p9105356	G/A	SL2.50CH00	9105356	+	NA	NA	NA	NA	NA	NA	G	G	G	R	R	R	R	R	R	R	G	R	R	G	G	G	G	R	R	G	R	G	R	R	R	G	R	G	R	G	R	G	G	R	G	R	R	R	R
SL2.50ch00p9105826	A/C	SL2.50CH00	9105826	+	NA	NA	NA	NA	NA	NA	M	M	M	M	M	M	A	M	M	M	A	M	M	M	A	M	A	M	M	A	M	A	M	M	M	N	M	A	M	M	M	M	M	C	A	A	A	M	A
SL2.50ch00p9112888	G/C	SL2.50CH00	9112888	+	NA	NA	NA	NA	NA	NA	S	C	C	G	G	S	S	G	G	S	C	G	G	G	G	G	C	G	G	G	S	G	G	G	G	G	G	C	G	G	S	G	N	G	G	C	G	G	G
SL2.50ch00p9256316	A/G	SL2.50CH00	9256316	+	NA	NA	NA	NA	NA	NA	A	R	R	A	A	R	R	A	R	A	R	A	A	A	A	A	R	A	A	A	A	A	A	A	A	A	R	R	A	A	R	A	N	R	N	R	A	A	A
SL2.50ch00p9307770	G/A	SL2.50CH00	9307770	+	NA	NA	NA	NA	NA	NA	R	R	G	G	G	R	R	G	G	G	R	G	G	G	G	G	R	G	G	G	G	G	G	G	G	N	R	R	G	G	R	G	N	G	G	R	G	G	G
SL2.50ch00p9308545	G/A	SL2.50CH00	9308545	+	NA	NA	NA	NA	NA	NA	G	G	G	G	G	G	G	G	G	G	G	G	G	A	G	A	G	G	G	G	G	G	G	G	G	G	G	G	G	R	G	G	N	G	N	G	R	G	G
SL2.50ch00p9308574	G/A	SL2.50CH00	9308574	+	NA	NA	NA	NA	NA	NA	G	G	G	G	G	G	G	G	G	G	R	G	G	G	G	G	G	G	G	G	G	G	G	G	G	G	R	R	G	G	G	G	N	G	N	R	G	G	G
SL2.50ch00p9308630	C/T	SL2.50CH00	9308630	+	NA	NA	NA	NA	NA	NA	C	C	C	C	C	C	C	C	C	C	Y	C	C	C	C	C	C	C	C	C	C	C	C	C	C	C	Y	Y	C	C	C	C	N	C	C	Y	C	C	C
SL2.50ch00p9308769	A/G/C	SL2.50CH00	9308769	+	NA	NA	NA	NA	NA	NA	R	G	G	A	A	R	R	R	G	R	G	A	A	A	A	A	G	A	A	A	A	A	A	R	A	A	G	R	A	A	R	A	A	A	C	G	A	R	A
SL2.50ch00p9309754	C/A	SL2.50CH00	9309754	+	NA	NA	NA	NA	NA	NA	M	M	M	C	C	M	M	C	C	C	M	C	C	C	C	C	M	C	C	C	C	C	C	C	M	C	M	M	C	C	M	C	C	C	C	M	C	C	C
SL2.50ch00p9312960	A/G	SL2.50CH00	9312960	+	NA	NA	NA	NA	NA	NA	A	G	G	A	A	G	R	R	G	R	G	A	A	R	A	A	G	A	N	A	R	A	A	A	A	R	N	G	A	A	R	A	N	A	N	G	A	A	A
SL2.50ch00p9315688	G/A	SL2.50CH00	9315688	+	NA	NA	NA	NA	NA	NA	G	G	G	G	G	R	R	G	G	G	R	G	G	G	G	G	G	G	G	G	G	G	G	G	G	N	R	R	G	G	G	G	G	G	N	R	G	G	G
SL2.50ch00p9323286	G/A	SL2.50CH00	9323286	+	NA	NA	NA	NA	NA	NA	G	R	G	G	G	G	R	R	G	G	G	G	R	G	G	G	R	G	G	G	G	G	G	G	G	G	N	R	G	N	G	G	N	G	G	G	G	R	G
SL2.50ch00p9329849	G/A	SL2.50CH00	9329849	+	NA	NA	NA	NA	NA	NA	G	G	G	G	G	G	G	G	G	G	G	G	G	G	G	G	G	G	G	G	G	G	G	G	G	G	G	G	R	G	G	G	R	R	G	G	G	G	G
SL2.50ch00p9330041	C/A	SL2.50CH00	9330041	+	NA	NA	NA	NA	NA	NA	M	M	M	M	M	M	M	M	M	M	M	M	M	M	M	M	A	M	M	M	M	M	M	M	M	M	M	M	M	M	M	M	M	M	M	M	M	M	M
SL2.50ch00p9330048	C/T	SL2.50CH00	9330048	+	NA	NA	NA	NA	NA	NA	C	C	C	C	C	C	C	C	C	C	C	C	C	C	C	C	C	C	C	C	C	C	C	C	C	C	C	C	Y	C	C	C	Y	Y	C	C	C	C	C
SL2.50ch00p9330067	G/A	SL2.50CH00	9330067	+	NA	NA	NA	NA	NA	NA	R	R	R	R	R	R	R	R	R	R	R	R	R	R	R	R	A	R	R	R	R	R	R	R	R	R	R	R	R	R	R	R	R	R	R	R	R	R	R
SL2.50ch00p9330070	T/C	SL2.50CH00	9330070	+	NA	NA	NA	NA	NA	NA	T	T	T	T	T	T	T	T	T	T	T	T	T	T	T	T	T	T	T	T	T	T	T	T	T	T	T	T	Y	T	T	T	T	Y	T	T	T	T	T
SL2.50ch00p9330229	G/T	SL2.50CH00	9330229	+	NA	NA	NA	NA	NA	NA	K	G	G	K	K	K	K	G	K	K	K	K	K	K	K	K	G	K	K	G	K	K	T	K	K	K	K	K	G	K	K	G	G	K	K	K	K	K	K
SL2.50ch00p9331911	C/T	SL2.50CH00	9331911	+	NA	NA	NA	NA	NA	NA	C	C	C	C	C	C	C	C	C	C	C	C	C	C	C	C	C	C	C	C	C	C	C	C	C	C	C	C	C	C	C	C	C	C	C	C	C	C	C
SL2.50ch00p9343187	C/T	SL2.50CH00	9343187	+	NA	NA	NA	NA	NA	NA	Y	Y	Y	Y	Y	C	Y	Y	Y	Y	Y	Y	Y	Y	Y	Y	Y	Y	Y	C	Y	Y	Y	Y	Y	Y	Y	Y	Y	Y	Y	C	C	C	Y	Y	Y	Y	Y
SL2.50ch00p9343220	C/T	SL2.50CH00	9343220	+	NA	NA	NA	NA	NA	NA	Y	Y	Y	Y	Y	Y	Y	Y	Y	Y	Y	Y	Y	Y	Y	Y	Y	Y	Y	T	Y	Y	Y	Y	Y	Y	Y	Y	Y	Y	Y	Y	C	Y	Y	Y	Y	Y	Y
SL2.50ch00p9343262	G/C	SL2.50CH00	9343262	+	NA	NA	NA	NA	NA	NA	G	G	G	G	G	G	G	G	G	G	G	G	G	G	G	G	G	G	G	G	G	G	G	G	G	G	G	G	S	G	G	G	S	S	G	G	G	G	G
SL2.50ch00p9360521	T/C	SL2.50CH00	9360521	+	NA	NA	NA	NA	NA	NA	T	T	T	T	T	T	T	T	T	T	T	T	T	T	T	T	T	T	T	T	T	T	T	T	T	T	T	T	Y	T	T	T	Y	Y	T	T	T	T	T
SL2.50ch00p9360526	A/G	SL2.50CH00	9360526	+	NA	NA	NA	NA	NA	NA	A	A	A	A	A	A	A	A	A	A	A	A	A	A	A	A	A	A	A	A	A	A	A	A	A	A	A	A	R	A	A	A	R	R	A	A	A	A	A
SL2.50ch00p9366876	A/T	SL2.50CH00	9366876	+	NA	NA	NA	NA	NA	NA	A	A	A	A	A	A	A	A	A	A	A	A	A	A	A	A	A	A	A	A	A	A	A	A	A	A	A	A	T	A	A	A	W	T	A	A	A	A	A
SL2.50ch00p9367045	A/G	SL2.50CH00	9367045	+	NA	NA	NA	NA	NA	NA	R	R	A	A	A	A	A	R	R	A	R	A	R	R	R	R	A	R	A	A	A	R	R	R	R	R	A	A	A	A	R	A	A	A	A	R	A	R	R
SL2.50ch00p9367048	G/A	SL2.50CH00	9367048	+	NA	NA	NA	NA	NA	NA	G	G	G	G	G	G	G	G	G	G	G	G	G	G	G	G	R	G	G	G	G	G	G	G	G	G	G	G	R	G	G	G	R	R	G	G	G	G	G
SL2.50ch00p9369441	C/T	SL2.50CH00	9369441	+	NA	NA	NA	NA	NA	NA	C	Y	Y	Y	Y	Y	C	Y	Y	C	Y	Y	Y	Y	C	Y	Y	Y	Y	Y	C	Y	Y	Y	Y	C	C	Y	C	Y	C	Y	C	C	C	Y	Y	Y	Y
SL2.50ch00p9369498	G/T	SL2.50CH00	9369498	+	NA	NA	NA	NA	NA	NA	K	K	K	K	K	K	K	K	K	K	K	K	K	K	K	K	K	K	K	K	K	K	K	K	K	G	G	K	K	K	K	K	G	G	K	K	K	K	K
SL2.50ch00p9370481	C/A	SL2.50CH00	9370481	+	NA	NA	NA	NA	NA	NA	M	M	M	M	M	M	M	M	C	M	M	M	M	M	M	M	C	M	M	M	M	M	M	M	M	M	M	M	C	M	M	M	C	C	M	M	M	M	M
SL2.50ch00p9370508	G/A	SL2.50CH00	9370508	+	NA	NA	NA	NA	NA	NA	R	R	R	R	R	R	R	R	R	R	R	R	R	R	R	R	R	R	R	R	R	R	R	R	R	R	R	R	R	R	R	R	G	R	R	R	R	R	R
SL2.50ch00p9370522	G/A	SL2.50CH00	9370522	+	NA	NA	NA	NA	NA	NA	G	G	G	G	G	R	G	G	G	G	G	G	G	G	G	G	G	G	G	G	G	G	G	G	G	G	G	G	G	G	G	G	G	G	G	G	G	G	G
SL2.50ch00p9387413	C/T	SL2.50CH00	9387413	+	NA	NA	NA	NA	NA	NA	C	C	C	C	C	C	C	C	C	C	C	C	C	C	C	C	C	C	C	C	C	C	C	C	C	C	C	C	Y	C	C	C	C	T	C	C	C	C	C
SL2.50ch00p9387611	T/G	SL2.50CH00	9387611	+	NA	NA	NA	NA	NA	NA	T	T	T	T	T	T	T	T	T	T	T	T	T	T	T	T	T	T	T	T	T	T	T	T	T	T	T	T	K	T	T	T	K	G	T	T	T	T	T
SL2.50ch00p9389818	C/T	SL2.50CH00	9389818	+	NA	NA	NA	NA	NA	NA	C	C	C	C	C	C	C	C	C	C	C	C	C	C	C	C	C	C	C	C	C	C	C	C	C	C	C	C	Y	C	C	C	Y	Y	C	C	C	C	C
SL2.50ch00p9389943	C/T	SL2.50CH00	9389943	+	NA	NA	NA	NA	NA	NA	C	C	C	C	C	C	C	C	C	C	C	C	C	C	C	C	C	C	C	C	C	C	C	C	C	N	C	C	T	C	C	C	C	Y	C	C	C	C	C
SL2.50ch00p9394029	G/A	SL2.50CH00	9394029	+	NA	NA	NA	NA	NA	NA	G	G	G	G	G	G	G	G	G	G	G	G	G	G	G	G	G	G	G	G	G	G	G	G	G	G	G	G	R	G	G	G	R	R	G	G	G	G	G
SL2.50ch00p9413958	T/C	SL2.50CH00	9413958	+	NA	NA	NA	NA	NA	NA	Y	Y	Y	Y	Y	Y	Y	Y	Y	Y	Y	Y	Y	Y	Y	Y	Y	Y	Y	Y	Y	Y	Y	Y	Y	Y	Y	Y	C	T	Y	Y	N	C	T	Y	Y	T	Y
SL2.50ch00p9414064	C/T	SL2.50CH00	9414064	+	NA	NA	NA	NA	NA	NA	C	C	C	C	C	C	C	C	C	C	Y	C	C	C	C	C	C	C	C	C	C	C	C	C	C	C	Y	Y	Y	C	C	C	N	C	C	Y	C	C	C
SL2.50ch00p9424235	C/T	SL2.50CH00	9424235	+	NA	NA	NA	NA	NA	NA	C	Y	Y	C	C	Y	Y	C	C	C	Y	C	C	C	C	C	Y	C	C	C	C	C	C	C	C	C	Y	Y	C	C	C	C	N	C	N	Y	C	C	C
SL2.50ch00p9432570	C/G	SL2.50CH00	9432570	+	NA	NA	NA	NA	NA	NA	S	S	S	S	S	S	S	S	C	C	S	S	S	S	S	S	S	C	C	S	C	S	S	S	S	S	S	C	S	C	S	C	S	S	G	S	S	S	S
SL2.50ch00p9433929	G/A	SL2.50CH00	9433929	+	NA	NA	NA	NA	NA	NA	G	G	G	G	R	G	R	R	G	G	G	R	G	R	G	R	G	G	R	G	G	G	G	G	G	G	G	G	G	R	R	G	N	R	N	G	R	R	G
SL2.50ch00p9433947	G/A	SL2.50CH00	9433947	+	NA	NA	NA	NA	NA	NA	G	G	G	G	R	G	R	R	G	R	G	R	G	R	G	R	G	G	R	G	G	G	G	G	G	G	G	G	G	R	R	G	N	R	N	G	R	R	G
SL2.50ch00p9433953	C/T	SL2.50CH00	9433953	+	NA	NA	NA	NA	NA	NA	C	C	C	C	Y	C	Y	Y	C	C	C	Y	C	Y	C	Y	C	C	Y	C	C	C	C	C	C	C	C	C	C	Y	Y	C	N	Y	N	C	Y	Y	C
SL2.50ch00p9442052	G/A	SL2.50CH00	9442052	+	NA	NA	NA	NA	NA	NA	G	G	G	R	A	R	G	A	G	A	G	G	G	R	A	G	G	G	G	G	G	G	G	G	R	G	G	G	G	G	R	G	N	N	N	G	G	G	G
SL2.50ch00p9450984	C/T	SL2.50CH00	9450984	+	NA	NA	NA	NA	NA	NA	C	T	T	C	C	Y	Y	C	C	C	T	C	C	C	C	C	Y	C	C	C	C	C	C	C	C	C	Y	Y	C	C	Y	C	C	C	N	T	C	C	C
SL2.50ch00p9452272	T/C	SL2.50CH00	9452272	+	NA	NA	NA	NA	NA	NA	T	C	T	T	T	T	T	T	Y	T	Y	T	T	T	T	T	N	T	T	T	T	T	T	T	T	T	Y	N	T	T	T	T	T	T	N	N	T	T	T
SL2.50ch00p9452541	G/A	SL2.50CH00	9452541	+	NA	NA	NA	NA	NA	NA	G	G	G	G	G	G	G	G	G	G	G	G	G	R	G	R	G	G	G	R	G	G	G	G	G	G	G	G	G	G	G	G	G	G	G	G	R	G	G
SL2.50ch00p9454214	T/C	SL2.50CH00	9454214	+	NA	NA	NA	NA	NA	NA	Y	Y	T	T	Y	T	T	Y	T	Y	Y	Y	T	Y	Y	Y	Y	Y	T	T	Y	Y	T	T	T	Y	Y	T	T	T	Y	Y	N	Y	N	Y	Y	Y	Y
SL2.50ch00p9502231	C/T	SL2.50CH00	9502231	+	NA	NA	NA	NA	NA	NA	C	C	C	C	C	C	C	C	C	C	C	C	C	C	C	C	C	C	N	C	C	C	C	C	C	C	C	C	Y	C	C	C	Y	Y	C	C	C	C	C
SL2.50ch00p9563599	G/A	SL2.50CH00	9563599	+	NA	NA	NA	NA	NA	NA	G	A	R	G	R	G	R	G	G	R	G	G	G	G	G	G	G	G	A	A	A	R	G	G	A	G	G	R	G	G	R	G	G	G	G	G	G	G	G
SL2.50ch00p9563622	T/G	SL2.50CH00	9563622	+	NA	NA	NA	NA	NA	NA	T	T	K	T	K	T	K	T	T	T	T	T	T	T	T	T	T	T	T	K	T	T	T	T	T	T	T	K	K	T	T	T	K	K	T	T	T	T	T
SL2.50ch00p9564456	G/A	SL2.50CH00	9564456	+	NA	NA	NA	NA	NA	NA	G	R	G	G	G	G	G	R	G	R	G	R	G	G	G	R	G	G	R	R	G	G	R	R	G	R	R	G	G	G	R	G	G	G	G	R	R	G	R
SL2.50ch00p9564473	C/A	SL2.50CH00	9564473	+	NA	NA	NA	NA	NA	NA	C	C	C	C	C	C	C	M	C	M	C	M	C	C	C	M	C	C	M	M	C	C	M	M	M	M	M	C	C	C	M	C	C	C	C	M	M	C	M
SL2.50ch00p9564474	A/C	SL2.50CH00	9564474	+	NA	NA	NA	NA	NA	NA	M	A	M	M	M	M	M	M	M	M	M	M	M	M	A	M	M	M	M	M	M	M	A	M	M	M	M	A	A	A	M	M	A	A	A	M	M	M	M
SL2.50ch00p9564490	A/G	SL2.50CH00	9564490	+	NA	NA	NA	NA	NA	NA	R	A	R	R	R	R	R	R	R	R	R	R	R	R	A	R	R	R	R	R	R	R	A	R	R	R	R	A	A	A	R	R	A	A	A	R	R	R	R
SL2.50ch00p9564492	A/C	SL2.50CH00	9564492	+	NA	NA	NA	NA	NA	NA	A	A	A	A	A	A	A	M	A	M	A	M	A	A	A	M	A	M	M	M	A	A	M	M	A	M	M	A	A	A	M	A	A	A	A	M	M	A	M
SL2.50ch00p9564497	G/T	SL2.50CH00	9564497	+	NA	NA	NA	NA	NA	NA	G	G	G	G	G	G	G	K	G	K	G	K	G	G	G	K	G	K	K	K	G	G	K	K	G	K	K	G	G	G	K	G	G	G	G	K	K	G	K
SL2.50ch00p9564520	G/A/T	SL2.50CH00	9564520	+	NA	NA	NA	NA	NA	NA	W	R	K	K	W	R	K	R	K	R	R	K	R	R	R	K	K	R	R	R	K	R	R	K	R	K	K	R	A	R	K	K	R	N	G	R	R	R	K
SL2.50ch00p9564526	C/T	SL2.50CH00	9564526	+	NA	NA	NA	NA	NA	NA	Y	C	Y	Y	Y	Y	Y	Y	Y	Y	Y	Y	Y	Y	C	Y	Y	C	Y	Y	Y	Y	C	Y	Y	Y	Y	C	C	C	Y	Y	C	N	C	Y	C	Y	Y
SL2.50ch00p9564561	A/C	SL2.50CH00	9564561	+	NA	NA	NA	NA	NA	NA	M	C	A	M	M	M	M	M	M	M	M	M	M	M	M	A	A	M	M	M	M	M	M	A	M	A	M	M	C	M	A	A	M	N	A	M	M	M	M
SL2.50ch00p9565305	G/A	SL2.50CH00	9565305	+	NA	NA	NA	NA	NA	NA	G	G	G	G	G	G	N	G	G	G	G	G	G	G	G	G	G	G	G	G	G	G	G	G	G	G	G	G	R	G	G	G	G	R	G	G	G	G	G
SL2.50ch00p9568826	T/G	SL2.50CH00	9568826	+	NA	NA	NA	NA	NA	NA	T	T	T	T	T	T	T	K	G	T	T	T	T	T	T	T	G	T	T	T	T	T	T	T	T	T	T	T	K	T	T	T	K	G	T	T	T	T	T
SL2.50ch00p9568861	C/T	SL2.50CH00	9568861	+	NA	NA	NA	NA	NA	NA	C	C	C	C	C	C	C	C	C	C	C	C	C	C	C	C	Y	C	C	C	C	C	C	C	C	C	C	C	Y	C	C	C	Y	Y	C	C	C	C	C
SL2.50ch00p9568885	A/G	SL2.50CH00	9568885	+	NA	NA	NA	NA	NA	NA	A	R	A	A	A	A	A	A	A	A	A	A	A	A	A	A	A	A	A	A	A	A	A	A	A	A	A	A	A	A	A	A	A	A	A	A	A	A	A
SL2.50ch00p9569135	T/C	SL2.50CH00	9569135	+	NA	NA	NA	NA	NA	NA	T	T	T	T	T	T	T	T	T	T	T	T	T	T	T	T	Y	T	T	T	T	T	T	T	T	T	T	T	Y	T	T	T	Y	Y	T	T	T	T	T
SL2.50ch00p9569181	C/T	SL2.50CH00	9569181	+	NA	NA	NA	NA	NA	NA	C	C	C	C	C	C	C	C	C	C	C	C	C	C	C	C	C	C	C	C	C	C	C	C	C	C	C	C	Y	C	C	C	Y	Y	C	C	C	C	C
SL2.50ch00p9570848	A/G	SL2.50CH00	9570848	+	NA	NA	NA	NA	NA	NA	A	A	A	A	A	A	A	A	A	A	A	A	A	A	A	A	A	A	A	A	A	A	A	A	A	A	A	A	R	A	A	N	R	R	A	A	A	A	A
SL2.50ch00p9573055	A/G	SL2.50CH00	9573055	+	NA	NA	NA	NA	NA	NA	R	A	A	A	A	A	A	A	A	A	A	A	A	A	A	A	A	A	A	A	A	A	A	R	A	A	A	A	A	A	A	A	A	A	A	A	A	A	A
SL2.50ch00p9574294	A/G	SL2.50CH00	9574294	+	NA	NA	NA	NA	NA	NA	R	R	R	R	R	R	R	R	R	R	R	R	R	R	R	R	R	R	R	R	R	R	R	R	R	R	R	R	R	R	R	R	A	A	A	R	R	R	R
SL2.50ch00p9589192	A/G	SL2.50CH00	9589192	+	NA	NA	NA	NA	NA	NA	A	A	A	A	A	A	A	A	A	A	A	A	A	A	A	A	A	A	A	A	A	A	A	A	A	A	A	A	G	A	A	A	G	G	A	A	A	A	A
SL2.50ch00p9599786	A/C	SL2.50CH00	9599786	+	NA	NA	NA	NA	NA	NA	A	A	A	A	A	A	A	A	A	A	A	A	A	A	A	A	A	A	A	A	A	A	A	A	A	N	A	A	M	A	A	A	M	M	A	A	A	A	A
SL2.50ch00p9601233	T/C	SL2.50CH00	9601233	+	NA	NA	NA	NA	NA	NA	T	T	T	T	T	T	T	T	T	T	T	T	T	T	T	T	T	T	T	T	Y	T	T	Y	T	T	Y	T	Y	T	T	T	Y	Y	T	T	T	T	T
SL2.50ch00p9601251	G/T	SL2.50CH00	9601251	+	NA	NA	NA	NA	NA	NA	G	G	G	G	G	G	G	G	G	G	G	G	G	G	G	G	G	G	G	G	K	G	G	K	G	G	K	G	G	G	G	G	K	G	G	G	G	G	G
SL2.50ch00p9601272	C/T	SL2.50CH00	9601272	+	NA	NA	NA	NA	NA	NA	C	C	C	C	C	C	C	C	C	C	C	C	C	C	C	C	C	C	C	C	C	C	C	C	C	C	Y	C	C	C	C	C	Y	C	C	C	C	C	C
SL2.50ch00p9601290	G/A	SL2.50CH00	9601290	+	NA	NA	NA	NA	NA	NA	R	R	R	R	R	R	R	R	R	R	R	R	R	R	R	R	G	R	R	R	R	R	R	R	R	R	R	R	G	R	R	R	G	G	R	R	R	R	R
SL2.50ch00p9608138	T/G	SL2.50CH00	9608138	+	NA	NA	NA	NA	NA	NA	K	K	K	K	K	K	K	K	K	K	K	K	K	K	K	K	K	K	K	K	K	K	K	K	K	K	K	K	K	G	K	K	K	G	K	K	K	T	K
SL2.50ch00p9608864	G/T	SL2.50CH00	9608864	+	NA	NA	NA	NA	NA	NA	G	G	G	G	G	G	G	G	G	G	G	G	G	G	G	G	K	G	G	G	G	G	G	G	G	G	G	G	K	G	G	G	T	T	G	G	G	N	G
SL2.50ch00p9626791	G/A	SL2.50CH00	9626791	+	NA	NA	NA	NA	NA	NA	G	G	G	G	G	G	G	G	G	G	G	G	G	G	G	G	G	G	G	G	G	G	G	G	G	G	G	G	R	G	G	G	R	A	G	G	G	G	G
SL2.50ch00p9627022	A/C	SL2.50CH00	9627022	+	NA	NA	NA	NA	NA	NA	A	A	A	A	A	A	A	A	A	A	A	A	A	A	A	A	M	A	A	A	A	A	A	A	A	A	A	A	M	A	A	A	M	C	A	A	A	A	A
SL2.50ch00p9627037	C/A	SL2.50CH00	9627037	+	NA	NA	NA	NA	NA	NA	C	C	C	C	C	C	C	C	C	C	C	C	C	C	C	C	M	C	C	C	C	C	C	C	C	C	C	C	M	C	C	C	M	A	C	C	C	C	C
SL2.50ch00p9714901	G/T/A	SL2.50CH00	9714901	+	NA	NA	NA	NA	NA	NA	G	R	A	K	G	R	G	K	K	K	K	K	K	K	K	K	W	K	G	G	K	K	K	K	K	K	K	K	G	G	K	K	G	K	G	K	K	K	K
SL2.50ch00p9714935	G/A	SL2.50CH00	9714935	+	NA	NA	NA	NA	NA	NA	G	G	G	R	G	G	G	R	R	R	R	R	R	R	R	R	R	R	G	G	R	R	R	R	R	R	R	R	G	G	R	R	G	R	G	R	R	R	R
SL2.50ch00p9768717	C/T	SL2.50CH00	9768717	+	NA	NA	NA	NA	NA	NA	C	T	T	C	C	Y	Y	C	C	C	T	C	C	C	C	C	T	C	C	C	Y	C	C	C	C	C	Y	T	C	C	Y	C	N	C	C	T	C	C	C
SL2.50ch00p9772773	T/A	SL2.50CH00	9772773	+	NA	NA	NA	NA	NA	NA	T	T	T	T	T	T	T	T	T	T	T	T	T	T	T	T	T	T	T	T	T	T	T	T	T	T	T	T	W	T	T	T	A	A	T	T	W	T	T
SL2.50ch00p9784371	C/G	SL2.50CH00	9784371	+	NA	NA	NA	NA	NA	NA	C	S	C	S	S	C	S	S	S	S	S	S	S	S	C	S	S	S	S	C	S	C	C	S	S	S	S	S	C	C	S	C	C	C	S	S	C	C	S
SL2.50ch00p9784379	G/A	SL2.50CH00	9784379	+	NA	NA	NA	NA	NA	NA	R	R	G	R	R	R	R	R	R	R	R	G	R	G	R	G	R	R	R	G	R	R	R	R	R	R	R	R	G	R	R	R	G	G	G	R	R	R	R
SL2.50ch00p9784776	C/T	SL2.50CH00	9784776	+	NA	NA	NA	NA	NA	NA	Y	C	Y	Y	Y	Y	Y	Y	Y	Y	C	Y	Y	Y	Y	Y	C	Y	Y	Y	Y	Y	Y	Y	Y	C	Y	Y	Y	Y	Y	C	Y	Y	Y	C	Y	C	Y
SL2.50ch00p9784785	T/C	SL2.50CH00	9784785	+	NA	NA	NA	NA	NA	NA	T	T	Y	Y	Y	Y	Y	Y	Y	Y	Y	Y	Y	Y	Y	T	Y	Y	T	T	Y	T	Y	Y	T	Y	Y	Y	T	Y	Y	T	Y	Y	T	Y	T	Y	T
SL2.50ch00p9784836	G/T	SL2.50CH00	9784836	+	NA	NA	NA	NA	NA	NA	G	G	K	K	K	G	K	G	G	K	K	K	G	K	K	G	G	G	G	G	K	G	G	K	G	K	G	K	G	K	G	G	G	G	G	K	G	K	G
SL2.50ch00p9788821	G/A	SL2.50CH00	9788821	+	NA	NA	NA	NA	NA	NA	G	R	R	R	R	R	R	R	G	R	R	R	R	R	R	R	G	R	R	G	R	R	R	R	R	R	R	R	G	R	G	R	R	G	R	R	R	R	G
SL2.50ch00p9788851	G/A	SL2.50CH00	9788851	+	NA	NA	NA	NA	NA	NA	G	G	G	G	G	G	G	G	G	G	G	G	G	G	G	G	G	G	G	G	G	G	G	G	G	G	G	G	R	G	G	G	G	R	G	G	G	G	G
SL2.50ch00p9790804	G/A	SL2.50CH00	9790804	+	NA	NA	NA	NA	NA	NA	G	R	G	R	G	R	G	R	G	G	R	G	R	G	R	G	R	G	G	G	G	G	G	G	R	R	R	G	G	G	R	G	G	G	G	R	G	R	R
SL2.50ch00p9893619	C/T	SL2.50CH00	9893619	+	NA	NA	NA	NA	NA	NA	C	Y	Y	C	C	Y	C	C	C	C	Y	C	C	C	C	C	C	C	C	C	C	C	C	C	C	C	C	Y	C	C	C	C	C	C	C	Y	C	C	C
SL2.50ch00p9893663	A/C	SL2.50CH00	9893663	+	NA	NA	NA	NA	NA	NA	M	A	M	M	M	M	M	M	M	A	M	M	M	A	A	A	A	M	M	M	M	M	A	M	M	A	A	M	M	M	M	M	A	M	N	A	M	A	M
SL2.50ch00p9893739	A/T	SL2.50CH00	9893739	+	NA	NA	NA	NA	NA	NA	W	A	W	W	W	W	W	W	W	W	W	W	W	W	W	W	T	A	W	A	W	A	W	W	W	W	W	A	W	W	W	W	W	A	A	W	W	W	W
SL2.50ch00p9893744	G/A	SL2.50CH00	9893744	+	NA	NA	NA	NA	NA	NA	R	G	R	R	R	R	R	R	R	R	R	R	R	R	R	R	A	G	R	G	R	G	R	R	R	R	R	G	R	R	R	R	R	G	G	R	R	A	R
SL2.50ch00p9974050	A/G	SL2.50CH00	9974050	+	NA	NA	NA	NA	NA	NA	A	R	A	A	A	A	A	R	A	A	A	A	A	A	A	A	A	R	R	A	A	A	A	A	A	R	A	A	A	A	A	A	A	A	N	A	A	A	A
SL2.50ch00p10083958	C/G	SL2.50CH00	10083958	+	NA	NA	NA	NA	NA	NA	C	C	C	C	C	C	C	C	C	C	C	C	C	C	C	C	C	C	C	C	C	C	C	C	C	C	C	C	S	C	C	C	S	S	C	C	C	C	C
SL2.50ch00p10084000	G/C	SL2.50CH00	10084000	+	NA	NA	NA	NA	NA	NA	G	G	G	G	G	G	G	G	G	G	G	G	G	G	G	G	G	G	G	G	G	G	G	G	G	G	G	G	S	G	G	G	S	S	G	G	G	G	G
SL2.50ch00p10086641	T/C	SL2.50CH00	10086641	+	NA	NA	NA	NA	NA	NA	T	T	T	T	T	T	T	T	T	T	T	T	T	T	T	T	T	T	T	T	T	T	T	T	T	T	T	T	Y	T	T	T	C	C	T	T	T	T	T
SL2.50ch00p10104027	T/C	SL2.50CH00	10104027	+	NA	NA	NA	NA	NA	NA	T	T	T	T	T	T	T	T	T	T	T	T	T	T	T	T	T	T	T	T	T	T	T	T	T	T	T	T	C	T	T	T	C	C	T	T	T	T	T
SL2.50ch00p10109212	C/T	SL2.50CH00	10109212	+	NA	NA	NA	NA	NA	NA	C	C	C	C	C	C	C	C	C	C	C	C	C	C	C	C	C	C	C	C	C	C	C	C	C	C	C	C	Y	C	C	C	C	T	N	C	C	C	C
SL2.50ch00p10109231	C/T	SL2.50CH00	10109231	+	NA	NA	NA	NA	NA	NA	C	C	C	C	C	C	C	C	C	C	C	C	C	C	C	C	C	C	C	C	C	C	C	C	C	C	C	C	Y	C	C	C	T	T	N	C	C	C	C
SL2.50ch00p10110942	G/A	SL2.50CH00	10110942	+	NA	NA	NA	NA	NA	NA	R	R	G	R	A	R	R	R	R	R	R	R	R	R	R	R	R	R	R	R	G	R	G	R	G	R	G	R	R	A	R	R	R	G	R	R	R	R	G
SL2.50ch00p10299746	A/G	SL2.50CH00	10299746	+	NA	NA	NA	NA	NA	NA	A	A	A	A	A	A	A	A	A	A	A	A	A	A	A	A	A	A	A	A	A	A	A	A	A	A	A	A	G	A	A	A	G	G	N	A	A	A	A
SL2.50ch00p10299806	A/C	SL2.50CH00	10299806	+	NA	NA	NA	NA	NA	NA	A	A	A	A	A	A	A	A	A	A	A	A	A	A	A	A	A	A	A	A	A	A	A	A	A	A	A	A	C	A	A	A	C	C	N	A	A	A	A
SL2.50ch00p10299825	C/T	SL2.50CH00	10299825	+	NA	NA	NA	NA	NA	NA	Y	Y	C	Y	Y	Y	Y	Y	Y	Y	Y	Y	Y	Y	C	Y	C	Y	Y	Y	Y	Y	C	Y	Y	Y	C	Y	C	Y	Y	C	C	C	Y	Y	Y	Y	Y
SL2.50ch00p10299845	C/T	SL2.50CH00	10299845	+	NA	NA	NA	NA	NA	NA	C	C	C	C	C	C	C	C	C	C	Y	C	Y	Y	C	Y	Y	Y	C	C	Y	C	Y	C	C	Y	Y	C	C	Y	C	Y	Y	C	C	C	C	Y	Y
SL2.50ch00p10299851	C/T	SL2.50CH00	10299851	+	NA	NA	NA	NA	NA	NA	Y	Y	C	C	Y	Y	Y	Y	Y	Y	C	Y	C	Y	C	C	Y	Y	Y	Y	C	Y	C	Y	Y	Y	C	Y	C	C	C	Y	C	Y	C	Y	C	Y	Y
SL2.50ch00p10299854	C/T	SL2.50CH00	10299854	+	NA	NA	NA	NA	NA	NA	C	Y	Y	Y	C	Y	C	Y	Y	Y	Y	C	C	C	Y	C	C	Y	Y	Y	C	Y	Y	C	C	C	Y	Y	Y	Y	Y	Y	Y	Y	Y	C	Y	C	Y
SL2.50ch00p10299865	C/T	SL2.50CH00	10299865	+	NA	NA	NA	NA	NA	NA	Y	Y	Y	Y	Y	Y	Y	Y	Y	Y	Y	Y	Y	Y	Y	C	Y	Y	Y	Y	C	Y	Y	Y	C	Y	Y	Y	Y	Y	Y	Y	Y	Y	Y	Y	Y	Y	Y
SL2.50ch00p10299893	G/T	SL2.50CH00	10299893	+	NA	NA	NA	NA	NA	NA	G	G	G	G	G	G	G	G	G	G	K	G	K	K	K	K	K	K	G	G	K	G	G	G	G	K	K	G	G	K	G	K	G	G	G	G	G	K	K
SL2.50ch00p10299919	C/T	SL2.50CH00	10299919	+	NA	NA	NA	NA	NA	NA	Y	C	C	Y	C	C	C	Y	Y	C	C	Y	Y	Y	Y	C	C	C	C	C	C	C	Y	Y	Y	C	C	C	Y	C	Y	C	Y	Y	Y	Y	Y	Y	Y
SL2.50ch00p10299935	C/T	SL2.50CH00	10299935	+	NA	NA	NA	NA	NA	NA	Y	C	C	Y	Y	Y	Y	Y	Y	Y	Y	Y	Y	C	Y	Y	C	Y	Y	Y	Y	Y	C	C	Y	Y	C	Y	Y	Y	Y	Y	Y	Y	Y	Y	Y	Y	C
SL2.50ch00p10299954	G/A	SL2.50CH00	10299954	+	NA	NA	NA	NA	NA	NA	R	R	G	R	R	R	R	R	R	R	R	R	R	R	R	R	R	R	R	R	R	R	R	R	R	R	A	R	G	R	G	R	G	G	G	R	R	R	R
SL2.50ch00p10299963	G/A	SL2.50CH00	10299963	+	NA	NA	NA	NA	NA	NA	G	G	G	G	G	G	G	G	G	G	G	G	G	G	G	G	R	G	G	G	G	G	G	G	G	G	G	G	G	G	G	G	G	G	G	G	G	G	G
SL2.50ch00p10300002	C/T	SL2.50CH00	10300002	+	NA	NA	NA	NA	NA	NA	Y	Y	C	Y	Y	Y	Y	Y	Y	Y	Y	Y	Y	Y	Y	Y	Y	Y	Y	Y	Y	Y	Y	Y	Y	Y	T	Y	C	Y	C	Y	C	C	C	Y	Y	Y	Y
SL2.50ch00p10300003	G/A	SL2.50CH00	10300003	+	NA	NA	NA	NA	NA	NA	R	G	G	R	R	R	R	R	R	R	R	R	R	G	R	R	G	R	R	R	R	R	G	G	R	R	G	R	G	R	R	R	G	G	R	R	R	R	G
SL2.50ch00p10300008	T/G	SL2.50CH00	10300008	+	NA	NA	NA	NA	NA	NA	K	T	K	K	K	T	T	K	K	K	K	K	K	K	K	K	K	K	K	T	K	K	K	K	K	T	T	K	T	K	K	K	T	T	K	K	K	K	K
SL2.50ch00p10424492	G/A	SL2.50CH00	10424492	+	NA	NA	NA	NA	NA	NA	R	R	R	R	R	R	R	R	R	R	R	R	R	R	R	R	R	R	R	R	R	R	R	R	R	R	R	R	R	R	R	R	R	R	R	R	R	R	R
SL2.50ch00p10424501	T/C	SL2.50CH00	10424501	+	NA	NA	NA	NA	NA	NA	T	T	T	T	T	T	T	T	T	T	T	T	T	T	T	T	T	T	T	T	T	T	T	T	T	T	T	T	Y	T	T	T	Y	Y	T	T	T	T	T
SL2.50ch00p10424528	C/T	SL2.50CH00	10424528	+	NA	NA	NA	NA	NA	NA	Y	Y	Y	Y	Y	Y	Y	Y	Y	Y	Y	Y	Y	Y	Y	Y	Y	Y	Y	Y	Y	Y	Y	Y	Y	Y	Y	Y	Y	Y	Y	Y	Y	Y	Y	Y	Y	Y	Y
SL2.50ch00p10426860	T/C	SL2.50CH00	10426860	+	NA	NA	NA	NA	NA	NA	T	T	T	T	T	T	T	T	T	T	T	T	T	T	T	T	T	T	T	T	T	T	T	T	T	N	T	T	T	T	T	T	C	T	T	T	T	T	T
SL2.50ch00p10431937	T/C	SL2.50CH00	10431937	+	NA	NA	NA	NA	NA	NA	T	T	T	T	T	Y	Y	T	T	T	T	T	T	T	T	T	N	T	T	Y	T	T	T	T	T	T	T	T	Y	T	T	T	Y	Y	T	T	T	T	T
SL2.50ch00p10431984	G/A	SL2.50CH00	10431984	+	NA	NA	NA	NA	NA	NA	G	G	G	G	G	R	R	G	G	G	G	G	G	G	G	G	N	G	G	R	G	G	G	G	G	G	G	G	G	G	G	G	R	R	G	G	G	G	G
SL2.50ch00p10431989	T/G	SL2.50CH00	10431989	+	NA	NA	NA	NA	NA	NA	T	T	T	T	T	K	K	T	T	T	T	T	T	T	T	T	N	T	T	K	T	T	T	T	T	T	T	T	K	T	T	T	K	K	T	T	T	T	T
SL2.50ch00p10485445	T/A	SL2.50CH00	10485445	+	NA	NA	NA	NA	NA	NA	T	T	T	W	W	T	T	T	T	T	T	W	T	T	T	T	T	T	T	T	T	T	T	T	T	T	W	W	W	W	T	T	T	T	W	T	T	W	W
SL2.50ch00p10496420	G/A	SL2.50CH00	10496420	+	NA	NA	NA	NA	NA	NA	R	R	R	G	G	R	R	R	R	R	R	G	R	R	R	R	R	R	R	R	R	R	R	R	R	R	G	G	A	G	R	R	A	A	G	R	R	G	G
SL2.50ch00p10496489	G/T	SL2.50CH00	10496489	+	NA	NA	NA	NA	NA	NA	K	K	K	G	G	K	K	K	K	K	K	G	K	K	K	K	K	K	K	K	K	K	K	K	K	K	G	G	G	G	K	K	G	G	G	K	K	G	G
SL2.50ch00p10496497	T/G	SL2.50CH00	10496497	+	NA	NA	NA	NA	NA	NA	K	K	K	T	T	K	K	K	T	K	K	T	K	K	K	K	T	K	K	K	K	K	K	K	K	K	T	T	T	T	K	K	T	T	T	K	K	T	T
SL2.50ch00p10502843	C/T	SL2.50CH00	10502843	+	NA	NA	NA	NA	NA	NA	C	C	C	C	C	C	C	C	C	C	C	C	C	C	C	C	C	C	C	C	C	Y	C	C	C	C	C	C	Y	C	C	C	Y	Y	C	C	C	C	C
SL2.50ch00p10502943	C/T	SL2.50CH00	10502943	+	NA	NA	NA	NA	NA	NA	Y	C	Y	Y	C	C	C	C	C	Y	C	C	C	C	C	C	C	Y	C	C	C	C	C	Y	Y	C	C	T	C	C	C	C	C	C	C	C	C	C	C
SL2.50ch00p10505790	A/C	SL2.50CH00	10505790	+	NA	NA	NA	NA	NA	NA	M	A	M	A	M	M	M	M	C	M	M	A	M	M	A	M	C	M	M	A	A	M	M	M	M	M	A	A	C	A	M	A	M	C	A	M	M	M	A
SL2.50ch00p10505807	C/T	SL2.50CH00	10505807	+	NA	NA	NA	NA	NA	NA	Y	C	Y	C	Y	Y	Y	Y	Y	Y	Y	C	Y	Y	C	Y	Y	Y	Y	C	Y	Y	Y	Y	Y	Y	C	C	T	C	Y	C	Y	T	C	Y	Y	Y	C
SL2.50ch00p10604813	G/A	SL2.50CH00	10604813	+	NA	NA	NA	NA	NA	NA	R	G	G	R	G	G	G	G	G	G	G	G	G	G	G	R	G	G	G	R	R	R	G	G	G	G	G	G	G	G	G	G	G	G	G	G	G	R	G
SL2.50ch00p10651512	G/C	SL2.50CH00	10651512	+	NA	NA	NA	NA	NA	NA	G	G	G	G	G	G	G	G	N	G	G	G	G	G	G	G	G	G	G	G	G	G	G	G	G	G	G	G	N	G	G	G	C	C	G	G	G	G	G
SL2.50ch00p10651526	G/A	SL2.50CH00	10651526	+	NA	NA	NA	NA	NA	NA	G	G	G	G	G	G	G	G	N	G	G	G	G	G	G	G	G	G	G	G	G	G	G	G	G	G	G	G	N	G	G	G	A	A	G	G	G	G	G
SL2.50ch00p10652095	G/A	SL2.50CH00	10652095	+	NA	NA	NA	NA	NA	NA	G	R	R	G	G	G	R	G	R	G	G	R	G	R	R	G	R	G	R	G	G	G	R	G	G	R	G	G	G	G	G	G	G	G	G	G	R	G	R
SL2.50ch00p10652125	C/T	SL2.50CH00	10652125	+	NA	NA	NA	NA	NA	NA	C	Y	C	C	Y	C	C	C	C	Y	C	Y	C	C	C	C	C	C	C	C	C	C	Y	Y	C	Y	C	C	C	Y	C	C	C	C	C	C	Y	Y	Y
SL2.50ch00p10652162	C/T	SL2.50CH00	10652162	+	NA	NA	NA	NA	NA	NA	Y	Y	Y	Y	Y	Y	Y	Y	Y	Y	Y	Y	Y	Y	Y	C	Y	Y	Y	C	Y	Y	Y	Y	Y	Y	C	C	Y	Y	Y	C	C	C	C	Y	Y	Y	Y
SL2.50ch00p10652163	G/A	SL2.50CH00	10652163	+	NA	NA	NA	NA	NA	NA	R	R	R	R	R	R	R	R	R	R	R	R	R	R	R	R	R	R	R	R	R	R	R	R	R	R	R	R	G	R	R	R	G	G	R	R	R	R	R
SL2.50ch00p10661059	C/T	SL2.50CH00	10661059	+	NA	NA	NA	NA	NA	NA	C	C	C	C	C	C	C	C	C	C	C	C	C	C	C	C	C	C	C	C	C	C	C	C	C	C	C	C	C	C	Y	C	C	C	Y	C	C	C	C
SL2.50ch00p10661061	G/A	SL2.50CH00	10661061	+	NA	NA	NA	NA	NA	NA	G	R	R	R	R	R	R	G	G	R	R	R	R	R	R	R	G	R	R	G	R	R	R	R	R	G	R	R	R	R	R	R	G	G	G	R	R	R	R
SL2.50ch00p10911271	G/A	SL2.50CH00	10911271	+	NA	NA	NA	NA	NA	NA	R	G	R	R	R	R	R	R	R	R	R	R	R	R	R	R	R	R	R	R	R	R	R	R	R	G	R	R	R	R	R	G	G	G	R	R	R	R	R
SL2.50ch00p10911275	C/A	SL2.50CH00	10911275	+	NA	NA	NA	NA	NA	NA	C	M	C	M	M	C	M	C	C	C	M	C	M	M	C	M	C	C	M	M	M	M	C	C	M	M	M	C	M	C	C	M	C	C	C	M	M	C	M
SL2.50ch00p10926838	G/A	SL2.50CH00	10926838	+	NA	NA	NA	NA	NA	NA	G	R	G	R	G	G	R	G	G	G	R	R	R	G	G	G	G	G	R	R	G	R	G	G	G	R	R	G	R	G	G	G	R	G	G	R	R	G	R
SL2.50ch00p10928629	C/G	SL2.50CH00	10928629	+	NA	NA	NA	NA	NA	NA	C	C	C	C	C	C	C	C	C	C	C	C	C	C	C	C	C	C	C	C	C	C	C	C	C	C	C	C	S	C	C	C	C	C	C	C	C	C	S
SL2.50ch00p10992057	T/C	SL2.50CH00	10992057	+	NA	NA	NA	NA	NA	NA	Y	T	T	Y	Y	T	Y	Y	Y	Y	Y	Y	Y	Y	Y	Y	T	Y	Y	Y	Y	Y	Y	Y	Y	Y	Y	Y	Y	Y	Y	Y	T	Y	N	Y	Y	Y	Y
SL2.50ch00p10992568	C/G	SL2.50CH00	10992568	+	NA	NA	NA	NA	NA	NA	S	C	C	S	S	C	S	S	S	S	S	S	S	S	S	S	S	S	S	S	S	S	S	S	S	S	G	S	S	S	S	S	S	S	N	S	S	S	S
SL2.50ch00p10992603	C/A	SL2.50CH00	10992603	+	NA	NA	NA	NA	NA	NA	C	C	C	C	C	C	M	C	C	C	M	C	C	C	C	C	C	C	C	C	C	C	C	C	C	C	M	M	C	C	C	C	C	C	C	M	C	C	C
SL2.50ch00p10992605	A/G	SL2.50CH00	10992605	+	NA	NA	NA	NA	NA	NA	R	A	A	R	R	R	R	R	R	R	R	R	R	R	R	R	A	R	R	G	R	R	R	R	R	R	R	R	R	G	R	R	A	R	G	R	R	R	R
SL2.50ch00p11297244	C/T	SL2.50CH00	11297244	+	NA	NA	NA	NA	NA	NA	C	T	T	Y	C	Y	Y	C	C	Y	C	C	C	C	C	C	C	C	C	C	C	C	C	C	N	C	C	C	C	C	Y	C	C	C	C	C	C	C	C
SL2.50ch00p11370847	T/A	SL2.50CH00	11370847	+	NA	NA	NA	NA	NA	NA	W	T	W	T	T	W	T	W	W	W	T	W	T	T	W	T	W	W	W	T	T	T	W	W	T	W	T	W	T	W	W	T	T	T	W	T	T	W	T
SL2.50ch00p11432357	A/G	SL2.50CH00	11432357	+	NA	NA	NA	NA	NA	NA	R	R	R	R	R	R	A	R	R	R	R	R	R	R	R	A	R	R	R	R	R	R	R	R	R	R	R	R	R	A	R	A	R	R	R	R	R	R	R
SL2.50ch00p11432409	T/G	SL2.50CH00	11432409	+	NA	NA	NA	NA	NA	NA	K	K	K	K	K	K	T	K	K	K	K	K	K	K	K	T	K	K	K	K	K	K	K	K	K	K	K	K	K	T	K	T	K	K	K	K	K	K	K
SL2.50ch00p11432422	G/A	SL2.50CH00	11432422	+	NA	NA	NA	NA	NA	NA	R	R	R	R	R	R	G	R	G	R	R	R	R	R	R	G	G	R	R	G	R	R	R	G	R	G	R	G	G	R	R	G	G	G	R	R	R	R	R
SL2.50ch00p11432469	C/A	SL2.50CH00	11432469	+	NA	NA	NA	NA	NA	NA	M	M	M	M	M	M	M	M	M	M	M	M	M	M	M	M	M	M	M	C	M	M	M	C	M	C	M	M	C	M	M	C	C	C	M	M	M	M	M
SL2.50ch00p11692563	T/G	SL2.50CH00	11692563	+	NA	NA	NA	NA	NA	NA	T	K	K	T	T	K	T	T	T	T	K	T	T	T	T	T	K	T	T	T	T	T	T	T	T	T	K	K	T	T	T	T	T	T	T	K	T	T	T
SL2.50ch00p12090943	T/C	SL2.50CH00	12090943	+	NA	NA	NA	NA	NA	NA	Y	Y	Y	Y	Y	T	Y	Y	Y	Y	Y	Y	Y	Y	Y	Y	Y	Y	Y	Y	Y	Y	Y	Y	Y	Y	Y	Y	Y	Y	Y	Y	Y	Y	T	Y	Y	Y	Y
SL2.50ch00p12090961	G/A	SL2.50CH00	12090961	+	NA	NA	NA	NA	NA	NA	R	R	R	R	R	R	R	R	R	R	R	R	R	R	R	R	R	G	R	R	R	R	R	R	R	R	R	R	R	R	G	R	G	R	G	R	R	R	R
SL2.50ch00p12090964	G/A	SL2.50CH00	12090964	+	NA	NA	NA	NA	NA	NA	G	R	R	G	G	R	G	G	G	G	R	G	G	G	G	G	R	G	G	G	G	G	G	G	G	G	G	R	G	G	R	G	G	G	G	R	G	G	G
SL2.50ch00p12386367	A/T	SL2.50CH00	12386367	+	NA	NA	NA	NA	NA	NA	A	A	A	A	A	A	A	A	A	A	A	A	A	A	A	A	A	A	A	A	A	A	A	A	A	A	A	A	T	A	A	A	W	T	A	A	A	A	A
SL2.50ch00p12503100	T/A	SL2.50CH00	12503100	+	NA	NA	NA	NA	NA	NA	W	W	W	W	W	W	W	W	W	W	W	T	W	W	W	W	T	W	W	W	W	W	W	T	W	T	W	W	W	W	W	W	W	T	W	T	W	W	W
SL2.50ch00p12503115	C/T	SL2.50CH00	12503115	+	NA	NA	NA	NA	NA	NA	C	C	C	C	C	C	C	Y	C	C	C	C	Y	Y	C	Y	C	Y	C	C	C	Y	C	C	C	C	C	C	C	C	C	Y	C	C	C	C	Y	C	C
SL2.50ch00p12503139	G/T	SL2.50CH00	12503139	+	NA	NA	NA	NA	NA	NA	K	K	K	K	K	K	K	K	K	K	K	G	K	K	K	K	G	K	K	K	K	K	G	G	K	G	K	K	K	K	G	K	G	G	K	G	K	K	K
SL2.50ch00p12503140	G/A	SL2.50CH00	12503140	+	NA	NA	NA	NA	NA	NA	G	G	G	G	G	G	G	G	G	G	G	G	G	G	G	G	G	G	G	G	G	G	G	G	G	G	G	G	R	G	G	G	R	A	G	G	G	G	G
SL2.50ch00p12503153	T/A	SL2.50CH00	12503153	+	NA	NA	NA	NA	NA	NA	T	T	T	T	T	T	T	T	T	T	T	T	T	T	T	T	T	T	T	T	T	T	T	T	T	T	T	T	W	T	T	T	T	A	T	T	T	T	T
SL2.50ch00p12503168	C/T	SL2.50CH00	12503168	+	NA	NA	NA	NA	NA	NA	Y	Y	Y	Y	Y	C	Y	Y	Y	Y	Y	C	C	Y	Y	Y	C	Y	Y	Y	Y	Y	C	C	Y	C	C	Y	C	Y	C	Y	Y	C	Y	C	Y	Y	Y
SL2.50ch00p12504693	C/T	SL2.50CH00	12504693	+	NA	NA	NA	NA	NA	NA	C	Y	C	C	Y	C	C	C	Y	C	C	C	C	C	Y	C	N	C	C	C	Y	Y	C	C	C	C	C	C	C	C	Y	C	C	C	C	C	C	Y	C
SL2.50ch00p12570939	G/A	SL2.50CH00	12570939	+	NA	NA	NA	NA	NA	NA	R	R	R	R	R	R	R	R	G	R	R	R	R	R	R	R	R	R	R	R	R	R	R	R	R	R	R	R	R	R	R	R	R	R	R	R	R	R	R
SL2.50ch00p13041512	G/A	SL2.50CH00	13041512	+	NA	NA	NA	NA	NA	NA	R	R	R	R	R	R	R	R	R	R	R	R	R	R	R	R	N	R	R	R	R	R	R	R	R	R	R	R	G	R	R	R	G	G	R	R	R	R	R
SL2.50ch00p13041555	C/T	SL2.50CH00	13041555	+	NA	NA	NA	NA	NA	NA	Y	Y	Y	Y	Y	C	Y	Y	C	Y	Y	Y	Y	Y	Y	Y	C	Y	Y	Y	Y	Y	Y	Y	Y	Y	Y	Y	Y	Y	Y	Y	C	C	Y	Y	Y	Y	Y
SL2.50ch00p13041592	G/T	SL2.50CH00	13041592	+	NA	NA	NA	NA	NA	NA	K	K	K	K	K	K	K	K	K	K	K	K	K	K	K	K	G	K	K	K	K	K	K	K	K	K	K	K	K	K	K	K	G	G	K	K	K	K	K
SL2.50ch00p13041778	G/A	SL2.50CH00	13041778	+	NA	NA	NA	NA	NA	NA	R	A	G	R	R	G	R	R	R	R	R	R	R	R	R	R	R	R	R	R	R	R	R	R	R	R	R	R	R	R	R	R	G	R	R	R	R	R	R
SL2.50ch00p13041812	C/T	SL2.50CH00	13041812	+	NA	NA	NA	NA	NA	NA	C	C	C	C	C	C	C	C	C	C	C	C	C	C	C	C	C	C	C	C	C	C	C	C	C	C	C	C	Y	C	C	C	C	Y	C	C	C	C	C
SL2.50ch00p13049214	T/C	SL2.50CH00	13049214	+	NA	NA	NA	NA	NA	NA	T	T	T	T	T	T	T	T	T	T	T	T	T	T	T	T	T	T	T	T	T	T	T	T	T	T	T	T	N	T	T	T	C	C	T	T	T	T	T
SL2.50ch00p13049289	C/T	SL2.50CH00	13049289	+	NA	NA	NA	NA	NA	NA	C	C	C	C	C	C	C	C	C	C	C	C	C	C	C	C	C	C	C	C	C	C	C	C	C	C	C	C	Y	C	C	C	T	T	C	C	C	C	C
SL2.50ch00p13053287	C/T	SL2.50CH00	13053287	+	NA	NA	NA	NA	NA	NA	Y	Y	C	Y	Y	Y	Y	Y	C	Y	Y	Y	Y	C	C	Y	C	Y	Y	Y	Y	C	Y	Y	Y	Y	Y	Y	Y	Y	C	Y	Y	N	N	Y	Y	Y	C
SL2.50ch00p13053323	G/T	SL2.50CH00	13053323	+	NA	NA	NA	NA	NA	NA	G	K	K	K	K	K	G	G	K	K	K	G	G	G	K	G	G	K	K	K	G	G	K	G	K	G	G	K	K	K	G	K	G	G	G	G	G	K	K
SL2.50ch00p13136894	C/T	SL2.50CH00	13136894	+	NA	NA	NA	NA	NA	NA	C	C	C	C	C	C	C	C	C	C	C	C	C	C	C	C	C	C	C	C	C	C	C	C	C	C	C	C	Y	C	Y	C	Y	Y	C	C	C	C	C
SL2.50ch00p13386871	G/A	SL2.50CH00	13386871	+	NA	NA	NA	NA	NA	NA	G	R	R	G	G	G	G	G	G	G	G	G	G	G	G	G	R	G	G	G	G	G	G	R	G	G	R	R	R	G	G	G	G	G	R	G	R	G	G
SL2.50ch00p13386894	T/C	SL2.50CH00	13386894	+	NA	NA	NA	NA	NA	NA	Y	Y	T	T	Y	T	T	Y	Y	Y	T	T	T	T	Y	T	Y	T	Y	Y	T	T	T	Y	Y	T	Y	T	Y	Y	T	T	T	T	T	T	Y	T	T
SL2.50ch00p13471628	C/T	SL2.50CH00	13471628	+	NA	NA	NA	NA	NA	NA	C	C	C	C	C	C	C	C	C	C	C	C	C	C	C	C	C	C	C	C	C	C	C	C	C	C	C	C	Y	C	C	C	Y	T	C	C	C	C	C
SL2.50ch00p13691227	C/A	SL2.50CH00	13691227	+	NA	NA	NA	NA	NA	NA	M	C	M	C	C	C	C	C	C	C	M	M	M	M	C	C	C	M	C	M	C	M	C	C	C	C	C	C	C	C	C	C	M	C	M	M	C	C	C
SL2.50ch00p14210134	T/C	SL2.50CH00	14210134	+	NA	NA	NA	NA	NA	NA	T	T	T	T	T	T	T	T	T	T	T	T	T	T	T	T	T	T	T	T	T	T	T	T	T	T	T	T	C	T	T	T	Y	Y	T	T	T	T	T
SL2.50ch00p14234739	A/C	SL2.50CH00	14234739	+	NA	NA	NA	NA	NA	NA	A	A	A	A	A	A	A	A	A	A	A	M	A	M	A	M	A	M	M	M	M	M	M	M	M	A	A	M	A	M	A	M	A	A	A	A	M	A	M
SL2.50ch00p14298036	G/T	SL2.50CH00	14298036	+	NA	NA	NA	NA	NA	NA	G	G	G	G	G	G	G	G	G	G	G	G	G	K	G	K	G	G	G	G	G	G	G	G	G	G	G	G	G	K	G	G	K	G	G	G	K	G	G
SL2.50ch00p14298164	C/T	SL2.50CH00	14298164	+	NA	NA	NA	NA	NA	NA	C	Y	Y	C	C	Y	C	C	C	C	Y	C	C	C	C	C	C	C	C	C	C	C	C	C	C	C	Y	Y	C	C	Y	C	C	C	N	Y	C	C	C
SL2.50ch00p14298871	C/A	SL2.50CH00	14298871	+	NA	NA	NA	NA	NA	NA	M	C	C	M	M	M	M	M	C	M	C	M	M	M	M	M	C	M	M	A	M	M	M	M	M	M	M	C	M	M	M	M	M	M	N	C	M	M	M
SL2.50ch00p14515002	T/C	SL2.50CH00	14515002	+	NA	NA	NA	NA	NA	NA	Y	Y	Y	Y	Y	Y	Y	Y	Y	Y	Y	Y	Y	Y	Y	Y	Y	Y	Y	Y	Y	Y	Y	Y	Y	Y	Y	Y	Y	Y	Y	Y	Y	T	Y	Y	Y	Y	Y
SL2.50ch00p14515036	G/A	SL2.50CH00	14515036	+	NA	NA	NA	NA	NA	NA	R	R	R	R	R	R	R	R	R	R	R	G	R	R	R	R	R	R	R	R	R	R	R	R	R	R	R	R	G	R	R	R	G	G	R	R	R	R	R
SL2.50ch00p14515103	G/A	SL2.50CH00	14515103	+	NA	NA	NA	NA	NA	NA	G	G	G	G	G	G	G	G	G	G	G	G	G	G	G	G	R	G	N	G	G	G	G	G	G	G	G	G	R	G	G	G	R	R	N	G	G	G	G
SL2.50ch00p14515218	A/G	SL2.50CH00	14515218	+	NA	NA	NA	NA	NA	NA	R	A	A	R	R	R	A	R	R	R	R	R	A	A	R	R	R	A	N	R	A	R	R	A	A	A	R	R	A	R	A	A	A	A	A	R	A	R	R
SL2.50ch00p14801867	T/A	SL2.50CH00	14801867	+	NA	NA	NA	NA	NA	NA	W	W	W	W	W	W	W	W	T	W	W	W	W	W	W	W	T	W	W	W	W	W	W	W	W	W	W	W	W	W	W	W	T	W	W	W	W	W	W
SL2.50ch00p14992813	T/A	SL2.50CH00	14992813	+	NA	NA	NA	NA	NA	NA	T	T	T	T	T	T	N	T	T	T	T	T	T	T	T	T	T	T	T	T	W	T	T	T	T	T	T	T	W	T	T	T	T	W	T	T	T	T	T
SL2.50ch00p14992933	G/T	SL2.50CH00	14992933	+	NA	NA	NA	NA	NA	NA	K	K	K	K	K	G	K	K	K	K	K	K	K	K	K	K	T	K	K	K	K	K	K	K	K	G	K	K	K	G	K	K	K	K	K	K	K	K	K
SL2.50ch00p14992949	C/T	SL2.50CH00	14992949	+	NA	NA	NA	NA	NA	NA	C	Y	Y	Y	C	C	Y	C	C	Y	Y	C	Y	Y	Y	Y	C	Y	C	C	Y	Y	Y	C	C	C	Y	Y	C	C	Y	C	C	C	Y	Y	Y	Y	Y
SL2.50ch00p14992964	G/A	SL2.50CH00	14992964	+	NA	NA	NA	NA	NA	NA	G	G	G	G	G	G	G	G	G	G	G	G	G	G	G	G	G	G	G	G	G	G	G	R	G	G	G	G	R	G	G	G	R	R	G	R	G	G	G
SL2.50ch00p14993218	C/T	SL2.50CH00	14993218	+	NA	NA	NA	NA	NA	NA	C	C	C	C	C	C	C	C	C	C	C	C	C	C	C	C	C	C	C	C	C	C	C	C	C	C	C	C	N	C	C	C	Y	C	C	C	C	C	C
SL2.50ch00p14997780	G/A	SL2.50CH00	14997780	+	NA	NA	NA	NA	NA	NA	G	G	G	G	G	G	G	R	G	G	R	G	G	G	R	R	R	G	G	G	R	G	G	G	G	G	G	R	G	R	G	R	N	N	G	R	R	G	R
SL2.50ch00p15145249	C/T	SL2.50CH00	15145249	+	NA	NA	NA	NA	NA	NA	C	C	Y	Y	Y	Y	Y	Y	C	Y	Y	Y	Y	Y	Y	Y	Y	Y	Y	Y	Y	Y	Y	Y	Y	Y	C	Y	Y	C	Y	Y	C	Y	C	Y	Y	C	Y
SL2.50ch00p15291573	T/C	SL2.50CH00	15291573	+	NA	NA	NA	NA	NA	NA	T	T	T	T	T	T	T	T	T	T	T	T	T	T	T	T	T	T	T	T	T	T	T	T	T	T	T	T	Y	T	T	T	Y	Y	T	T	T	T	T
SL2.50ch00p15291590	A/T	SL2.50CH00	15291590	+	NA	NA	NA	NA	NA	NA	W	A	W	W	W	A	W	W	A	W	W	W	W	W	W	A	A	A	W	W	W	W	W	W	W	W	T	W	W	A	W	W	W	W	W	W	W	W	W
SL2.50ch00p15450429	G/A	SL2.50CH00	15450429	+	NA	NA	NA	NA	NA	NA	R	R	R	R	R	R	R	R	R	R	R	R	R	R	R	G	R	R	R	R	G	R	R	R	R	R	R	R	R	R	R	R	R	R	N	R	R	R	R
SL2.50ch00p15451046	T/C	SL2.50CH00	15451046	+	NA	NA	NA	NA	NA	NA	Y	Y	Y	Y	T	Y	Y	Y	N	Y	Y	Y	Y	Y	Y	T	Y	T	T	T	T	Y	Y	Y	T	Y	T	T	T	T	Y	Y	T	T	N	T	T	Y	T
SL2.50ch00p15451214	T/C	SL2.50CH00	15451214	+	NA	NA	NA	NA	NA	NA	Y	Y	Y	Y	Y	Y	Y	Y	Y	Y	Y	Y	Y	Y	Y	T	Y	Y	Y	Y	Y	T	Y	Y	Y	Y	Y	Y	Y	Y	Y	T	N	T	C	Y	T	Y	Y
SL2.50ch00p16135133	A/G	SL2.50CH00	16135133	+	NA	NA	NA	NA	NA	NA	G	A	A	G	R	A	R	R	G	A	A	A	G	R	R	A	G	G	G	G	G	G	G	G	G	R	G	G	R	R	G	A	R	A	G	A	R	G	A
SL2.50ch00p16797910	A/G	SL2.50CH00	16797910	+	NA	NA	NA	NA	NA	NA	A	A	A	R	R	A	R	A	A	R	R	R	A	A	A	R	A	A	R	R	A	A	R	R	R	R	A	R	A	A	R	R	A	A	A	R	R	A	R
SL2.50ch00p17002335	G/T	SL2.50CH00	17002335	+	NA	NA	NA	NA	NA	NA	G	K	K	K	K	K	K	K	K	K	K	K	K	K	K	K	K	K	K	K	K	K	K	K	K	K	K	K	K	K	K	K	G	G	K	K	K	K	K
SL2.50ch00p17002434	A/T	SL2.50CH00	17002434	+	NA	NA	NA	NA	NA	NA	A	W	W	W	W	W	W	W	W	W	W	W	W	W	W	W	W	W	W	W	W	W	W	W	W	W	W	W	W	W	W	W	A	A	W	W	W	W	W
SL2.50ch00p17090927	A/G	SL2.50CH00	17090927	+	NA	NA	NA	NA	NA	NA	A	R	A	A	A	A	A	A	A	R	R	R	A	A	A	A	A	A	R	R	A	A	R	R	A	A	A	A	A	A	A	A	R	A	R	R	A	A	R
SL2.50ch00p17618212	C/T	SL2.50CH00	17618212	+	NA	NA	NA	NA	NA	NA	C	C	Y	C	C	C	C	C	C	C	C	T	C	C	C	N	C	T	C	C	Y	Y	C	C	Y	C	C	T	C	C	Y	C	Y	T	T	C	C	T	T
SL2.50ch00p17618289	G/A	SL2.50CH00	17618289	+	NA	NA	NA	NA	NA	NA	G	G	R	G	G	G	G	G	G	G	G	A	G	G	G	N	G	A	G	G	R	R	G	G	R	G	G	A	G	G	A	G	A	A	A	G	G	A	A
SL2.50ch00p17820737	G/A	SL2.50CH00	17820737	+	NA	NA	NA	NA	NA	NA	R	G	R	R	R	R	R	R	R	R	R	G	R	G	G	G	R	R	N	G	G	G	G	G	R	G	G	G	R	R	R	N	R	R	G	R	G	R	G
SL2.50ch00p17836494	C/T	SL2.50CH00	17836494	+	NA	NA	NA	NA	NA	NA	Y	Y	C	Y	Y	Y	Y	Y	C	Y	Y	Y	Y	Y	Y	Y	Y	Y	Y	Y	Y	Y	Y	Y	Y	Y	Y	Y	C	Y	Y	Y	C	Y	N	Y	Y	Y	Y
SL2.50ch00p17836516	T/A	SL2.50CH00	17836516	+	NA	NA	NA	NA	NA	NA	W	W	A	T	W	W	W	W	W	W	W	W	W	W	T	W	W	T	W	W	W	T	W	W	T	W	W	T	W	W	W	W	W	W	N	W	W	W	W
SL2.50ch00p17836627	G/A	SL2.50CH00	17836627	+	NA	NA	NA	NA	NA	NA	R	A	A	G	G	R	R	G	G	R	A	G	G	G	G	G	A	G	G	G	G	G	G	R	G	G	R	A	G	G	R	G	G	G	N	R	G	G	G
SL2.50ch00p17906286	T/C	SL2.50CH00	17906286	+	NA	NA	NA	NA	NA	NA	T	Y	Y	T	T	Y	Y	Y	T	T	Y	T	T	T	T	T	Y	T	T	T	T	T	T	T	T	T	Y	C	T	N	Y	T	Y	T	T	Y	T	T	T
SL2.50ch00p17906326	C/A	SL2.50CH00	17906326	+	NA	NA	NA	NA	NA	NA	M	M	M	M	M	M	M	M	A	M	M	M	M	M	M	M	M	M	M	M	M	M	M	M	M	M	M	C	M	N	M	C	C	M	C	M	M	M	M
SL2.50ch00p17906366	T/C	SL2.50CH00	17906366	+	NA	NA	NA	NA	NA	NA	Y	Y	Y	Y	Y	Y	Y	Y	C	Y	Y	Y	Y	Y	Y	Y	Y	Y	Y	Y	Y	Y	Y	Y	Y	Y	Y	T	Y	N	Y	T	T	Y	C	Y	Y	Y	Y
SL2.50ch00p17933405	A/G/T	SL2.50CH00	17933405	+	NA	NA	NA	NA	NA	NA	R	A	R	R	R	R	R	R	R	R	R	R	R	R	A	R	R	A	R	R	A	R	A	A	R	R	R	A	R	G	R	R	G	G	R	R	A	R	R
SL2.50ch00p17933418	T/A	SL2.50CH00	17933418	+	NA	NA	NA	NA	NA	NA	W	T	W	W	A	W	W	W	W	W	W	W	W	W	T	W	W	T	W	W	T	W	T	T	W	W	W	T	W	W	W	W	W	T	W	W	T	W	W
SL2.50ch00p17933450	G/A	SL2.50CH00	17933450	+	NA	NA	NA	NA	NA	NA	R	G	R	R	A	R	R	R	R	R	R	R	R	R	G	R	R	G	R	R	G	R	G	G	R	R	R	G	R	G	R	R	R	R	R	R	G	R	R
SL2.50ch00p18136716	C/T	SL2.50CH00	18136716	+	NA	NA	NA	NA	NA	NA	C	C	C	C	C	C	C	C	C	C	Y	C	C	Y	T	N	Y	C	C	C	C	C	C	C	C	C	C	C	C	C	Y	C	C	N	N	Y	C	Y	C
SL2.50ch00p18136743	C/T	SL2.50CH00	18136743	+	NA	NA	NA	NA	NA	NA	Y	Y	Y	C	C	Y	C	Y	C	C	C	Y	Y	Y	C	N	Y	C	Y	C	Y	C	Y	Y	Y	Y	C	Y	C	T	Y	Y	C	N	N	C	C	Y	Y
SL2.50ch00p18137722	C/T	SL2.50CH00	18137722	+	NA	NA	NA	NA	NA	NA	Y	Y	Y	Y	Y	Y	Y	C	Y	Y	Y	Y	Y	Y	Y	Y	C	Y	Y	Y	Y	Y	Y	Y	C	Y	Y	Y	Y	Y	Y	C	C	Y	C	Y	Y	Y	C
SL2.50ch00p18428436	C/T	SL2.50CH00	18428436	+	NA	NA	NA	NA	NA	NA	Y	C	Y	C	C	Y	C	Y	Y	Y	C	Y	C	C	Y	C	Y	Y	C	C	C	Y	Y	Y	Y	Y	C	Y	Y	Y	Y	C	Y	Y	Y	C	C	Y	Y
SL2.50ch00p18451468	C/T	SL2.50CH00	18451468	+	NA	NA	NA	NA	NA	NA	C	C	C	C	C	C	C	C	C	C	C	C	C	C	C	C	C	C	C	C	C	C	C	C	C	C	C	C	C	C	C	C	T	T	C	C	C	C	C
SL2.50ch00p18722670	A/T	SL2.50CH00	18722670	+	NA	NA	NA	NA	NA	NA	A	A	A	A	A	A	A	A	A	A	A	A	A	A	A	A	A	A	A	A	A	A	A	A	A	A	A	A	W	A	A	A	W	W	A	A	A	A	A
SL2.50ch00p18867724	A/T	SL2.50CH00	18867724	+	NA	NA	NA	NA	NA	NA	W	T	W	W	W	W	T	W	A	W	W	W	W	W	W	T	W	W	A	W	W	W	T	W	A	A	W	W	W	W	W	W	W	W	A	W	W	W	W
SL2.50ch00p20367210	C/G	SL2.50CH00	20367210	+	NA	NA	NA	NA	NA	NA	C	S	C	S	S	C	S	C	C	C	S	C	S	S	C	C	C	C	S	S	S	S	C	C	S	S	S	C	C	C	C	S	C	N	C	S	S	C	C
SL2.50ch00p20647635	G/A	SL2.50CH00	20647635	+	NA	NA	NA	NA	NA	NA	R	R	R	R	R	R	R	R	R	R	R	R	R	R	R	R	R	R	R	R	R	R	R	R	R	R	R	R	R	R	R	R	G	R	R	R	R	R	R
SL2.50ch00p20778015	T/C	SL2.50CH00	20778015	+	NA	NA	NA	NA	NA	NA	Y	Y	Y	Y	T	Y	Y	Y	C	Y	Y	Y	Y	Y	Y	Y	Y	Y	T	Y	Y	Y	Y	Y	Y	C	Y	C	Y	Y	Y	Y	N	Y	Y	Y	T	Y	Y
SL2.50ch00p21069427	A/C	SL2.50CH00	21069427	+	NA	NA	NA	NA	NA	NA	A	A	A	A	A	A	A	A	A	A	A	A	A	A	A	A	A	A	A	A	A	A	A	A	A	A	A	A	M	A	A	A	M	C	A	A	A	A	A
SL2.50ch00p21069457	G/T	SL2.50CH00	21069457	+	NA	NA	NA	NA	NA	NA	G	G	G	G	G	G	G	G	G	G	G	G	G	G	G	G	G	G	G	G	G	G	G	G	G	G	G	G	K	G	G	G	K	T	G	G	G	G	G
SL2.50ch00p21069531	C/T	SL2.50CH00	21069531	+	NA	NA	NA	NA	NA	NA	C	C	C	C	C	C	C	C	C	C	C	C	C	C	C	C	C	C	C	C	C	C	C	C	C	C	C	C	Y	C	C	C	T	T	C	C	C	C	C
SL2.50ch00p21069616	G/A	SL2.50CH00	21069616	+	NA	NA	NA	NA	NA	NA	G	G	G	G	G	G	G	G	G	G	G	G	G	G	G	G	G	G	G	G	G	G	G	G	G	G	G	G	R	G	G	G	R	R	G	G	G	G	G
SL2.50ch00p21069637	T/C	SL2.50CH00	21069637	+	NA	NA	NA	NA	NA	NA	T	T	T	T	T	T	T	T	T	T	T	T	T	T	T	T	T	T	T	T	T	T	T	T	T	T	T	T	Y	T	T	T	Y	Y	T	T	T	T	T
SL2.50ch00p21220990	A/G	SL2.50CH00	21220990	+	NA	NA	NA	NA	NA	NA	R	R	R	R	R	R	R	R	R	R	R	R	R	R	R	R	R	R	R	R	R	R	R	R	R	R	R	R	R	R	R	R	A	A	R	R	R	R	R
SL2.50ch00p21700868	G/A	SL2.50CH00	21700868	+	NA	NA	NA	NA	NA	NA	G	G	G	G	G	G	G	G	G	G	G	G	G	G	G	G	G	G	G	G	G	G	G	G	G	G	G	G	R	G	G	G	A	A	G	G	G	G	G
SL2.50ch00p21700878	T/C	SL2.50CH00	21700878	+	NA	NA	NA	NA	NA	NA	T	T	T	T	T	T	T	T	T	T	T	T	T	T	T	T	T	T	T	T	T	T	T	T	T	T	T	T	Y	T	T	T	T	C	T	T	Y	T	T
SL2.50ch00p21700959	A/G	SL2.50CH00	21700959	+	NA	NA	NA	NA	NA	NA	A	A	A	A	A	R	A	R	G	A	A	A	A	A	A	A	G	A	A	A	A	A	A	A	A	A	A	A	R	A	A	A	R	G	A	A	R	A	A
SL2.50ch00p21775424	G/A	SL2.50CH00	21775424	+	NA	NA	NA	NA	NA	NA	R	R	R	G	R	R	G	G	R	R	G	R	G	R	R	R	R	R	R	R	R	R	R	R	G	R	R	R	R	G	R	R	G	R	G	G	G	G	R
SL2.50ch00p21775429	C/T	SL2.50CH00	21775429	+	NA	NA	NA	NA	NA	NA	Y	Y	Y	C	Y	Y	C	C	Y	Y	C	Y	C	Y	Y	Y	Y	Y	Y	Y	Y	Y	Y	Y	C	Y	Y	Y	Y	C	Y	Y	C	Y	Y	C	C	C	Y
SL2.50ch00p21775438	G/A	SL2.50CH00	21775438	+	NA	NA	NA	NA	NA	NA	R	R	R	G	R	R	G	G	R	R	G	R	G	R	R	R	R	R	R	R	R	R	R	R	G	R	R	R	R	G	R	R	G	R	R	G	G	G	R
SL2.50ch00p21775448	C/G	SL2.50CH00	21775448	+	NA	NA	NA	NA	NA	NA	S	S	S	C	S	S	S	C	S	S	C	S	C	S	S	S	S	S	S	S	S	S	S	S	C	S	S	S	S	C	S	S	C	S	S	C	C	S	C
SL2.50ch00p21775489	C/T	SL2.50CH00	21775489	+	NA	NA	NA	NA	NA	NA	Y	C	C	C	C	C	C	C	C	C	C	C	C	Y	C	Y	C	Y	C	Y	Y	Y	Y	Y	C	Y	Y	Y	C	C	C	C	C	Y	Y	C	C	Y	Y
SL2.50ch01p301597	G/T	SL2.50CH01	301597	+	NA	NA	NA	NA	NA	NA	G	G	T	G	G	T	T	G	G	G	T	T	K	T	T	T	G	G	T	T	K	T	K	T	G	T	T	G	K	T	K	G	K	T	G	T	T	G	T
SL2.50ch01p301603	A/G	SL2.50CH01	301603	+	NA	NA	NA	NA	NA	NA	A	A	G	A	A	G	G	A	A	A	G	G	R	G	G	G	A	A	G	G	G	G	R	G	A	G	G	A	R	G	R	A	R	G	A	G	G	A	G
SL2.50ch01p360606	A/G	SL2.50CH01	360606	+	NA	NA	NA	NA	NA	NA	A	A	A	A	A	A	A	A	A	A	A	A	A	A	A	A	A	A	A	A	A	A	A	A	A	A	A	A	A	A	A	A	G	R	A	A	A	G	A
SL2.50ch01p921719	A/T	SL2.50CH01	921719	+	NA	NA	NA	NA	NA	NA	A	A	T	A	A	T	A	A	A	W	W	A	A	A	A	A	A	A	A	A	A	A	A	A	A	A	A	A	A	A	A	A	A	A	T	A	A	A	A
SL2.50ch01p1063455	C/T	SL2.50CH01	1063455	+	NA	NA	NA	NA	NA	NA	Y	C	Y	Y	Y	Y	Y	C	C	Y	Y	Y	Y	Y	Y	Y	Y	Y	Y	Y	C	C	Y	Y	Y	Y	C	Y	Y	Y	Y	C	Y	Y	Y	Y	Y	Y	Y
SL2.50ch01p1092318	A/C	SL2.50CH01	1092318	+	NA	NA	NA	NA	NA	NA	M	C	C	C	M	C	A	A	C	M	A	A	C	A	A	A	C	M	A	A	M	N	A	A	A	A	C	C	M	A	M	C	A	C	C	A	A	C	A
SL2.50ch01p2348811	G/A	SL2.50CH01	2348811	+	NA	NA	NA	NA	NA	NA	G	G	G	G	G	G	G	G	R	G	G	G	G	G	R	G	G	G	A	A	G	R	A	A	G	R	G	A	R	G	G	G	R	G	G	G	G	G	G
SL2.50ch01p2349292	T/G	SL2.50CH01	2349292	+	NA	NA	NA	NA	NA	NA	T	T	K	T	T	T	T	T	G	T	T	T	T	T	G	K	T	T	G	G	T	K	K	G	T	K	T	G	K	T	T	T	T	T	T	T	K	T	T
SL2.50ch01p2349631	C/T	SL2.50CH01	2349631	+	NA	NA	NA	NA	NA	NA	C	C	Y	C	C	C	C	C	T	C	C	C	C	C	T	Y	C	C	T	T	C	Y	Y	T	C	Y	C	T	Y	C	C	C	C	C	C	C	Y	C	C
SL2.50ch01p2350398	G/A	SL2.50CH01	2350398	+	NA	NA	NA	NA	NA	NA	G	G	G	G	G	G	G	G	A	G	G	G	G	G	A	G	G	G	A	A	G	R	A	A	G	R	G	A	R	G	G	G	G	G	G	G	G	G	G
SL2.50ch01p2430084	G/A	SL2.50CH01	2430084	+	NA	NA	NA	NA	NA	NA	R	G	G	G	G	G	R	A	A	R	G	G	G	G	A	G	G	R	A	A	G	A	A	A	A	R	G	A	A	R	R	G	A	A	A	G	G	G	A
SL2.50ch01p2436608	C/T	SL2.50CH01	2436608	+	NA	NA	NA	NA	NA	NA	C	N	C	C	C	C	N	T	T	Y	C	C	C	C	N	C	C	C	T	T	C	Y	T	T	T	N	N	T	T	Y	C	C	T	N	T	C	C	C	T
SL2.50ch01p2579748	G/A	SL2.50CH01	2579748	+	NA	NA	NA	NA	NA	NA	R	G	G	G	G	G	R	A	G	G	G	G	G	G	G	G	G	G	G	G	G	G	G	G	A	G	G	G	R	R	R	G	G	R	A	G	G	R	A
SL2.50ch01p4205784	C/T	SL2.50CH01	4205784	+	NA	NA	NA	NA	NA	NA	T	C	C	T	T	Y	T	C	C	C	T	C	T	C	C	C	C	C	C	C	C	C	C	C	C	C	T	C	C	C	Y	C	C	Y	C	T	C	T	C
SL2.50ch01p4940821	G/C	SL2.50CH01	4940821	+	NA	NA	NA	NA	NA	NA	G	G	G	G	G	G	G	G	G	G	G	G	G	G	G	G	G	G	G	G	G	G	G	G	G	S	G	G	G	G	G	G	G	G	G	G	G	G	G
SL2.50ch01p6110137	G/A	SL2.50CH01	6110137	+	NA	NA	NA	NA	NA	NA	R	G	N	R	R	R	R	R	R	R	R	G	R	R	G	G	R	R	N	N	G	R	G	G	R	N	R	N	R	R	R	N	R	R	G	R	G	R	G
SL2.50ch01p6615971	C/T	SL2.50CH01	6615971	+	NA	NA	NA	NA	NA	NA	Y	C	C	T	T	C	Y	C	C	C	T	C	C	C	C	C	C	C	C	C	C	C	C	C	C	C	C	C	C	C	C	C	T	T	C	T	C	T	C
SL2.50ch01p7342078	G/A	SL2.50CH01	7342078	+	NA	NA	NA	NA	NA	NA	A	G	G	A	R	G	G	G	G	G	R	G	G	G	G	G	G	G	G	G	G	G	G	G	G	G	G	G	G	G	G	G	A	A	G	A	G	R	G
SL2.50ch01p8908192	G/A	SL2.50CH01	8908192	+	NA	NA	NA	NA	NA	NA	G	G	G	G	G	G	G	G	G	G	G	G	G	A	G	A	G	G	G	R	G	G	G	G	G	R	G	G	G	G	G	G	G	G	G	G	A	G	G
SL2.50ch01p9907423	T/C	SL2.50CH01	9907423	+	NA	NA	NA	NA	NA	NA	Y	T	T	C	C	T	Y	Y	C	T	Y	T	T	Y	T	T	C	T	T	T	T	T	T	T	T	T	T	T	T	T	T	T	Y	C	T	Y	T	C	T
SL2.50ch01p11014414	A/T	SL2.50CH01	11014414	+	NA	NA	NA	NA	NA	NA	W	W	W	W	W	W	W	W	W	W	W	A	W	W	W	T	W	W	W	W	W	W	W	W	W	W	A	W	W	W	W	A	W	W	W	W	W	W	W
SL2.50ch01p11014456	G/A	SL2.50CH01	11014456	+	NA	NA	NA	NA	NA	NA	R	R	R	R	R	R	R	R	R	R	R	G	R	R	R	A	R	R	R	R	R	R	R	R	R	R	G	R	R	R	R	G	R	R	R	R	R	R	R
SL2.50ch01p11014462	T/G	SL2.50CH01	11014462	+	NA	NA	NA	NA	NA	NA	K	K	K	K	K	K	K	K	K	K	K	T	K	K	K	G	K	K	K	K	K	K	K	K	K	K	T	K	K	K	K	T	K	K	K	K	K	K	K
SL2.50ch01p11123743	C/T	SL2.50CH01	11123743	+	NA	NA	NA	NA	NA	NA	Y	Y	Y	Y	Y	Y	Y	Y	Y	Y	Y	C	Y	Y	Y	Y	Y	Y	Y	Y	Y	Y	Y	Y	Y	Y	Y	Y	Y	Y	Y	C	Y	Y	Y	Y	Y	Y	Y
SL2.50ch01p11123774	G/A	SL2.50CH01	11123774	+	NA	NA	NA	NA	NA	NA	R	R	R	R	R	R	R	R	R	R	R	G	R	R	R	R	R	R	R	R	R	R	R	R	R	R	R	R	R	R	R	G	R	R	R	R	R	R	G
SL2.50ch01p11123802	G/T	SL2.50CH01	11123802	+	NA	NA	NA	NA	NA	NA	K	K	K	K	K	K	K	K	K	K	K	G	K	K	K	K	K	K	K	K	K	K	K	K	K	K	K	K	K	K	K	G	K	K	K	K	K	K	K
SL2.50ch01p13848711	A/G	SL2.50CH01	13848711	+	NA	NA	NA	NA	NA	NA	G	A	A	G	G	A	R	A	G	A	G	A	A	A	A	A	G	A	A	A	R	A	A	A	A	A	N	A	A	A	A	N	G	R	A	R	A	G	A
SL2.50ch01p14961756	C/T	SL2.50CH01	14961756	+	NA	NA	NA	NA	NA	NA	C	Y	C	C	C	Y	C	Y	Y	C	Y	Y	C	C	C	C	Y	Y	C	C	C	C	C	C	Y	N	C	C	C	C	C	C	C	C	C	C	C	C	C
SL2.50ch01p20304346	C/T	SL2.50CH01	20304346	+	NA	NA	NA	NA	NA	NA	T	C	C	T	T	C	C	C	C	C	T	C	C	C	C	C	C	C	C	C	C	C	C	C	C	C	C	C	C	N	C	C	Y	N	C	T	C	T	C
SL2.50ch01p20338967	C/T	SL2.50CH01	20338967	+	NA	NA	NA	NA	NA	NA	N	T	T	Y	C	C	C	Y	Y	Y	Y	C	Y	Y	Y	C	T	Y	C	C	Y	Y	Y	Y	Y	T	Y	Y	Y	T	Y	Y	Y	C	Y	Y	Y	Y	C
SL2.50ch01p21037065	C/T	SL2.50CH01	21037065	+	NA	NA	NA	NA	NA	NA	C	C	C	C	C	C	C	C	C	C	T	C	C	C	C	N	N	C	C	C	N	C	C	C	C	C	N	C	C	C	C	C	C	C	C	T	C	T	C
SL2.50ch01p21977529	T/C	SL2.50CH01	21977529	+	NA	NA	NA	NA	NA	NA	Y	T	T	C	C	T	T	Y	C	T	C	T	T	Y	T	T	C	T	T	T	T	T	T	T	T	T	T	T	T	T	T	T	C	C	T	C	T	C	T
SL2.50ch01p23958116	T/C	SL2.50CH01	23958116	+	NA	NA	NA	NA	NA	NA	C	T	T	T	T	T	T	Y	T	T	C	T	T	T	T	T	T	T	T	T	T	T	T	T	T	T	T	T	T	T	T	T	T	T	T	C	T	C	T
SL2.50ch01p25082536	G/A	SL2.50CH01	25082536	+	NA	NA	NA	NA	NA	NA	G	G	G	G	G	G	G	G	G	G	G	G	G	G	G	G	G	G	A	A	A	R	A	A	R	R	G	A	G	G	R	G	G	G	A	G	N	G	G
SL2.50ch01p27278182	C/T	SL2.50CH01	27278182	+	NA	NA	NA	NA	NA	NA	C	C	C	C	Y	C	C	C	C	C	C	C	C	T	T	T	C	Y	C	C	C	C	Y	C	C	T	C	C	C	C	C	C	C	C	C	C	Y	C	C
SL2.50ch01p28506665	G/C	SL2.50CH01	28506665	+	NA	NA	NA	NA	NA	NA	S	G	G	C	C	G	G	G	G	G	C	G	G	S	G	G	G	G	G	G	S	G	G	G	G	G	G	G	G	G	G	G	C	C	G	C	G	C	G
SL2.50ch01p29094366	G/A	SL2.50CH01	29094366	+	NA	NA	NA	NA	NA	NA	G	G	G	G	G	G	G	R	A	G	G	G	G	G	G	G	A	G	G	G	G	G	G	G	G	G	G	G	G	G	G	G	G	G	G	G	G	G	G
SL2.50ch01p29194849	G/A	SL2.50CH01	29194849	+	NA	NA	NA	NA	NA	NA	R	G	G	A	A	G	G	G	A	G	R	G	G	G	G	G	A	G	G	G	G	G	G	G	G	G	G	G	G	G	G	G	A	A	G	A	G	A	G
SL2.50ch01p36194614	T/C	SL2.50CH01	36194614	+	NA	NA	NA	NA	NA	NA	Y	T	T	C	C	T	T	T	C	T	Y	T	T	Y	T	T	C	T	N	T	T	T	T	T	T	T	N	T	T	N	T	T	Y	C	N	C	T	C	T
SL2.50ch01p36961435	G/A	SL2.50CH01	36961435	+	NA	NA	NA	NA	NA	NA	G	G	G	A	A	G	G	G	G	G	G	G	G	G	G	G	G	G	G	G	G	G	G	G	G	G	N	G	G	G	G	G	A	A	G	G	G	G	G
SL2.50ch01p39549143	G/T	SL2.50CH01	39549143	+	NA	NA	NA	NA	NA	NA	G	G	G	G	G	G	G	G	G	G	G	G	N	T	G	T	G	G	G	G	G	N	G	G	G	N	G	G	G	G	G	N	G	G	G	G	K	G	G
SL2.50ch01p43098238	T/C	SL2.50CH01	43098238	+	NA	NA	NA	NA	NA	NA	C	T	T	C	Y	T	T	Y	C	T	Y	T	T	T	T	T	C	T	T	T	T	T	T	T	T	T	T	T	T	T	T	T	C	C	T	C	T	C	T
SL2.50ch01p44772262	C/T	SL2.50CH01	44772262	+	NA	NA	NA	NA	NA	NA	C	C	C	C	C	C	C	C	C	C	Y	C	Y	C	C	C	C	C	C	C	C	C	C	C	C	Y	C	C	C	C	C	C	C	C	Y	Y	C	C	C
SL2.50ch01p44984666	G/A	SL2.50CH01	44984666	+	NA	NA	NA	NA	NA	NA	R	R	G	R	R	G	R	R	R	R	R	R	R	R	R	G	R	R	G	R	R	G	R	G	R	N	R	R	R	G	R	A	G	R	R	R	R	R	G
SL2.50ch01p47092359	C/T	SL2.50CH01	47092359	+	NA	NA	NA	NA	NA	NA	C	C	C	C	Y	C	C	C	C	C	C	C	C	T	T	T	C	C	Y	C	C	C	C	C	C	T	C	C	C	C	C	C	C	C	C	C	T	C	C
SL2.50ch01p52818101	C/T	SL2.50CH01	52818101	+	NA	NA	NA	NA	NA	NA	C	C	C	C	C	C	C	C	C	C	C	C	C	Y	C	T	C	Y	C	C	N	C	C	C	Y	C	C	C	C	C	C	C	C	C	C	C	T	C	C
SL2.50ch01p54965002	G/A	SL2.50CH01	54965002	+	NA	NA	NA	NA	NA	NA	R	R	R	R	R	R	R	R	R	R	R	R	R	R	R	R	R	R	R	R	R	R	R	R	R	G	R	R	R	R	R	R	G	R	R	R	R	R	R
SL2.50ch01p54965033	G/A	SL2.50CH01	54965033	+	NA	NA	NA	NA	NA	NA	R	R	R	R	R	R	G	R	R	R	R	R	R	R	R	G	G	G	R	R	R	R	R	R	R	R	G	R	R	G	R	R	R	R	R	R	R	R	R
SL2.50ch01p54965046	T/C	SL2.50CH01	54965046	+	NA	NA	NA	NA	NA	NA	T	T	T	T	T	T	T	T	T	T	T	T	T	T	T	T	T	T	T	T	T	T	T	T	T	T	T	T	Y	T	T	T	Y	Y	T	T	T	T	T
SL2.50ch01p54965064	A/G	SL2.50CH01	54965064	+	NA	NA	NA	NA	NA	NA	R	R	R	R	R	R	R	R	R	R	R	R	R	R	R	R	R	R	R	R	R	R	R	R	R	A	R	R	R	R	R	R	A	R	R	R	R	R	R
SL2.50ch01p54965075	G/A	SL2.50CH01	54965075	+	NA	NA	NA	NA	NA	NA	G	G	G	G	G	G	G	G	R	G	G	R	G	R	R	G	G	R	G	G	G	R	R	G	G	G	G	R	G	G	G	R	G	G	G	R	G	G	G
SL2.50ch01p54965099	G/A	SL2.50CH01	54965099	+	NA	NA	NA	NA	NA	NA	R	R	R	R	R	R	R	R	R	R	R	R	R	R	R	G	R	G	R	R	R	R	R	R	R	G	G	R	R	R	R	R	G	A	G	R	R	R	R
SL2.50ch01p58827911	C/T	SL2.50CH01	58827911	+	NA	NA	NA	NA	NA	NA	Y	C	C	Y	Y	C	C	Y	T	C	T	C	Y	C	C	N	T	C	C	C	C	C	C	C	C	C	C	C	C	C	C	C	Y	T	Y	Y	C	T	C
SL2.50ch01p58898855	G/A	SL2.50CH01	58898855	+	NA	NA	NA	NA	NA	NA	G	G	N	G	R	G	N	G	G	G	G	G	G	A	G	N	G	G	G	G	G	G	G	G	G	G	G	G	G	N	G	G	G	G	G	G	R	N	G
SL2.50ch01p59637798	T/C	SL2.50CH01	59637798	+	NA	NA	NA	NA	NA	NA	Y	T	T	C	C	T	T	Y	C	T	C	T	T	T	T	T	C	T	T	N	T	T	T	T	T	T	T	T	T	T	T	T	C	Y	T	C	T	C	T
SL2.50ch01p62416513	C/G	SL2.50CH01	62416513	+	NA	NA	NA	NA	NA	NA	S	C	C	C	C	C	C	C	C	C	G	S	C	C	C	C	C	C	C	C	C	C	C	C	C	C	C	C	C	C	C	C	C	C	C	G	C	G	C
SL2.50ch01p66784380	G/T	SL2.50CH01	66784380	+	NA	NA	NA	NA	NA	NA	K	K	K	G	G	G	G	G	G	G	G	G	K	G	G	G	G	G	K	K	K	G	G	K	K	G	K	G	G	G	K	G	G	G	G	G	G	G	G
SL2.50ch01p66785436	G/A	SL2.50CH01	66785436	+	NA	NA	NA	NA	NA	NA	G	R	G	G	G	G	G	G	G	G	G	G	G	G	G	G	G	G	G	G	G	R	G	G	G	R	G	R	G	G	G	R	G	G	G	G	G	G	G
SL2.50ch01p66785444	C/A	SL2.50CH01	66785444	+	NA	NA	NA	NA	NA	NA	C	M	C	C	C	C	C	C	C	C	C	C	C	C	C	C	C	C	C	C	C	M	C	C	C	M	C	M	C	C	C	C	C	C	C	C	C	C	C
SL2.50ch01p70350238	C/T	SL2.50CH01	70350238	+	NA	NA	NA	NA	NA	NA	T	C	C	T	Y	C	C	C	C	C	Y	C	C	C	C	C	C	C	C	C	C	C	C	C	C	C	C	C	C	C	C	C	T	T	C	T	C	T	C
SL2.50ch01p70415561	T/C	SL2.50CH01	70415561	+	NA	NA	NA	NA	NA	NA	Y	T	T	C	C	T	T	Y	C	T	C	T	T	Y	T	T	C	T	T	T	T	T	T	T	T	T	T	T	T	T	T	T	C	C	T	C	T	C	T
SL2.50ch01p70415582	G/A	SL2.50CH01	70415582	+	NA	NA	NA	NA	NA	NA	R	G	G	A	A	G	G	G	G	G	A	G	G	R	G	G	G	G	G	G	G	G	G	G	G	G	G	G	G	G	G	G	A	A	G	A	G	A	G
SL2.50ch01p70584662	C/A	SL2.50CH01	70584662	+	NA	NA	NA	NA	NA	NA	C	C	C	C	C	C	C	C	C	C	C	C	C	A	A	A	C	C	M	C	C	C	C	C	C	M	C	C	C	M	C	C	C	C	C	C	A	C	C
SL2.50ch01p76279433	A/T	SL2.50CH01	76279433	+	NA	NA	NA	NA	NA	NA	T	A	A	A	A	A	W	A	A	A	T	A	A	A	A	A	A	A	N	A	A	A	A	A	W	A	A	A	A	A	A	A	A	A	T	T	A	T	A
SL2.50ch01p77267501	A/G	SL2.50CH01	77267501	+	NA	NA	NA	NA	NA	NA	A	A	A	A	A	A	A	A	G	A	A	A	A	A	A	A	G	A	A	A	A	A	A	A	A	A	A	A	A	A	A	A	A	R	A	A	A	A	G
[truncated: 2,503 more rows]
[truncated: 158 more columns]

## Sheet: Table S9
Supplementary Table S9. Summary of GWAS and GWEIS results.
[truncated: 200 more rows]

## Sheet: Table S9-References
Reference links for Supplementary Table S9
Refference	link
[truncated: 157 more rows]

[truncated: 3 more sheets: Table S10, Table S11, Table S12]
